# Supplementary material for: The genomic landscape of ANCA-associated vasculitis: Distinct transcriptional signatures, molecular endotypes and comparison with systemic lupus erythematosus
Source: Front Immunol. 2023 Mar 27;14:1072598. doi: 10.3389/fimmu.2023.1072598 (PMC10083368; doi:10.3389/fimmu.2023.1072598)
Supplement: Supplementary Table 1 — Primer list used for the qPCR validation of the literature-curated genes. [file Table_1.xlsx]

## Sheet: Sheet1
Primer Name	Primer Sequence
PROS1 FW	GGCTCCTACTATCCTGGTTCTG
PROS1 REV	CAAGGCAAGCATAACACCAGTGC
LEF1 FW	CTACCCATCCTCACTGTCAGTC
LEF1 REV	GGATGTTCCTGTTTGACCTGAGG
EBF1 FW	ATGTCTCCGAGGCATCACAAGC
EBF1 REV	TCATGCTCGTGGTGACGGAGTT
DNASE1L3 FW	TGGTTGAGGTCTACACGGACGT
DNASE1L3 REV	GTCAGTCCTCAAGCGGATGTTC
C1QC FW	CAACACAGGCTGCTACGGGATC
C1QC REV	CTGCCCTTTGGGTCCTCGGAT
STAT1 FW	ATGGCAGTCTGGCGGCTGAATT
STAT1 REV	CCAAACCAGGCTGGCACAATTG
FCRLA FW	CAGTGAACCCTTCCACCTGATTG
FCRLA REV	CTGAGCCATCTCGGTAGAAGGT
PAX5 FW	CTTGCTCATCAAGGTGTCAGGC
PAX5 REV	TGGCGACCTTTGGTTTGGATCC
MPP28 FW	TTGAGACCTGGGACTCCTACAG
MPP28 REV	ACCTCCCAGAAATGGCTCCCTT
GATA2 FW	CAGCAAGGCTCGTTCCTGTTCA
GATA2 REV	ATGAGTGGTCGGTTCTGCCCAT
ALOX15 FW	ACCTTCCTGCTCGCCTAGTGTT
ALOX15 REV	GGCTACAGAGAATGACGTTGGC
