# Supplementary material for: The genomic landscape of ANCA-associated vasculitis: Distinct transcriptional signatures, molecular endotypes and comparison with systemic lupus erythematosus
Source: Front Immunol. 2023 Mar 27;14:1072598. doi: 10.3389/fimmu.2023.1072598 (PMC10083368; doi:10.3389/fimmu.2023.1072598)
Supplement: Supplementary Table 2 — Differentially expressed genes resulted from the comparison of the whole blood transcriptome of patients with GPA or MPA versus healthy individuals. [file Table_2.xlsx]

## Sheet: Sheet 1
	Gene.name	logFC	PValue	fdr	Gene.stable.ID
1	FGR	-0.686569	6.47948e-05	0.0185679	ENSG00000000938
2	KRIT1	1.16805	0.00992517	0.109119	ENSG00000001631
3	LAP3	-1.74639	0.000401444	0.0291929	ENSG00000002549
4	CAMKK1	-0.733294	0.0157068	0.130383	ENSG00000004660
5	UPF1	-0.68957	0.000138866	0.0223235	ENSG00000005007
6	PRKAR2B	1.2842	0.0177187	0.136112	ENSG00000005249
7	GCFC2	0.600601	0.00560617	0.0850408	ENSG00000005436
8	ABCB4	1.379	0.0190275	0.141332	ENSG00000005471
9	SOX8	1.00083	0.0191681	0.14203	ENSG00000005513
10	FBXL3	1.20482	0.0329981	0.18079	ENSG00000005812
11	ITGA3	0.914298	0.00310114	0.0654708	ENSG00000005884
12	ALDH3B1	-0.767133	0.00184579	0.0515491	ENSG00000006534
13	PHTF2	1.09595	0.0468035	0.211395	ENSG00000006576
14	DBF4	0.683546	0.0216076	0.150209	ENSG00000006634
15	MARK4	-0.59335	0.00289172	0.0634253	ENSG00000007047
16	GAS7	-0.90338	2.92414e-05	0.0162241	ENSG00000007237
17	CD79B	0.950898	0.0283756	0.169252	ENSG00000007312
18	BAIAP3	-0.939632	0.00707237	0.0936964	ENSG00000007516
19	NADK	-0.806249	3.00622e-05	0.0162241	ENSG00000008130
20	DLEC1	-0.650118	0.0157336	0.130424	ENSG00000008226
21	ADAM22	0.805123	0.0291221	0.171376	ENSG00000008277
22	MMP25	-0.782011	0.0251841	0.160937	ENSG00000008516
23	ETV7	-2.01504	0.000745952	0.0349273	ENSG00000010030
24	FUZ	-0.747053	0.024737	0.159537	ENSG00000010361
25	TTC19	0.608208	0.00354228	0.0685386	ENSG00000011295
26	PLAUR	-0.690443	0.000747622	0.0349273	ENSG00000011422
27	CEP68	0.613614	0.00107203	0.0395846	ENSG00000011523
28	MAP4K3	1.2816	0.0181234	0.138014	ENSG00000011566
29	EXTL3	-0.808021	0.000759546	0.0350082	ENSG00000012232
30	ALOX5	-0.742306	0.00166447	0.0491952	ENSG00000012779
31	CALCOCO1	-0.594743	0.00144045	0.0462716	ENSG00000012822
32	MAP4K5	0.963718	0.0181955	0.138109	ENSG00000012983
33	MVP	-0.762746	0.000954857	0.0379124	ENSG00000013364
34	DNASE1L1	-0.587429	0.00225821	0.057025	ENSG00000013563
35	SLC30A9	0.790769	0.0423423	0.202282	ENSG00000014824
36	ZMYND11	1.00382	0.0370186	0.191443	ENSG00000015171
37	WAS	-0.711232	0.000893621	0.0373752	ENSG00000015285
38	SLC11A1	-0.864735	0.0156742	0.130276	ENSG00000018280
39	PLEKHB1	0.67805	0.0349897	0.185853	ENSG00000021300
40	FHL1	0.724759	0.0118493	0.116565	ENSG00000022267
41	RTF2	-0.648651	0.00189515	0.0524828	ENSG00000022277
42	SLC45A4	-0.691819	0.00223039	0.0568037	ENSG00000022567
43	GRAMD1B	-0.945606	0.000294152	0.0245439	ENSG00000023171
44	BIRC3	1.32573	0.00341443	0.0678869	ENSG00000023445
45	AKAP11	1.08926	0.0287767	0.170115	ENSG00000023516
46	HSF2	0.729356	0.00965368	0.107479	ENSG00000025156
47	SEC63	0.719535	0.0259855	0.163016	ENSG00000025796
48	BTN3A1	-0.786794	1.43586e-05	0.0153315	ENSG00000026950
49	VEZT	0.905137	0.0229476	0.154256	ENSG00000028203
50	IKZF2	1.02343	0.0346626	0.185289	ENSG00000030419
51	FUT8	0.644163	0.0219638	0.151683	ENSG00000033170
52	GAB2	-0.676758	0.00791337	0.0983024	ENSG00000033327
53	SLC4A7	1.3184	0.0230512	0.154542	ENSG00000033867
54	SH3YL1	1.09107	0.000780365	0.0354532	ENSG00000035115
55	DAPK2	-0.707031	0.0404344	0.197857	ENSG00000035664
56	AC118549.1	0.888017	0.0197664	0.144115	ENSG00000036549
57	FLT4	0.860967	0.0449094	0.207645	ENSG00000037280
58	PHKA2	-0.604918	0.00205089	0.0547095	ENSG00000044446
59	KIAA0556	-0.618886	0.000904319	0.0374866	ENSG00000047578
60	SCML1	1.42245	0.0244902	0.158687	ENSG00000047634
61	ARHGAP6	1.1522	0.0291867	0.171376	ENSG00000047648
62	GOPC	0.82514	0.0492018	0.216698	ENSG00000047932
63	HDAC9	1.03697	0.034468	0.184848	ENSG00000048052
64	CELF2	-0.596669	0.0192847	0.142335	ENSG00000048740
65	COL9A2	-1.33444	0.000496212	0.0308502	ENSG00000049089
66	ERCC8	0.690101	0.0131449	0.121854	ENSG00000049167
67	PER3	1.00587	0.0120611	0.117509	ENSG00000049246
68	LTBP1	1.22818	0.0383793	0.193368	ENSG00000049323
69	MCUR1	0.628523	0.00632137	0.0894172	ENSG00000050393
70	ENTPD2	-1.88013	6.79453e-05	0.0188049	ENSG00000054179
71	HHAT	0.710985	0.0280808	0.168157	ENSG00000054392
72	RELT	-0.587026	0.000961534	0.0379495	ENSG00000054967
73	EIF2AK2	-1.14064	0.00308512	0.0654708	ENSG00000055332
74	PUM2	0.615999	0.042986	0.203828	ENSG00000055917
75	ZNF280C	1.04565	0.0442864	0.206589	ENSG00000056277
76	TMCC3	-0.679641	0.026863	0.164963	ENSG00000057704
77	USP13	0.630423	0.0436644	0.205419	ENSG00000058056
78	NDC1	0.595682	0.0181604	0.138099	ENSG00000058804
79	TBXAS1	-0.706308	0.000964428	0.0379495	ENSG00000059377
80	PARP12	-0.737612	0.0142058	0.125708	ENSG00000059378
81	NCKAP1	0.87134	0.0430404	0.204012	ENSG00000061676
82	DGAT2	-0.889338	0.00451022	0.0771834	ENSG00000062282
83	LTK	0.907137	0.041873	0.201302	ENSG00000062524
84	ELMO2	-0.602592	0.0074445	0.0959271	ENSG00000062598
85	LPAR2	-0.801958	0.00212112	0.0551492	ENSG00000064547
86	ABCA7	-0.812622	0.0032393	0.0658756	ENSG00000064687
87	FAR2	-0.65736	0.0249775	0.160315	ENSG00000064763
88	SBNO2	-0.707287	0.000257587	0.0243882	ENSG00000064932
89	SEC61A2	-0.87929	0.00410382	0.0743292	ENSG00000065665
90	TLE2	0.827818	0.0187783	0.140645	ENSG00000065717
91	TRMT11	0.786956	0.0380533	0.192721	ENSG00000066651
92	THUMPD1	0.861997	0.0459713	0.209759	ENSG00000066654
93	MSANTD3	0.892599	0.00386081	0.0719445	ENSG00000066697
94	MYO9A	0.78264	0.0205345	0.146686	ENSG00000066933
95	RRP15	0.724265	0.00684803	0.09238	ENSG00000067533
96	PRKCZ	-0.818581	0.00106397	0.0395691	ENSG00000067606
97	CBFB	0.676182	0.0456087	0.208922	ENSG00000067955
98	PDK3	-0.630907	0.00506956	0.0811007	ENSG00000067992
99	IFI35	-1.01814	0.013286	0.122527	ENSG00000068079
100	IFT80	1.10046	0.0173753	0.135078	ENSG00000068885
101	MAST4	1.23896	2.18048e-05	0.0159684	ENSG00000069020
102	SDK2	1.31459	0.0034745	0.0682577	ENSG00000069188
103	RORA	0.825098	0.0309684	0.176094	ENSG00000069667
104	GNB5	0.843084	0.000133878	0.021923	ENSG00000069966
105	SLC44A1	0.600917	0.0454582	0.208765	ENSG00000070214
106	CLTCL1	-0.757685	0.0168203	0.13446	ENSG00000070371
107	POLB	-0.624124	0.000521092	0.0310816	ENSG00000070501
108	NDST1	-0.62589	0.0151852	0.12861	ENSG00000070614
109	ST6GALNAC2	-1.32876	0.000875515	0.0371094	ENSG00000070731
110	RPL31	0.972673	0.0122346	0.118066	ENSG00000071082
111	HLTF	0.903411	0.0223492	0.152554	ENSG00000071794
112	RDH11	0.683076	0.00574242	0.0857877	ENSG00000072042
113	FCGR2B	-0.788488	0.0107143	0.11227	ENSG00000072694
114	MRVI1	-0.91106	0.00160581	0.0482181	ENSG00000072952
115	PANX2	-0.620121	0.0154805	0.129812	ENSG00000073150
116	ALPK1	-0.85457	0.000262444	0.0243882	ENSG00000073331
117	PDE8A	0.616195	0.02702	0.165203	ENSG00000073417
118	CLCN4	-0.713476	0.0218933	0.151529	ENSG00000073464
119	DHRS9	-1.57004	1.44611e-05	0.0153315	ENSG00000073737
120	PTGS2	1.32189	0.037627	0.192352	ENSG00000073756
121	ZNF532	1.21423	0.0105264	0.111786	ENSG00000074657
122	TUBE1	0.765503	0.0447423	0.207418	ENSG00000074935
123	ACTR6	0.932042	0.0469474	0.211793	ENSG00000075089
124	CELSR1	1.18056	0.00673455	0.0912383	ENSG00000075275
125	SLC25A40	0.857352	0.0244551	0.158645	ENSG00000075303
126	VPS9D1	-0.610219	0.0170086	0.134578	ENSG00000075399
127	DLG1	0.692816	0.0120098	0.117298	ENSG00000075711
128	PLXNA2	-0.884418	0.000885948	0.0373117	ENSG00000076356
129	TPD52	1.49177	0.000439912	0.0298913	ENSG00000076554
130	TRAF4	0.761539	0.00273233	0.0618859	ENSG00000076604
131	ICAM3	-1.30774	9.91078e-05	0.0192013	ENSG00000076662
132	RAP1GAP	2.88452	0.00486555	0.0796378	ENSG00000076864
133	TM9SF3	0.614199	0.0434747	0.205007	ENSG00000077147
134	DNAJC10	0.821233	0.0114801	0.115191	ENSG00000077232
135	LRCH4	-0.86716	0.00215303	0.0556494	ENSG00000077454
136	LAMP3	-2.94159	0.000199805	0.0237938	ENSG00000078081
137	N4BP2	1.26576	0.0223179	0.152554	ENSG00000078177
138	P2RY10	1.05757	0.00150732	0.0472155	ENSG00000078589
139	NRDC	-0.637473	0.00259426	0.0603491	ENSG00000078618
140	TNRC6C	0.691657	0.00275078	0.0619694	ENSG00000078687
141	LXN	-0.626099	0.0220943	0.152114	ENSG00000079257
142	SP140	-0.629472	0.00478066	0.0793685	ENSG00000079263
143	MKNK1	-0.71235	0.0178228	0.136672	ENSG00000079277
144	CDC14A	1.24336	0.0396195	0.196095	ENSG00000079335
145	RAPGEF3	-0.61779	0.0235471	0.156245	ENSG00000079337
146	CEACAM1	-0.989675	0.00929446	0.105272	ENSG00000079385
147	DNM2	-0.587679	0.00123185	0.0426199	ENSG00000079805
148	SESN1	0.845988	0.026543	0.1635	ENSG00000080546
149	CPOX	0.862998	0.0207261	0.147485	ENSG00000080819
150	RBL1	0.661462	0.0249571	0.160315	ENSG00000080839
151	TCF7	1.04694	0.00178167	0.0508354	ENSG00000081059
152	PCNP	0.93887	0.0176123	0.135849	ENSG00000081154
153	EXD2	0.647998	0.0189782	0.14118	ENSG00000081177
154	MEF2C	0.956374	0.00143409	0.0462203	ENSG00000081189
155	CDC14B	0.931086	0.0236818	0.156479	ENSG00000081377
156	SMARCD3	-0.603177	0.0299346	0.173426	ENSG00000082014
157	COBLL1	1.94361	0.00515623	0.0817923	ENSG00000082438
158	TRAF5	0.750297	0.000698339	0.0346071	ENSG00000082512
159	PALB2	0.633946	0.0367859	0.191049	ENSG00000083093
160	TNPO1	0.72653	0.0484587	0.215288	ENSG00000083312
161	SMAP2	-1.33708	2.01674e-05	0.0159684	ENSG00000084070
162	HAL	-1.00205	0.00226798	0.057025	ENSG00000084110
163	CD59	-0.724427	0.00527491	0.0824839	ENSG00000085063
164	HACE1	1.37234	0.0200304	0.144682	ENSG00000085382
165	OVGP1	0.79752	0.0201419	0.144944	ENSG00000085465
166	PILRA	-0.704985	0.000550648	0.0312872	ENSG00000085514
167	DDHD2	0.714449	0.00397703	0.0729141	ENSG00000085788
168	DIMT1	0.90925	0.00482582	0.0793767	ENSG00000086189
169	NME8	-0.66335	0.0405033	0.197872	ENSG00000086288
170	ITPKC	-0.767792	0.0475231	0.21328	ENSG00000086544
171	PGS1	-0.713408	0.00115809	0.0413247	ENSG00000087157
172	TXNDC16	0.658412	0.0398598	0.196707	ENSG00000087301
173	RFX2	-0.861256	0.00200977	0.0542885	ENSG00000087903
174	GP6	0.674385	0.0267982	0.164841	ENSG00000088053
175	DOCK9	1.2288	0.00943371	0.105924	ENSG00000088387
176	SIGLEC1	-2.43888	0.0160394	0.131733	ENSG00000088827
177	NSFL1C	-0.684498	0.00382596	0.0714359	ENSG00000088833
178	OAS1	-1.44799	0.0108939	0.113159	ENSG00000089127
179	GRAMD1A	-0.736034	0.000578334	0.0315025	ENSG00000089351
180	GMIP	-0.657398	0.000261083	0.0243882	ENSG00000089639
181	ZBTB25	0.766318	0.00270258	0.0614232	ENSG00000089775
182	ZNF268	0.8004	0.0104671	0.111452	ENSG00000090612
183	TNRC6A	0.697469	0.0225859	0.153183	ENSG00000090905
184	RBM27	0.784734	0.0432633	0.204701	ENSG00000091009
185	OSBPL8	1.41439	0.0224593	0.152747	ENSG00000091039
186	NLRC4	-0.588252	0.0278659	0.167744	ENSG00000091106
187	ABCC6	-0.703338	0.00159897	0.0482181	ENSG00000091262
188	ITGA6	1.22358	0.00135856	0.0450768	ENSG00000091409
189	SEL1L3	0.697901	0.0127566	0.120198	ENSG00000091490
190	CD200	2.10163	0.00199143	0.054146	ENSG00000091972
191	HAUS4	-1.05842	0.000590208	0.0319665	ENSG00000092036
192	RNF31	-0.770207	0.00295457	0.064018	ENSG00000092098
193	RPGRIP1	-0.677413	0.00749534	0.0961124	ENSG00000092200
194	TRPM7	0.792411	0.0452786	0.208271	ENSG00000092439
195	UNC13D	-0.693757	0.000860596	0.0368324	ENSG00000092929
196	GPATCH2	0.68043	0.0305331	0.174994	ENSG00000092978
197	SH2D3C	-0.718659	1.54213e-05	0.0153315	ENSG00000095370
198	IKZF5	0.865093	0.0241388	0.158022	ENSG00000095574
199	BLNK	1.20452	0.0107696	0.11267	ENSG00000095585
200	FKBP5	-1.45791	0.00773824	0.0975196	ENSG00000096060
201	SIRT1	0.965537	0.0343435	0.184836	ENSG00000096717
202	IFT74	0.658542	0.0306332	0.175342	ENSG00000096872
203	PCSK5	0.668195	0.0398818	0.196707	ENSG00000099139
204	ABLIM1	0.742605	0.000825295	0.0359044	ENSG00000099204
205	MAST3	-0.702683	0.00171766	0.0497631	ENSG00000099308
206	CABIN1	-0.87263	0.000493882	0.0308502	ENSG00000099991
207	SUSD2	-1.04637	0.00635382	0.0896493	ENSG00000099994
208	PPM1F	-0.673852	0.0102809	0.110631	ENSG00000100034
209	TPTEP1	1.06617	0.0164163	0.133006	ENSG00000100181
210	RSPH14	-1.04953	0.0279096	0.167744	ENSG00000100218
211	GTPBP1	-0.584461	0.000257899	0.0243882	ENSG00000100226
212	RAB36	-1.31716	0.00108358	0.0397878	ENSG00000100228
213	CABP7	-1.0246	0.00986842	0.108858	ENSG00000100314
214	MTMR3	-0.690211	0.0106512	0.111786	ENSG00000100330
215	APOL4	-1.83232	0.00295768	0.064018	ENSG00000100336
216	APOL1	-0.993932	0.000446441	0.0301794	ENSG00000100342
217	CACNA1I	0.706048	0.0127522	0.120198	ENSG00000100346
218	FOXRED2	0.859843	0.0175977	0.135815	ENSG00000100350
219	BRD1	0.874737	0.0208673	0.148127	ENSG00000100425
220	ABHD4	-0.655521	0.000780692	0.0354532	ENSG00000100439
221	PRMT5	-0.697212	0.000829685	0.0359767	ENSG00000100462
222	DAAM1	0.915837	0.0329333	0.18066	ENSG00000100592
223	SPTLC2	-0.955349	0.00365851	0.0698695	ENSG00000100596
224	RIN3	-0.743696	0.00322102	0.0658756	ENSG00000100599
225	LGMN	0.750781	0.00210778	0.0549106	ENSG00000100600
226	ITPK1	-1.01024	4.35404e-06	0.011479	ENSG00000100605
227	GSKIP	0.733181	0.0415078	0.200604	ENSG00000100744
228	REC8	-0.686928	0.0022806	0.057025	ENSG00000100918
229	MMP9	-0.950495	0.0297453	0.172906	ENSG00000100985
230	PFDN4	1.92493	0.0100353	0.109781	ENSG00000101132
231	SIRPB1	-0.902936	0.000103472	0.0192536	ENSG00000101307
232	APMAP	-0.695098	0.020342	0.145723	ENSG00000101474
233	ANKRD12	1.32474	0.0144517	0.126352	ENSG00000101745
234	VSIG1	1.2884	0.00115993	0.0413247	ENSG00000101842
235	PGRMC1	0.797527	0.0390316	0.194966	ENSG00000101856
236	ALG13	0.837041	0.0165581	0.133288	ENSG00000101901
237	AMMECR1	0.700435	0.01064	0.111786	ENSG00000101935
238	KCND1	-1.11048	0.000346326	0.0268887	ENSG00000102057
239	EEA1	1.27209	0.0401983	0.197354	ENSG00000102189
240	HTATSF1	0.894	0.0201278	0.144944	ENSG00000102241
241	CD40LG	0.649444	0.0226766	0.153298	ENSG00000102245
242	KLF8	0.924252	0.0184851	0.13932	ENSG00000102349
243	BEX4	0.804847	0.00192526	0.0529829	ENSG00000102409
244	FLT1	-1.18123	0.0127291	0.120198	ENSG00000102755
245	RGCC	0.843023	0.00209053	0.0547095	ENSG00000102760
246	DHRS12	-1.07992	0.000934661	0.0376545	ENSG00000102796
247	MGRN1	-0.61991	0.00470398	0.0786192	ENSG00000102858
248	USB1	-0.763933	7.82311e-05	0.0190971	ENSG00000103005
249	SLC7A6	0.582215	0.00147635	0.0467817	ENSG00000103064
250	CRISPLD2	-0.679165	0.0465762	0.211058	ENSG00000103196
251	CPPED1	-0.630009	0.00260802	0.0603512	ENSG00000103381
252	CORO2B	1.4387	0.0410887	0.199716	ENSG00000103647
253	HOMER2	0.804893	0.00714333	0.0944467	ENSG00000103942
254	EIF3J	0.770798	0.00749325	0.0961124	ENSG00000104131
255	SLC30A4	0.734081	0.0406117	0.198275	ENSG00000104154
256	BLOC1S6	0.988674	0.0342469	0.184714	ENSG00000104164
257	MYEF2	1.24302	0.0329596	0.180729	ENSG00000104177
258	SGK3	0.749935	0.0403057	0.19766	ENSG00000104205
259	CSPP1	0.813456	0.0243965	0.158645	ENSG00000104218
260	ZFAND1	1.15075	0.00114	0.0409467	ENSG00000104231
261	CA2	0.888638	0.0320663	0.178148	ENSG00000104267
262	CPQ	-0.763768	0.000196527	0.0237938	ENSG00000104324
263	LAPTM4B	0.607154	0.0155277	0.130007	ENSG00000104341
264	NIPAL2	0.686973	0.0334024	0.181499	ENSG00000104361
265	ZC2HC1A	1.37803	0.0121541	0.117806	ENSG00000104427
266	ARMC1	0.850857	0.0376621	0.192352	ENSG00000104442
267	TRPS1	0.613105	0.0467236	0.21131	ENSG00000104447
268	SPAG1	0.855343	0.0351583	0.186502	ENSG00000104450
269	SLC39A14	0.729218	0.0434991	0.205007	ENSG00000104635
270	KCNN4	0.701292	0.00524279	0.0822735	ENSG00000104783
271	NUCB1	-0.656203	0.00134143	0.0450768	ENSG00000104805
272	FCGRT	-0.700587	0.0330973	0.181012	ENSG00000104870
273	MED25	-0.904295	0.000436745	0.0298299	ENSG00000104973
274	LILRA1	-0.651496	6.86505e-05	0.0188049	ENSG00000104974
275	TNNT1	1.24296	0.0336833	0.182342	ENSG00000105048
276	C19orf44	0.6397	0.0426067	0.202466	ENSG00000105072
277	CCNE1	0.639976	0.0424831	0.202345	ENSG00000105173
278	URI1	0.598646	0.0188593	0.140932	ENSG00000105176
279	FSD1	-0.821632	0.0312202	0.176698	ENSG00000105255
280	PRKD2	-0.787127	0.000346043	0.0268887	ENSG00000105287
281	DENND3	-0.926671	0.000246561	0.0243882	ENSG00000105339
282	CEACAM4	-0.982998	0.0261772	0.16304	ENSG00000105352
283	PLIN3	-0.67431	0.000625488	0.0323341	ENSG00000105355
284	NAPA	-1.01584	8.92755e-05	0.0192013	ENSG00000105402
285	ZNF175	0.61876	0.0083745	0.101	ENSG00000105497
286	HAS1	-1.18757	0.0241986	0.15816	ENSG00000105509
287	RAB3D	-0.758416	0.00141158	0.0457661	ENSG00000105514
288	PLPPR2	-0.719282	0.00247499	0.0591038	ENSG00000105520
289	LILRB5	-1.29853	0.00549568	0.0838473	ENSG00000105609
290	LSR	0.984755	0.00102774	0.0391552	ENSG00000105699
291	ZNF85	1.12781	0.0497435	0.217992	ENSG00000105750
292	GTPBP10	0.703556	0.0172443	0.135021	ENSG00000105793
293	DNAJC2	0.643429	0.0256045	0.161879	ENSG00000105821
294	BET1	0.631291	0.0267032	0.164333	ENSG00000105829
295	TWISTNB	0.617065	0.0307576	0.175746	ENSG00000105849
296	MPP6	1.04201	0.00342846	0.0680631	ENSG00000105926
297	TTC26	-1.36847	0.00114493	0.041012	ENSG00000105948
298	GRB10	-1.33563	0.0105564	0.111786	ENSG00000106070
299	FKBP14	0.776566	0.0482396	0.214809	ENSG00000106080
300	WASL	0.662683	0.048806	0.21585	ENSG00000106299
301	IMPDH1	-0.621753	0.00890494	0.103697	ENSG00000106348
302	TMEM106B	0.898718	0.0311903	0.176687	ENSG00000106460
303	MEST	0.910506	0.0386609	0.193996	ENSG00000106484
304	AEBP1	0.928709	0.0142099	0.125708	ENSG00000106624
305	FKTN	0.764067	0.0224155	0.152703	ENSG00000106692
306	FSD1L	1.15113	0.0466137	0.211118	ENSG00000106701
307	TMEM245	0.851381	0.00810707	0.0996898	ENSG00000106771
308	CDC37L1	0.751696	0.0255488	0.16176	ENSG00000106993
309	KDM4C	0.675693	0.0221662	0.152352	ENSG00000107077
310	KANK1	0.999444	0.0263034	0.16304	ENSG00000107104
311	FUBP3	0.908583	0.0342265	0.184714	ENSG00000107164
312	DDX58	-1.09483	0.00304215	0.0650999	ENSG00000107201
313	GATA3	0.723706	0.0398276	0.196706	ENSG00000107485
314	RAB11FIP2	1.16328	0.0391721	0.195216	ENSG00000107560
315	ERLIN1	-0.912615	0.0393753	0.19535	ENSG00000107566
316	CUBN	1.12922	0.000710559	0.0347811	ENSG00000107611
317	PLEKHA1	0.845867	0.0388864	0.194461	ENSG00000107679
318	VSIR	-1.04147	0.000811437	0.0357807	ENSG00000107738
319	ARHGAP21	0.996324	0.0244386	0.158645	ENSG00000107863
320	ANKRD26	1.10469	0.0358778	0.188498	ENSG00000107890
321	TFAM	0.782084	0.0424028	0.202282	ENSG00000108064
322	TSPAN14	-0.588849	4.76319e-05	0.0169698	ENSG00000108219
323	TBC1D12	1.08632	0.0187927	0.140659	ENSG00000108239
324	KRT23	-0.67029	0.0477892	0.213841	ENSG00000108244
325	38231	-1.47997	0.00614143	0.0885737	ENSG00000108387
326	TRIM37	0.699174	0.026065	0.16304	ENSG00000108395
327	DHX58	-0.88235	0.0259756	0.163016	ENSG00000108771
328	EZH1	-0.626415	0.00111434	0.0403471	ENSG00000108799
329	FAM20A	-1.39667	0.00311688	0.0654708	ENSG00000108950
330	DCUN1D4	0.918235	0.00734778	0.0952393	ENSG00000109184
331	TBC1D9	1.22926	0.00467738	0.0785442	ENSG00000109436
332	INPP4B	1.30475	0.00376847	0.0709657	ENSG00000109452
333	RPL34	1.09063	0.0106251	0.111786	ENSG00000109475
334	SEPSECS	0.775225	0.0412099	0.199994	ENSG00000109618
335	TRIM2	2.2763	0.000309199	0.0251596	ENSG00000109654
336	SNX25	1.08225	0.0214107	0.149975	ENSG00000109762
337	KLF3	0.803737	0.0363969	0.190105	ENSG00000109787
338	KLHL5	0.868659	0.0425627	0.202463	ENSG00000109790
339	ZBTB16	-1.46342	0.00878883	0.103224	ENSG00000109906
340	FNBP4	0.601001	0.0235815	0.156245	ENSG00000109920
341	ATG2A	-1.00889	1.90253e-05	0.0159684	ENSG00000110046
342	UNC93B1	-0.629066	0.00231335	0.0571512	ENSG00000110057
343	MS4A4A	-0.753724	0.0360662	0.189022	ENSG00000110079
344	MDK	-0.675059	0.0487725	0.21584	ENSG00000110492
345	SLC22A18	-0.817917	0.0150547	0.128357	ENSG00000110628
346	TCIRG1	-0.820398	0.00508542	0.0811972	ENSG00000110719
347	CHKA	-1.32948	0.000206568	0.0237938	ENSG00000110721
348	SELPLG	-0.737215	0.000471698	0.0306853	ENSG00000110876
349	CAMKK2	-0.782982	0.000448876	0.0301892	ENSG00000110931
350	IL23A	0.690432	0.0437518	0.205555	ENSG00000110944
351	BCL7A	1.3274	0.000971353	0.0380286	ENSG00000110987
352	GLI1	-0.985543	0.00620267	0.0889702	ENSG00000111087
353	TRPV4	-1.09628	0.00636898	0.0896493	ENSG00000111199
354	CREBL2	0.689435	0.00621969	0.0890125	ENSG00000111269
355	OAS3	-2.60506	0.000467724	0.0306743	ENSG00000111331
356	OAS2	-1.47946	0.00797333	0.0987823	ENSG00000111335
357	STX2	0.863761	0.013765	0.123773	ENSG00000111450
358	ADGRD1	1.28476	0.00541727	0.0831536	ENSG00000111452
359	CPSF6	0.699688	0.00963348	0.107344	ENSG00000111605
360	KRR1	0.802998	0.0133795	0.122734	ENSG00000111615
361	GOLT1B	0.779728	0.0198902	0.144459	ENSG00000111711
362	LDHB	1.07937	0.0404718	0.197857	ENSG00000111716
363	CLEC4A	-0.677442	0.00670322	0.0909575	ENSG00000111729
364	FGFR1OP2	0.756546	0.0458331	0.209375	ENSG00000111790
365	RWDD1	0.584081	0.013295	0.122527	ENSG00000111832
366	GCNT2	0.929568	0.00872095	0.103015	ENSG00000111846
367	ADTRP	1.15319	0.0050277	0.0809221	ENSG00000111863
368	ASF1A	0.699015	0.00871899	0.103015	ENSG00000111875
369	RIPOR2	-0.74235	0.00596162	0.087415	ENSG00000111913
370	UST	0.674649	0.0215112	0.150132	ENSG00000111962
371	ICK	0.868977	0.0392137	0.195216	ENSG00000112144
372	CD83	0.679106	0.0346437	0.185263	ENSG00000112149
373	MDN1	0.649404	0.0348634	0.185685	ENSG00000112159
374	BACH2	1.62549	0.000226364	0.0237938	ENSG00000112182
375	TREML2	-1.07665	8.39777e-05	0.0192013	ENSG00000112195
376	CCNC	1.01923	0.0258729	0.162718	ENSG00000112237
377	ALDH5A1	0.914841	0.00461238	0.0778218	ENSG00000112294
378	ZBTB24	0.64702	0.00151182	0.0472155	ENSG00000112365
379	PERP	0.58282	0.0460663	0.209841	ENSG00000112378
380	CCND3	-0.633564	0.00524192	0.0822735	ENSG00000112576
381	GUCA1B	-0.661895	0.0226674	0.153298	ENSG00000112599
382	CEP72	0.673451	0.00717969	0.0946427	ENSG00000112877
383	CNOT6	0.736828	0.0333656	0.181499	ENSG00000113300
384	RASGRF2	1.09006	0.000411747	0.0293387	ENSG00000113319
385	CCNG1	0.962116	0.00874239	0.103079	ENSG00000113328
386	PDE4D	0.905187	0.00906454	0.104659	ENSG00000113448
387	TTC33	1.08265	0.0448276	0.207485	ENSG00000113638
388	TCERG1	0.637985	0.0491427	0.21663	ENSG00000113649
389	SMAD5	0.860709	0.0274762	0.166778	ENSG00000113658
390	ERGIC1	-1.05912	0.00027371	0.0243882	ENSG00000113719
391	PDGFRB	-0.722107	0.0343665	0.184836	ENSG00000113721
392	HRH2	-0.99534	0.000599326	0.0319665	ENSG00000113749
393	UBE3A	0.968246	0.0173847	0.135078	ENSG00000114062
394	CEP70	1.03886	0.0103022	0.11077	ENSG00000114107
395	SLC25A36	1.12558	0.00481483	0.0793767	ENSG00000114120
396	PFKFB4	-1.08739	0.000193075	0.0237938	ENSG00000114268
397	COL7A1	-0.667168	0.0177905	0.136504	ENSG00000114270
398	USP4	-0.607591	0.000148877	0.0228197	ENSG00000114316
399	IFT57	0.699513	0.0223643	0.152554	ENSG00000114446
400	PLXNA1	0.604697	0.0145947	0.126897	ENSG00000114554
401	ABTB1	-0.794118	0.0168895	0.13452	ENSG00000114626
402	KIAA1257	-1.04661	0.000240819	0.0243882	ENSG00000114656
403	ACVR2B	1.18489	0.00358462	0.068681	ENSG00000114739
404	EEF1B2	0.86061	0.000704162	0.034765	ENSG00000114942
405	ADAM23	0.98154	0.0272188	0.16611	ENSG00000114948
406	DNAJC27	0.754866	0.019442	0.142989	ENSG00000115137
407	ACVR1	0.763874	0.0437121	0.205555	ENSG00000115170
408	IFIH1	-1.2201	0.0064788	0.0896883	ENSG00000115267
409	SPTBN1	0.936746	0.0248761	0.160116	ENSG00000115306
410	HTRA2	-0.582286	0.00178776	0.0508989	ENSG00000115317
411	CCDC88A	0.759147	0.0424091	0.202282	ENSG00000115355
412	WDR75	0.605901	0.0173662	0.135078	ENSG00000115368
413	STAT1	-1.08157	0.00259755	0.0603491	ENSG00000115415
414	EHBP1	0.716474	0.0292277	0.171466	ENSG00000115504
415	TXNDC9	0.74511	0.0219875	0.151748	ENSG00000115514
416	MOB4	1.06667	0.0227084	0.15337	ENSG00000115540
417	IL18RAP	-1.09463	0.0158885	0.131106	ENSG00000115607
418	PASK	0.581965	0.0332534	0.18133	ENSG00000115687
419	PRKD3	0.661339	0.0425753	0.202463	ENSG00000115825
420	DCAF17	0.692719	0.0254667	0.161473	ENSG00000115827
421	PLCL1	1.88385	0.00042569	0.0295457	ENSG00000115896
422	TRAK2	0.683994	0.0142886	0.125708	ENSG00000115993
423	EPHA4	1.53855	0.000212534	0.0237938	ENSG00000116106
424	RALGPS2	1.14755	0.0206911	0.147353	ENSG00000116191
425	RPL22	0.816971	0.000168501	0.0231235	ENSG00000116251
426	QSOX1	-0.901354	0.000372742	0.0277598	ENSG00000116260
427	EDEM3	1.19863	0.0470925	0.212085	ENSG00000116406
428	RHOU	0.883937	0.0285642	0.169627	ENSG00000116574
429	DOCK7	0.727538	0.018664	0.140197	ENSG00000116641
430	FBXO2	0.832692	0.0392149	0.195216	ENSG00000116661
431	FBXO6	-1.06228	0.000288993	0.0245439	ENSG00000116663
432	SLC35D1	0.618138	0.0420037	0.201563	ENSG00000116704
433	HPCAL4	1.17979	0.00510023	0.0811972	ENSG00000116983
434	MTR	1.02398	0.015462	0.129812	ENSG00000116984
435	SIPA1L2	-0.880422	0.0364465	0.190122	ENSG00000116991
436	AKT3	0.761659	0.0180492	0.137688	ENSG00000117020
437	ZNHIT6	0.786376	0.0126054	0.120031	ENSG00000117174
438	GBP1	-1.50595	0.00487271	0.0796378	ENSG00000117228
439	CD160	-0.677957	0.0418083	0.201302	ENSG00000117281
440	ID3	1.11533	0.00599095	0.0875529	ENSG00000117318
441	CR2	1.87369	0.00525522	0.0822735	ENSG00000117322
442	SLC19A2	1.1268	0.0488126	0.21585	ENSG00000117479
443	ABCD3	0.934424	0.0214524	0.149975	ENSG00000117528
444	VAMP4	0.666935	0.0181803	0.138109	ENSG00000117533
445	DPH5	0.667391	0.00036588	0.0275601	ENSG00000117543
446	RCAN3	1.18351	0.000204486	0.0237938	ENSG00000117602
447	MAN1C1	0.9868	0.000995715	0.0386187	ENSG00000117643
448	RPS6KA1	-0.76693	0.000786818	0.0354532	ENSG00000117676
449	SLC5A9	-1.61125	0.000173663	0.0231235	ENSG00000117834
450	TXNDC12	-0.869594	0.00142155	0.0459286	ENSG00000117862
451	RCN2	1.11529	0.0190308	0.141332	ENSG00000117906
452	RPS25	0.61518	0.00780756	0.0977947	ENSG00000118181
453	CAMSAP2	1.15679	0.0175263	0.135582	ENSG00000118200
454	CASP8AP2	1.0786	0.0343787	0.184836	ENSG00000118412
455	HMGN3	0.58703	0.0262904	0.16304	ENSG00000118418
456	SGK1	0.697364	0.0412307	0.199994	ENSG00000118515
457	SLC16A7	1.1428	0.0231265	0.154827	ENSG00000118596
458	PPL	-1.11557	0.000605623	0.0319665	ENSG00000118898
459	KLF12	0.941041	0.0133424	0.122602	ENSG00000118922
460	CTNNAL1	0.946263	0.0316397	0.17755	ENSG00000119326
461	GALNT12	0.842986	0.0336962	0.182342	ENSG00000119514
462	CSF3R	-0.900015	0.000537062	0.0312872	ENSG00000119535
463	ACYP1	0.606564	0.0155044	0.12993	ENSG00000119640
464	BCL11A	1.09909	0.000191928	0.0237938	ENSG00000119866
465	IFIT3	-2.21449	5.40662e-05	0.0178175	ENSG00000119917
466	IFIT2	-1.41704	0.0103549	0.110958	ENSG00000119922
467	GPAM	1.14751	0.0128401	0.120586	ENSG00000119927
468	CFAP58	-0.763257	0.0100652	0.109806	ENSG00000120051
469	DUSP1	-1.03139	0.011337	0.114693	ENSG00000120129
470	PANK3	0.989091	0.0487667	0.21584	ENSG00000120137
471	MOB3B	1.11722	0.00392202	0.0727147	ENSG00000120162
472	CD274	-1.21574	0.0108508	0.113159	ENSG00000120217
473	PLEKHG1	1.98275	0.000315345	0.0255023	ENSG00000120278
474	UFM1	0.795813	0.0460471	0.209841	ENSG00000120686
475	FAM53C	-0.721805	0.0132941	0.122527	ENSG00000120709
476	ZFP30	1.20878	0.0207796	0.147711	ENSG00000120784
477	NR2C1	0.694686	0.00452608	0.0771834	ENSG00000120798
478	NFYB	1.28633	0.0135362	0.12308	ENSG00000120837
479	EPHX2	0.781457	0.00420233	0.0750015	ENSG00000120915
480	AKAP1	0.645635	0.0183791	0.138774	ENSG00000121057
481	TRIM25	-0.784276	0.000269539	0.0243882	ENSG00000121060
482	PLBD1	-0.70548	0.00981272	0.108334	ENSG00000121316
483	TNFSF10	-0.923352	0.00183472	0.0514581	ENSG00000121858
484	ZNF639	0.748211	0.0219666	0.151683	ENSG00000121864
485	PDS5A	0.721165	0.0147868	0.127387	ENSG00000121892
486	TMEM156	0.765253	0.00351949	0.0684351	ENSG00000121895
487	ACVR2A	0.644631	0.0142404	0.125708	ENSG00000121989
488	RPL21	0.836735	0.000270601	0.0243882	ENSG00000122026
489	UBL3	1.00941	0.0399096	0.196707	ENSG00000122042
490	ANXA11	-0.600471	0.00860858	0.102316	ENSG00000122359
491	SHLD2	0.750366	0.0426597	0.202606	ENSG00000122376
492	PRXL2A	0.652185	0.0213063	0.149898	ENSG00000122378
493	TRMT13	1.16592	0.00669978	0.0909575	ENSG00000122435
494	RWDD3	0.759571	0.0487691	0.21584	ENSG00000122481
495	ZNF644	1.21196	0.0450327	0.207923	ENSG00000122482
496	FAM126A	0.762231	0.0220017	0.151767	ENSG00000122591
497	FKBP9	-0.726414	0.046408	0.210876	ENSG00000122642
498	RECK	1.00249	0.0276567	0.167311	ENSG00000122707
499	PHF24	-2.0938	5.05349e-05	0.0170808	ENSG00000122733
500	CYREN	-1.0877	4.23649e-06	0.011479	ENSG00000122783
501	CALD1	2.21277	0.000125315	0.0216582	ENSG00000122786
502	RNF11	1.15356	0.0279723	0.167884	ENSG00000123091
503	BHLHE41	1.95853	0.00820554	0.100064	ENSG00000123095
504	CCDC91	0.799233	0.0199392	0.144655	ENSG00000123106
505	WWP1	0.947503	0.0218955	0.151529	ENSG00000123124
506	ADGRE5	-0.890985	2.90312e-05	0.0162241	ENSG00000123146
507	ARHGAP9	-0.588665	0.0129359	0.121023	ENSG00000123329
508	TUBA1B	-0.628617	0.0172822	0.135021	ENSG00000123416
509	NDUFAF4	0.652905	0.0149383	0.128037	ENSG00000123545
510	USP45	1.15798	0.0144966	0.126385	ENSG00000123552
511	TNFAIP6	-1.3935	0.00218468	0.0561373	ENSG00000123610
512	SLC36A1	-0.834565	0.0113133	0.114587	ENSG00000123643
513	PLA2G12A	1.1247	0.00282539	0.0626391	ENSG00000123739
514	PREX1	-0.685663	0.0105909	0.111786	ENSG00000124126
515	ZNFX1	-0.761076	0.000343806	0.0268887	ENSG00000124201
516	PMEPA1	1.38583	0.000425859	0.0295457	ENSG00000124225
517	BCAS4	0.741968	0.00368401	0.0701771	ENSG00000124243
518	ZBP1	-1.21601	7.72792e-05	0.0190971	ENSG00000124256
519	MCEE	0.662254	0.0117447	0.116103	ENSG00000124370
520	PAIP2B	1.1533	0.000100507	0.0192013	ENSG00000124374
521	F13A1	0.775256	0.0174478	0.135363	ENSG00000124491
522	TREM1	-0.914698	0.000938147	0.0376545	ENSG00000124731
523	SOX4	1.31975	0.000279343	0.0243882	ENSG00000124766
524	EEF1E1	1.18061	0.0066626	0.0906362	ENSG00000124802
525	AHNAK	0.823329	0.0374264	0.191883	ENSG00000124942
526	ABCC4	0.959444	0.0123463	0.118648	ENSG00000125257
527	C17orf53	-1.47591	0.0149196	0.128037	ENSG00000125319
528	IRF1	-0.660219	0.000418503	0.0294024	ENSG00000125347
529	GTF3C4	0.710375	0.0146444	0.126931	ENSG00000125484
530	KIR2DL1	-0.979371	0.03085	0.175903	ENSG00000125498
531	MBOAT7	-0.835672	0.000742614	0.0349273	ENSG00000125505
532	PSD4	-0.609526	0.00639283	0.0896493	ENSG00000125637
533	RPL23	0.935485	0.00838336	0.101014	ENSG00000125691
534	ATG4C	0.924281	0.00543129	0.0831536	ENSG00000125703
535	TRIP10	0.759265	0.014598	0.126897	ENSG00000125733
536	GPR108	-0.712735	0.001734	0.0500167	ENSG00000125734
537	TNFSF14	-0.768098	0.00101205	0.0390082	ENSG00000125735
538	RBCK1	-0.686364	0.000369907	0.0277052	ENSG00000125826
539	ARMCX5	0.705779	0.0326686	0.179657	ENSG00000125962
540	XRCC3	-0.667222	0.00563709	0.0852613	ENSG00000126215
541	MCF2L	1.26125	9.52012e-05	0.0192013	ENSG00000126217
542	UBA2	0.623503	0.0246399	0.159373	ENSG00000126261
543	FFAR2	-0.723705	0.00320437	0.0658756	ENSG00000126262
544	CCR7	0.713766	0.0236014	0.156245	ENSG00000126353
545	NR1D1	0.641181	0.0415347	0.200627	ENSG00000126368
546	ASL	-0.763306	0.00414121	0.0745097	ENSG00000126522
547	SBDS	0.815387	0.0114664	0.115191	ENSG00000126524
548	GLIS2	-0.668499	0.038466	0.19346	ENSG00000126603
549	IFI6	-1.49046	0.0170064	0.134578	ENSG00000126709
550	CFP	-0.620142	0.0263089	0.16304	ENSG00000126759
551	WDR60	0.759312	0.00233727	0.0572675	ENSG00000126870
552	TIMM8A	0.645946	0.00103552	0.0391958	ENSG00000126953
553	FGD3	-0.712601	0.00352328	0.0684351	ENSG00000127084
554	BCL11B	0.86698	0.00640468	0.0896883	ENSG00000127152
555	DYRK2	1.01694	0.00154854	0.0479301	ENSG00000127334
556	LRRC61	-0.590203	0.010138	0.110082	ENSG00000127399
557	FBXL16	0.60425	0.0440084	0.206008	ENSG00000127585
558	METTL16	0.623008	0.0101291	0.110076	ENSG00000127804
559	TUBA4A	-0.68658	0.0447716	0.207444	ENSG00000127824
560	GNG11	1.15257	0.0015599	0.0479314	ENSG00000127920
561	CASD1	1.06943	0.0249225	0.160258	ENSG00000127995
562	ZNF780B	0.735362	0.00878187	0.103224	ENSG00000128000
563	MGAT3	1.20396	0.000738414	0.0349273	ENSG00000128268
564	APOL2	-0.887047	4.11525e-05	0.0169698	ENSG00000128335
565	APOBEC3A	-0.993997	0.000335949	0.0266776	ENSG00000128383
566	TBC1D27P	1.45744	0.0354968	0.187361	ENSG00000128438
567	LSM8	0.647501	0.0297161	0.172906	ENSG00000128534
568	MTX2	0.733364	0.0173105	0.135078	ENSG00000128654
569	OSGEPL1	0.707857	0.00202386	0.0544724	ENSG00000128694
570	TWSG1	1.42846	0.0147031	0.126962	ENSG00000128791
571	ICE2	0.604381	0.0277888	0.167649	ENSG00000128915
572	KNSTRN	-0.66431	0.0255971	0.161879	ENSG00000128944
573	CLN6	-0.732948	0.00916747	0.105154	ENSG00000128973
574	LRRC6	-0.751908	0.0171886	0.135021	ENSG00000129295
575	PUS7L	0.808083	0.0303026	0.174279	ENSG00000129317
576	SLC44A2	-0.647488	0.000946755	0.0378186	ENSG00000129353
577	RIPK3	-0.691265	0.000559765	0.0313235	ENSG00000129465
578	ADCY4	-0.821475	0.00188007	0.0522849	ENSG00000129467
579	RAB2B	0.584622	0.00689063	0.0925553	ENSG00000129472
580	DTD2	0.78704	0.0212898	0.149898	ENSG00000129480
581	RHBDF2	-0.941073	8.72974e-07	0.00575377	ENSG00000129667
582	AANAT	-0.67473	0.0291693	0.171376	ENSG00000129673
583	CHRNA10	-0.652462	0.0310136	0.176216	ENSG00000129749
584	PHF10	0.583304	0.00700077	0.0931236	ENSG00000130024
585	GTPBP3	0.77001	0.000742976	0.0349273	ENSG00000130299
586	PLVAP	0.929993	0.0462142	0.210284	ENSG00000130300
587	SCO2	-1.28934	0.00169427	0.0495208	ENSG00000130489
588	HELZ2	-1.28579	2.46236e-05	0.0162241	ENSG00000130589
589	PNPLA7	0.602914	0.0301697	0.173866	ENSG00000130653
590	HBZ	2.83966	0.00238879	0.0581933	ENSG00000130656
591	LAMA5	1.16094	0.00966619	0.107527	ENSG00000130702
592	SMPDL3B	-0.888064	0.000857747	0.0368324	ENSG00000130768
593	THEMIS2	-0.584252	0.000109014	0.0194193	ENSG00000130775
594	PLXNA3	0.630986	0.00611381	0.0883687	ENSG00000130827
595	ZNF331	0.734913	0.00135836	0.0450768	ENSG00000130844
596	ZNF236	0.933222	0.0437432	0.205555	ENSG00000130856
597	NOL11	0.586265	0.00468836	0.0786126	ENSG00000130935
598	HABP4	0.609997	0.0154455	0.129812	ENSG00000130956
599	GINS2	-0.682788	0.0437983	0.205609	ENSG00000131153
600	F12	-1.20514	0.00129916	0.044252	ENSG00000131187
601	IDO1	-1.03483	0.0496978	0.217936	ENSG00000131203
602	CAP1	-0.754839	0.0217126	0.15064	ENSG00000131236
603	ADGRE3	-0.784194	0.00591775	0.0870622	ENSG00000131355
604	IL13RA1	-0.78902	0.00456466	0.0774407	ENSG00000131724
605	RARA	-0.605284	0.000553994	0.0313235	ENSG00000131759
606	PRKAB2	0.615891	0.0419121	0.201331	ENSG00000131791
607	FAAP24	-0.580305	0.0165268	0.133246	ENSG00000131944
608	TRIM21	-0.666129	0.000217707	0.0237938	ENSG00000132109
609	SPATA6	-0.661606	0.0312325	0.176698	ENSG00000132122
610	RAF1	-0.621412	0.00317062	0.0657156	ENSG00000132155
611	FCRLA	1.60927	0.0302285	0.173934	ENSG00000132185
612	TRIM5	-0.883526	0.00204045	0.0545582	ENSG00000132256
613	TRIM22	-1.16862	0.000456673	0.0305577	ENSG00000132274
614	TMEM128	0.616758	0.0320048	0.178148	ENSG00000132406
615	FIGNL1	1.59003	0.00725964	0.0948319	ENSG00000132436
616	XAF1	-1.92679	0.000819738	0.0357807	ENSG00000132530
617	FLOT2	-0.593165	0.0130863	0.121652	ENSG00000132589
618	ANKEF1	0.747256	0.0246783	0.159466	ENSG00000132623
619	FCRL2	1.8792	0.0109414	0.113159	ENSG00000132704
620	PATJ	1.0529	0.00161197	0.0482933	ENSG00000132849
621	XPO4	0.661877	0.00830667	0.100643	ENSG00000132953
622	CDK8	0.823225	0.0349937	0.185853	ENSG00000132964
623	ALOX5AP	-0.869939	0.0234194	0.155759	ENSG00000132965
624	CHI3L1	-1.18719	0.000859535	0.0368324	ENSG00000133048
625	PIK3C2B	0.861275	0.000996082	0.0386187	ENSG00000133056
626	EPSTI1	-1.92952	0.000618822	0.0321608	ENSG00000133106
627	RFXAP	0.938734	0.0106507	0.111786	ENSG00000133111
628	TPT1	0.891436	0.00106562	0.0395691	ENSG00000133112
629	MORC4	0.74273	0.0103777	0.111038	ENSG00000133131
630	BEX2	0.982672	0.00155141	0.0479301	ENSG00000133134
631	FOPNL	0.828714	0.0417677	0.201236	ENSG00000133393
632	SLC2A11	0.628552	0.0153561	0.129649	ENSG00000133460
633	ATP13A3	1.00751	0.0420819	0.201791	ENSG00000133657
634	E2F5	0.66887	0.0179323	0.137034	ENSG00000133740
635	SWAP70	0.985011	0.013543	0.12308	ENSG00000133789
636	RNF122	-0.960289	9.98984e-05	0.0192013	ENSG00000133874
637	DGLUCY	-0.689562	0.000715041	0.0347811	ENSG00000133943
638	IER3IP1	0.888622	0.0314688	0.177138	ENSG00000134049
639	SORT1	-0.853582	0.00500355	0.0806318	ENSG00000134243
640	PLEKHA8P1	0.826802	0.00397686	0.0729141	ENSG00000134297
641	RSAD2	-3.6186	7.15471e-05	0.0188049	ENSG00000134321
642	CMPK2	-2.58931	0.000714128	0.0347811	ENSG00000134326
643	IL6ST	0.918831	0.0480402	0.214448	ENSG00000134352
644	NAV1	0.892489	0.00455548	0.077419	ENSG00000134369
645	ECHDC3	-1.84188	0.00433411	0.0759161	ENSG00000134463
646	HRH4	0.990032	0.0450921	0.208052	ENSG00000134489
647	SPX	1.95332	0.00816735	0.0999647	ENSG00000134548
648	PUM1	0.859734	0.0323389	0.178937	ENSG00000134644
649	PHC2	-1.09256	0.00163247	0.048576	ENSG00000134686
650	HOOK1	2.03793	0.00232472	0.0571512	ENSG00000134709
651	BTF3L4	0.595301	0.00743119	0.0958492	ENSG00000134717
652	DHX34	-0.754157	0.00485896	0.0796378	ENSG00000134815
653	C5AR2	-0.647768	0.00681504	0.092045	ENSG00000134830
654	BIVM	0.679333	0.0315104	0.177138	ENSG00000134897
655	ARHGAP32	0.925024	0.0269987	0.165203	ENSG00000134909
656	NREP	0.732313	0.00830526	0.100643	ENSG00000134986
657	WDR36	0.722105	0.0167422	0.134161	ENSG00000134987
658	C9orf40	1.02388	0.000972207	0.0380286	ENSG00000135045
659	ISCA1	0.639277	0.0339264	0.183512	ENSG00000135070
660	CCNJL	-0.958157	0.0024704	0.0591038	ENSG00000135083
661	OASL	-1.56072	0.00128671	0.0440558	ENSG00000135114
662	DTX1	0.824882	0.0222902	0.152554	ENSG00000135144
663	TRAFD1	-0.736477	0.000162805	0.0231235	ENSG00000135148
664	MDFIC	0.981096	0.0380705	0.192721	ENSG00000135272
665	NT5E	1.56804	0.00175672	0.0503413	ENSG00000135318
666	ITGA7	-0.689565	0.0298628	0.173262	ENSG00000135424
667	RDH5	-0.878907	0.039165	0.195216	ENSG00000135437
668	TROAP	-0.976705	0.011075	0.113569	ENSG00000135451
669	OS9	-0.627713	0.0005382	0.0312872	ENSG00000135506
670	LTV1	0.648295	0.00900995	0.104275	ENSG00000135521
671	AHI1	0.973753	0.0188346	0.140827	ENSG00000135541
672	MICAL1	-0.637025	0.00452584	0.0771834	ENSG00000135596
673	TEC	0.711095	0.00357326	0.068681	ENSG00000135605
674	DYSF	-0.862786	0.00207876	0.0547095	ENSG00000135636
675	KIAA0513	-0.959925	9.7424e-05	0.0192013	ENSG00000135709
676	URB2	0.726751	0.0274928	0.166778	ENSG00000135763
677	LAMC1	1.48823	0.00411061	0.0743292	ENSG00000135862
678	SP110	-0.707727	0.000158572	0.0231235	ENSG00000135899
679	WNT10A	0.986863	0.0162487	0.13227	ENSG00000135925
680	CYP27A1	-0.611179	0.0495304	0.217564	ENSG00000135929
681	TSGA10	1.14226	0.00296245	0.064018	ENSG00000135951
682	EDAR	1.38916	0.0102483	0.110583	ENSG00000135960
683	GCC2	0.883244	0.0440647	0.206052	ENSG00000135968
684	FLNB	0.626534	0.00993421	0.109127	ENSG00000136068
685	VPS36	0.869789	0.015635	0.130237	ENSG00000136100
686	CKAP2	0.702774	0.0309053	0.17598	ENSG00000136108
687	TBC1D4	1.11694	0.00432552	0.0759161	ENSG00000136111
688	LMO7	1.15753	0.00747017	0.0961124	ENSG00000136153
689	RTP4	-1.15855	0.00724505	0.0948319	ENSG00000136514
690	SKIL	1.07022	0.0474779	0.213165	ENSG00000136603
691	TOR1B	-0.723683	0.00431671	0.0758705	ENSG00000136816
692	SLC31A2	-1.66632	4.40591e-05	0.0169698	ENSG00000136867
693	SLC31A1	-0.603519	0.022065	0.152044	ENSG00000136868
694	MRPL50	0.74205	0.0254413	0.161473	ENSG00000136897
695	HEMGN	1.41478	0.00925205	0.105154	ENSG00000136929
696	ANP32B	0.59527	0.00129214	0.044127	ENSG00000136938
697	MYC	0.755763	0.0121517	0.117806	ENSG00000136997
698	DNAJB5	-1.01393	0.00199217	0.054146	ENSG00000137094
699	CD72	1.00129	0.00628967	0.0894172	ENSG00000137101
700	CMTR1	-0.708672	0.00217477	0.0560961	ENSG00000137200
701	YIPF3	-0.675294	0.00181899	0.0513	ENSG00000137207
702	IRF4	0.906603	0.0102513	0.110583	ENSG00000137265
703	TLR2	-1.30387	0.000476681	0.030802	ENSG00000137462
704	THAP12	1.11658	0.0123431	0.118648	ENSG00000137492
705	RAB30	1.63505	0.000461254	0.0306743	ENSG00000137502
706	CREBZF	1.28148	0.0175218	0.135582	ENSG00000137504
707	NEK1	0.915927	0.0439844	0.205969	ENSG00000137601
708	DDX60	-1.46742	0.00697847	0.0931075	ENSG00000137628
709	TMPRSS13	0.671387	0.0197361	0.143974	ENSG00000137747
710	CASP5	-0.689551	0.0264858	0.16342	ENSG00000137757
711	ALKBH8	0.998869	0.0383876	0.193368	ENSG00000137760
712	CTDSPL2	0.739217	0.0288858	0.170444	ENSG00000137770
713	ZNF280D	1.12841	0.0287416	0.17005	ENSG00000137871
714	RSL24D1	1.26044	0.0104489	0.111348	ENSG00000137876
715	FNBP1L	1.10542	0.027479	0.166778	ENSG00000137942
716	RABGGTB	0.858171	0.0121348	0.117792	ENSG00000137955
717	IFI44L	-2.84187	0.00128382	0.0440558	ENSG00000137959
718	IFI44	-2.04127	0.00288454	0.0634253	ENSG00000137965
719	RPL7P9	1.37639	0.00183298	0.0514581	ENSG00000137970
720	CYP1B1	1.20426	0.0252734	0.160992	ENSG00000138061
721	PREPL	1.01872	0.0244092	0.158645	ENSG00000138078
722	MFSD13A	-1.14994	0.000280475	0.0243882	ENSG00000138111
723	PLCE1	1.24455	0.00318457	0.0658256	ENSG00000138193
724	RPS24	1.35673	0.00613286	0.0885469	ENSG00000138326
725	CARF	1.17231	0.0247498	0.159537	ENSG00000138380
726	ASNSD1	0.700354	0.0228855	0.154141	ENSG00000138381
727	FASTKD1	0.704196	0.0120028	0.117298	ENSG00000138399
728	FAM117B	0.984947	0.00522034	0.0822735	ENSG00000138439
729	ABI2	0.813789	0.00241949	0.0587362	ENSG00000138443
730	PARP9	-1.10197	0.000144506	0.0226772	ENSG00000138496
731	GLCE	0.604891	0.0276779	0.167323	ENSG00000138604
732	HERC6	-0.881368	0.0259946	0.163016	ENSG00000138642
733	HERC5	-2.081	0.000171587	0.0231235	ENSG00000138646
734	ZGRF1	0.822385	0.0265195	0.163432	ENSG00000138658
735	MMRN1	1.16279	0.0396296	0.196095	ENSG00000138722
736	LEF1	1.29005	0.000296046	0.0245439	ENSG00000138795
737	SLC39A8	1.05454	0.00529676	0.0826556	ENSG00000138821
738	SINHCAF	0.848216	0.0499861	0.218401	ENSG00000139146
739	AEBP2	0.930779	0.02151	0.150132	ENSG00000139154
740	TAPBPL	-0.580115	0.00479618	0.0793767	ENSG00000139192
741	AMIGO2	0.788081	0.00534978	0.0829657	ENSG00000139211
742	PHLDA1	0.810198	0.0076443	0.0970782	ENSG00000139289
743	POC1B	0.771974	0.0278994	0.167744	ENSG00000139323
744	TMTC3	0.948501	0.0310503	0.176298	ENSG00000139324
745	TDG	0.779112	0.0254633	0.161473	ENSG00000139372
746	SLC7A1	0.729545	0.0302236	0.173934	ENSG00000139514
747	LNX2	1.26534	0.0101708	0.110167	ENSG00000139517
748	N4BP2L1	0.606721	0.0223788	0.152554	ENSG00000139597
749	HNRNPA1L2	0.920494	0.00193333	0.0530942	ENSG00000139675
750	SLAIN1	0.788693	0.0309665	0.176094	ENSG00000139737
751	RBM26	0.808268	0.00742414	0.0958492	ENSG00000139746
752	MBNL2	1.4231	0.0109185	0.113159	ENSG00000139793
753	REM2	-0.732937	0.0325695	0.179486	ENSG00000139890
754	WDR89	1.07618	0.000696739	0.0346071	ENSG00000140006
755	WARS	-0.975267	0.00358019	0.068681	ENSG00000140105
756	TSPAN3	0.617498	0.0015649	0.0479732	ENSG00000140391
757	ARRDC4	0.93166	0.0395209	0.195742	ENSG00000140450
758	PML	-1.15062	0.000227433	0.0237938	ENSG00000140464
759	ITGAX	-0.652045	0.00462866	0.0779247	ENSG00000140678
760	NKD1	-0.999053	0.000292024	0.0245439	ENSG00000140807
761	ZFHX3	0.845779	0.0109944	0.113159	ENSG00000140836
762	NLRC5	-0.767203	3.07693e-05	0.0162241	ENSG00000140853
763	ZCCHC14	0.6081	0.0328434	0.180468	ENSG00000140948
764	DEF8	-0.689473	0.00374414	0.0707113	ENSG00000140995
765	LRRC46	-0.71182	0.0304497	0.174668	ENSG00000141294
766	SS18	0.647563	0.0106285	0.111786	ENSG00000141380
767	TAF4B	1.52293	0.00206444	0.0547095	ENSG00000141384
768	ESCO1	0.983759	0.0435616	0.205228	ENSG00000141446
769	ZMYND15	-0.8656	0.000216067	0.0237938	ENSG00000141497
770	SLC16A3	-0.901549	0.000508762	0.0308748	ENSG00000141526
771	SECTM1	-1.06932	0.000158708	0.0231235	ENSG00000141574
772	ZCCHC2	-1.13527	0.000247118	0.0243882	ENSG00000141664
773	ZFP14	1.13202	0.00337354	0.0673788	ENSG00000142065
774	IFITM3	-1.10675	0.0114593	0.115191	ENSG00000142089
775	PGGHG	-0.60651	0.024705	0.159537	ENSG00000142102
776	MYO1F	-0.747658	0.00105839	0.0395691	ENSG00000142347
777	RCN3	-0.659334	0.0284479	0.169373	ENSG00000142552
778	RPL11	0.877133	0.00531098	0.0826556	ENSG00000142676
779	KIAA0319L	-0.878611	0.000467289	0.0306743	ENSG00000142687
780	WDTC1	-0.600108	0.000603311	0.0319665	ENSG00000142784
781	ITGB3BP	1.02014	0.00311057	0.0654708	ENSG00000142856
782	PRKACB	0.981022	0.0334883	0.181739	ENSG00000142875
783	ZNF697	0.642003	0.0390998	0.19515	ENSG00000143067
784	CD53	-0.744407	0.000397759	0.0291929	ENSG00000143119
785	GPA33	0.862597	0.00151457	0.0472155	ENSG00000143167
786	LYPLAL1	0.697775	0.00279367	0.0623117	ENSG00000143353
787	TUFT1	-0.750313	0.0039425	0.0728676	ENSG00000143367
788	ZNF687	-0.641455	0.00075365	0.034981	ENSG00000143373
789	ADAMTSL4	-0.963978	0.000817408	0.0357807	ENSG00000143382
790	ANP32E	1.04526	0.0182199	0.138111	ENSG00000143401
791	MINDY1	-0.598647	0.00107224	0.0395846	ENSG00000143409
792	GABPB2	0.690274	0.00630324	0.0894172	ENSG00000143458
793	ATP8B2	0.589576	0.0218123	0.151252	ENSG00000143515
794	MAP3K21	1.21205	0.0239695	0.157432	ENSG00000143674
795	SRP9	1.10599	0.0246166	0.159301	ENSG00000143742
796	SYT2	-0.774062	0.0325097	0.179382	ENSG00000143858
797	GALM	-0.6597	0.0117883	0.116356	ENSG00000143891
798	ETAA1	1.01258	0.0416322	0.200877	ENSG00000143971
799	MEIS1	0.975268	0.0209143	0.148222	ENSG00000143995
800	ZNF514	0.605807	0.010171	0.110167	ENSG00000144026
801	RALB	-0.691376	0.0103158	0.110826	ENSG00000144118
802	NT5DC4	-1.02053	0.00542986	0.0831536	ENSG00000144130
803	ZC3H8	0.696912	0.00774645	0.0975298	ENSG00000144161
804	LIPT1	0.616299	0.0306798	0.175492	ENSG00000144182
805	AFF3	1.6804	0.0024304	0.0588924	ENSG00000144218
806	SLC4A10	2.07175	0.0127367	0.120198	ENSG00000144290
807	SPAG16	1.29795	0.00097578	0.0380554	ENSG00000144451
808	OSBPL10	2.15547	0.00457489	0.0775143	ENSG00000144645
809	CSRNP1	-0.695233	0.0003195	0.0256068	ENSG00000144655
810	SLC22A14	-1.18457	0.0378499	0.192417	ENSG00000144671
811	LRIG1	0.975125	0.00248913	0.0591557	ENSG00000144749
812	ABHD10	0.630799	0.000472547	0.0306853	ENSG00000144827
813	TCTA	-0.588488	0.0187702	0.140645	ENSG00000145022
814	ENOPH1	0.791468	0.0263546	0.16304	ENSG00000145293
815	TRMT10A	0.791799	0.0438568	0.205772	ENSG00000145331
816	USP53	1.31369	0.0200509	0.144682	ENSG00000145390
817	SFRP2	1.09367	0.0283975	0.169306	ENSG00000145423
818	RPS3A	0.896745	0.00450706	0.0771834	ENSG00000145425
819	PDGFC	1.41325	0.0136113	0.123146	ENSG00000145431
820	CYP4V2	0.757842	0.0130286	0.121287	ENSG00000145476
821	ROPN1L	-0.801768	0.0427614	0.202982	ENSG00000145491
822	PIK3R1	0.772737	0.0301625	0.173866	ENSG00000145675
823	SLC30A5	0.675313	0.0489047	0.215997	ENSG00000145740
824	FBXL17	0.989463	0.0152712	0.129208	ENSG00000145743
825	TNFAIP8	0.785916	0.0234147	0.155759	ENSG00000145779
826	N4BP3	1.32446	0.000142237	0.0225899	ENSG00000145911
827	BOD1	0.687202	0.0052536	0.0822735	ENSG00000145919
828	GFOD1	-0.697528	0.0202203	0.145335	ENSG00000145990
829	KLHL3	0.580977	0.029453	0.172096	ENSG00000146021
830	DAAM2	-2.32777	0.00280794	0.0625241	ENSG00000146122
831	PM20D2	1.12223	0.029979	0.173426	ENSG00000146281
832	RNF217	1.20082	0.0170493	0.134713	ENSG00000146373
833	SLC18B1	0.743182	0.0101019	0.10987	ENSG00000146409
834	RBAK	1.19587	0.011151	0.11386	ENSG00000146587
835	ZNF92	1.47389	0.0263304	0.16304	ENSG00000146757
836	TMEM168	0.811592	0.02192	0.1516	ENSG00000146802
837	C7orf43	-0.758834	0.000267951	0.0243882	ENSG00000146826
838	SLC12A9	-0.639574	0.0133064	0.122527	ENSG00000146828
839	TMEM209	1.01659	0.0442899	0.206589	ENSG00000146842
840	TMEM140	-1.08917	3.46895e-05	0.0169362	ENSG00000146859
841	NOM1	0.643695	0.0487777	0.21584	ENSG00000146909
842	CHST7	-0.685642	0.00118182	0.0418783	ENSG00000147119
843	GPR174	1.08819	0.0194661	0.142989	ENSG00000147138
844	CXorf57	1.03242	0.0134673	0.12308	ENSG00000147231
845	MFHAS1	0.727087	0.00119193	0.0419941	ENSG00000147324
846	BIN3	-0.644224	0.00372118	0.0706811	ENSG00000147439
847	RPL7	0.919783	0.00381504	0.0713331	ENSG00000147604
848	TATDN1	0.746609	0.0299344	0.173426	ENSG00000147687
849	AK3	0.715066	0.0168115	0.13446	ENSG00000147853
850	GSN	-0.584949	0.0129278	0.121023	ENSG00000148180
851	FAM171A1	0.966095	0.00487823	0.0796378	ENSG00000148468
852	FRA10AC1	0.747743	0.00446768	0.0768837	ENSG00000148690
853	ITPRIP	-0.796009	0.000172993	0.0231235	ENSG00000148841
854	LIN7C	0.701451	0.0481815	0.214809	ENSG00000148943
855	IMMP1L	1.04349	0.00133252	0.0450768	ENSG00000148950
856	SERPING1	-2.78877	0.000205205	0.0237938	ENSG00000149131
857	SESN3	1.09784	0.00969742	0.107691	ENSG00000149212
858	NPAT	0.718492	0.0324292	0.17916	ENSG00000149308
859	ATM	0.845207	0.0344613	0.184848	ENSG00000149311
860	TMEM25	0.919045	0.000764791	0.0351271	ENSG00000149582
861	SOGA1	0.912011	0.0179648	0.137203	ENSG00000149639
862	ALDOA	-0.619316	0.0299962	0.173426	ENSG00000149925
863	CNKSR2	1.68111	0.000668936	0.0336972	ENSG00000149970
864	FCGR1A	-1.80143	1.62829e-05	0.0153315	ENSG00000150337
865	ARID5B	1.01838	0.0134656	0.12308	ENSG00000150347
866	FAM173B	0.626603	0.011415	0.11504	ENSG00000150756
867	DLAT	0.665283	0.0303736	0.174535	ENSG00000150768
868	NKAPD1	0.613064	0.00514105	0.0817483	ENSG00000150776
869	FOXO1	0.952243	0.0037569	0.0708491	ENSG00000150907
870	UBC	-0.748967	0.0136228	0.123166	ENSG00000150991
871	TMEM263	1.3321	0.0180786	0.137752	ENSG00000151135
872	ANK3	1.31721	0.000610195	0.0319935	ENSG00000151150
873	IPMK	1.51793	0.0316525	0.17755	ENSG00000151151
874	DIP2C	0.996579	0.0134974	0.12308	ENSG00000151240
875	TEX30	0.999423	0.0144644	0.126352	ENSG00000151287
876	NDUFC2	0.991557	0.00560042	0.0850408	ENSG00000151366
877	NUBPL	0.843294	0.00221821	0.0567973	ENSG00000151413
878	ANKRD50	0.859651	0.0143445	0.125891	ENSG00000151458
879	NR3C2	1.54445	0.00138727	0.0452647	ENSG00000151623
880	MFSD6	0.791061	0.0262815	0.16304	ENSG00000151690
881	ACSL1	-0.995587	0.0151391	0.12861	ENSG00000151726
882	BICD1	1.17199	0.000895961	0.0373752	ENSG00000151746
883	SAV1	1.3012	0.00310743	0.0654708	ENSG00000151748
884	SACS	1.37903	0.0225116	0.152884	ENSG00000151835
885	PABPC3	0.788706	0.0445232	0.206948	ENSG00000151846
886	CENPJ	0.603884	0.0101915	0.110299	ENSG00000151849
887	TMEM267	1.19518	0.011628	0.115422	ENSG00000151881
888	BAG3	0.817264	0.0194755	0.142989	ENSG00000151929
889	GLT1D1	-0.658728	0.00646096	0.0896883	ENSG00000151948
890	GPATCH11	1.03285	0.009185	0.105154	ENSG00000152133
891	RNF219	0.880737	0.0343016	0.184783	ENSG00000152193
892	SETBP1	0.740843	0.0372843	0.191611	ENSG00000152217
893	ARL14EP	0.713628	0.00855703	0.10208	ENSG00000152219
894	PSTPIP2	-0.819175	0.0142698	0.125708	ENSG00000152229
895	TADA1	0.765166	0.0239505	0.157432	ENSG00000152382
896	JMY	0.923062	0.02498	0.160315	ENSG00000152409
897	ZNF256	0.802232	0.000723026	0.0347844	ENSG00000152454
898	NMT2	0.720791	0.00283211	0.0626391	ENSG00000152465
899	ZNF837	0.896397	0.0150486	0.128357	ENSG00000152475
900	USP12	0.986935	0.00769019	0.0973795	ENSG00000152484
901	CCDC50	0.721759	0.0188886	0.140983	ENSG00000152492
902	CAMK4	0.997882	0.00202753	0.0544724	ENSG00000152495
903	ANKRD22	-1.81231	0.00617948	0.0888309	ENSG00000152766
904	IFIT5	-0.866536	0.0344648	0.184848	ENSG00000152778
905	PTPRK	1.95258	0.00137627	0.0451878	ENSG00000152894
906	MED21	0.639921	0.0155491	0.130007	ENSG00000152944
907	CENPH	0.721378	0.0148182	0.127503	ENSG00000153044
908	BANK1	1.74658	0.00155326	0.0479301	ENSG00000153064
909	SCOC	1.47882	0.0278924	0.167744	ENSG00000153130
910	CETN3	1.17793	0.0472297	0.212558	ENSG00000153140
911	UBP1	0.640667	0.0474509	0.213165	ENSG00000153560
912	JAZF1	0.736129	0.0195313	0.143079	ENSG00000153814
913	SREK1	0.893824	0.0296887	0.172906	ENSG00000153914
914	DGKE	0.652614	0.00782684	0.0977947	ENSG00000153933
915	MSI2	0.588508	0.00278871	0.0623063	ENSG00000153944
916	NUS1	0.900492	0.0413966	0.200373	ENSG00000153989
917	IMPACT	0.728192	0.038757	0.194114	ENSG00000154059
918	TBCEL	0.715954	0.0330144	0.180804	ENSG00000154114
919	RETREG1	0.724512	0.025745	0.162146	ENSG00000154153
920	TOMM70	0.584186	0.0158255	0.13094	ENSG00000154174
921	ANGPT1	1.25393	0.00850057	0.101696	ENSG00000154188
922	PRKCA	1.00711	0.0017425	0.0500427	ENSG00000154229
923	OBSCN	0.625651	0.0230135	0.154414	ENSG00000154358
924	CCSAP	0.997815	0.0269097	0.165039	ENSG00000154429
925	SH3RF1	1.21003	0.0238628	0.157252	ENSG00000154447
926	GBP5	-1.55364	0.0021317	0.0553151	ENSG00000154451
927	GABPA	1.05035	0.0415622	0.200686	ENSG00000154727
928	WNT7A	1.58454	0.000669752	0.0336972	ENSG00000154764
929	OXNAD1	0.611782	0.00194615	0.0532243	ENSG00000154814
930	APCDD1	1.01193	0.00646287	0.0896883	ENSG00000154856
931	C16orf87	0.803545	0.0498156	0.218072	ENSG00000155330
932	MOV10	-0.665814	0.0359124	0.188605	ENSG00000155363
933	SLC7A7	-0.603832	0.00394801	0.0728676	ENSG00000155465
934	MIER3	1.24607	0.047307	0.212688	ENSG00000155545
935	VSIG4	-1.09395	0.0167824	0.134402	ENSG00000155659
936	SLA	-0.775461	0.013732	0.123728	ENSG00000155926
937	KCNMA1	-1.19839	0.0394793	0.195719	ENSG00000156113
938	DPY19L4	1.05447	0.0418458	0.201302	ENSG00000156162
939	TIAM1	0.955499	0.00157856	0.0480285	ENSG00000156299
940	UQCRB	1.10258	0.0176736	0.135941	ENSG00000156467
941	FAM122B	0.886638	0.0251868	0.160937	ENSG00000156504
942	UBE2L6	-1.26401	7.27545e-05	0.0188049	ENSG00000156587
943	KAT6B	0.945754	0.0267023	0.164333	ENSG00000156650
944	BAG4	0.800637	0.0462258	0.210284	ENSG00000156735
945	MS4A1	2.31235	0.00623001	0.0890125	ENSG00000156738
946	ITGAD	-0.780542	0.0232122	0.155164	ENSG00000156886
947	GHRL	-0.970558	0.00107505	0.0395846	ENSG00000157017
948	CLEC18A	-1.10038	0.0210259	0.148908	ENSG00000157322
949	TSC22D3	-0.955651	0.003546	0.0685386	ENSG00000157514
950	KCNJ15	-0.764647	0.00565959	0.0854579	ENSG00000157551
951	TSPAN18	0.656607	0.0104319	0.111338	ENSG00000157570
952	MX1	-1.93988	0.00157116	0.0480285	ENSG00000157601
953	SNX22	0.695888	0.0419384	0.201331	ENSG00000157734
954	FMNL2	-1.01181	0.0161864	0.13227	ENSG00000157827
955	RAB28	0.777792	0.0312564	0.176758	ENSG00000157869
956	GALNT14	-1.04888	0.0122107	0.118066	ENSG00000158089
957	XKR8	-0.76776	0.0023252	0.0571512	ENSG00000158156
958	HIST1H2BD	-0.647722	0.026393	0.16311	ENSG00000158373
959	HIST1H4H	-0.956227	0.0052112	0.0822735	ENSG00000158406
960	KCNB1	-1.31993	0.00304113	0.0650999	ENSG00000158445
961	B4GALT5	-0.772295	0.0261519	0.16304	ENSG00000158470
962	CD1C	0.628514	0.0382169	0.193239	ENSG00000158481
963	NCF1	-0.750718	0.0144681	0.126352	ENSG00000158517
964	ZSCAN12	0.955053	0.0135943	0.123104	ENSG00000158691
965	TAGLN2	-0.933202	0.000949763	0.0378241	ENSG00000158710
966	ELK4	0.806052	0.0485829	0.215485	ENSG00000158711
967	SLAMF8	-1.26927	0.00311382	0.0654708	ENSG00000158714
968	CDA	-0.738927	0.04623	0.210284	ENSG00000158825
969	PINK1	-0.60352	0.0382515	0.193266	ENSG00000158828
970	RAPGEF6	0.985514	0.0162183	0.13227	ENSG00000158987
971	PAXBP1	0.70692	0.0242097	0.15816	ENSG00000159086
972	C1QC	-2.38819	0.000405272	0.0291929	ENSG00000159189
973	CBR3	0.941936	0.0329962	0.18079	ENSG00000159231
974	ARHGAP27	-0.612836	0.000285352	0.0245439	ENSG00000159314
975	C1R	-0.670445	0.00434237	0.0759161	ENSG00000159403
976	ISL2	-0.750286	0.00990498	0.109054	ENSG00000159556
977	CCDC17	-1.06466	9.44156e-05	0.0192013	ENSG00000159588
978	NPR2	0.922552	0.00747419	0.0961124	ENSG00000159899
979	TNFRSF13C	1.33438	0.0194273	0.142989	ENSG00000159958
980	TMEM234	-0.619194	0.00531031	0.0826556	ENSG00000160055
981	CCDC58	0.940047	0.000563271	0.0313235	ENSG00000160124
982	VMA21	0.612968	0.0118151	0.116403	ENSG00000160131
983	KALRN	1.142	0.0112011	0.114017	ENSG00000160145
984	ABCG1	-0.674062	0.0111048	0.113569	ENSG00000160179
985	G6PD	-0.654185	0.00380964	0.0713331	ENSG00000160211
986	ZNF714	1.05391	0.0113179	0.114587	ENSG00000160352
987	SHKBP1	-0.70876	0.0165553	0.133288	ENSG00000160410
988	CD3G	0.585839	0.0292694	0.171632	ENSG00000160654
989	NLRX1	-0.651398	0.00761383	0.0969714	ENSG00000160703
990	ADAR	-0.725615	0.000205399	0.0237938	ENSG00000160710
991	PAQR6	-0.831002	0.0082607	0.100461	ENSG00000160781
992	NBEAL2	-0.743458	0.000463194	0.0306743	ENSG00000160796
993	ORAI2	-0.698718	0.0047057	0.0786192	ENSG00000160991
994	LRWD1	-0.865168	0.000305052	0.0249763	ENSG00000161036
995	NAPEPLD	0.635119	0.0491794	0.216672	ENSG00000161048
996	ZNF382	1.08322	0.00299213	0.0645536	ENSG00000161298
997	SRSF2	0.669431	0.00701171	0.0931709	ENSG00000161547
998	ITGA5	-0.679684	0.000429539	0.0296449	ENSG00000161638
999	LARP4	0.830628	0.04519	0.208212	ENSG00000161813
1000	GRASP	0.636365	0.0251616	0.160931	ENSG00000161835
1001	ADCY10P1	-0.616855	0.0426669	0.202606	ENSG00000161912
1002	CXCL16	-0.609791	0.00229277	0.057025	ENSG00000161921
1003	TNFSF13	-0.876163	0.00344505	0.068173	ENSG00000161955
1004	RPL26	1.13983	0.00351943	0.0684351	ENSG00000161970
1005	CMPK1	1.2485	0.0084051	0.101091	ENSG00000162368
1006	BEND5	1.19053	0.00488884	0.0796378	ENSG00000162373
1007	NOL9	0.601392	0.00162445	0.0484468	ENSG00000162408
1008	KLHL21	-0.778487	0.000516102	0.0309239	ENSG00000162413
1009	SDC3	-1.15441	0.0170792	0.134733	ENSG00000162512
1010	ALPL	-0.918941	0.00699892	0.0931236	ENSG00000162551
1011	TYW3	0.738293	0.0288475	0.170371	ENSG00000162623
1012	GBP2	-0.869012	4.11312e-05	0.0169698	ENSG00000162645
1013	GBP4	-1.16263	0.00666094	0.0906362	ENSG00000162654
1014	ZNF326	0.812405	0.0200452	0.144682	ENSG00000162664
1015	AGL	0.983923	0.026357	0.16304	ENSG00000162688
1016	FCGR3B	-0.880502	0.00315704	0.0657156	ENSG00000162747
1017	ATF3	-2.0081	0.00164453	0.0488246	ENSG00000162772
1018	CNST	0.910068	0.0142649	0.125708	ENSG00000162852
1019	MAPKAPK2	-0.585598	0.00727002	0.0948319	ENSG00000162889
1020	MEMO1	0.724348	0.0115917	0.115274	ENSG00000162959
1021	CFAP36	0.595687	0.00742663	0.0958492	ENSG00000163001
1022	NUP35	0.640925	0.0169598	0.134578	ENSG00000163002
1023	SGCB	0.889217	0.0260402	0.16304	ENSG00000163069
1024	INHBB	-1.91681	0.00312544	0.0655001	ENSG00000163083
1025	PACRGL	0.979526	0.00587425	0.0867696	ENSG00000163138
1026	S100A11	-0.76347	0.0220982	0.152114	ENSG00000163191
1027	DCAF16	0.745645	0.010071	0.109806	ENSG00000163257
1028	GNPDA2	0.887823	0.0361184	0.189101	ENSG00000163281
1029	COL6A3	0.880686	0.0258685	0.162718	ENSG00000163359
1030	KBTBD8	1.48593	0.0103424	0.110958	ENSG00000163376
1031	EOGT	0.884308	0.0353764	0.187129	ENSG00000163378
1032	LRRC58	1.07286	0.0182833	0.138503	ENSG00000163428
1033	FSTL1	1.10012	0.0210718	0.149017	ENSG00000163430
1034	CXCR1	-0.929174	0.00227331	0.057025	ENSG00000163464
1035	FCRL1	1.61983	0.0200044	0.144682	ENSG00000163534
1036	IFI16	-0.832377	0.000663782	0.0336537	ENSG00000163565
1037	AIM2	-1.46679	0.000105544	0.0193175	ENSG00000163568
1038	RPL22L1	0.700546	0.00835646	0.100874	ENSG00000163584
1039	PPM1L	0.607043	0.0433334	0.204951	ENSG00000163590
1040	SNHG16	-0.601108	0.00934867	0.105439	ENSG00000163597
1041	PPP4R2	1.08359	0.044516	0.206948	ENSG00000163605
1042	CD200R1	1.16837	0.00875852	0.103177	ENSG00000163606
1043	RPL9	1.07477	0.00136441	0.0450768	ENSG00000163682
1044	DNASE1L3	1.34522	0.00772677	0.0974682	ENSG00000163687
1045	CXCL5	1.91203	0.0112476	0.114314	ENSG00000163735
1046	MTHFD2L	0.826349	0.0304479	0.174668	ENSG00000163738
1047	RYK	0.814303	0.0244038	0.158645	ENSG00000163785
1048	WDR43	0.739097	0.0136614	0.12343	ENSG00000163811
1049	TKT	-0.693869	0.005776	0.0859359	ENSG00000163931
1050	GNL3	0.611745	0.0160383	0.131733	ENSG00000163938
1051	PBRM1	0.842134	0.0334028	0.181499	ENSG00000163939
1052	ZDHHC19	-1.38841	0.00228527	0.057025	ENSG00000163958
1053	RNF168	0.6226	0.0126923	0.120122	ENSG00000163961
1054	SHISA5	-0.764621	0.000562608	0.0313235	ENSG00000164054
1055	MAD2L1	0.935592	0.0216063	0.150209	ENSG00000164109
1056	ABCE1	0.994677	0.00569714	0.085621	ENSG00000164163
1057	ELOVL7	1.14866	0.023605	0.156245	ENSG00000164181
1058	NDUFAF2	0.595829	0.0120216	0.117298	ENSG00000164182
1059	PRRC1	0.888563	0.0196834	0.143669	ENSG00000164244
1060	GRPEL2	0.977297	0.00922356	0.105154	ENSG00000164284
1061	ARSK	0.976143	0.0116141	0.115371	ENSG00000164291
1062	CFAP97	1.09582	0.0297752	0.172906	ENSG00000164323
1063	EBF1	1.93394	0.00647284	0.0896883	ENSG00000164330
1064	UTP15	0.62379	0.0195746	0.143192	ENSG00000164338
1065	ACSL6	1.63911	0.0012247	0.0424841	ENSG00000164398
1066	BMT2	0.93898	0.0383805	0.193368	ENSG00000164603
1067	ZNF12	0.732582	0.0316052	0.177436	ENSG00000164631
1068	SYTL3	-0.661741	0.00120659	0.0421891	ENSG00000164674
1069	HEY1	1.24197	0.0123516	0.118648	ENSG00000164683
1070	SUN1	0.876158	0.00661821	0.0904759	ENSG00000164828
1071	GPER1	-1.45713	0.0054412	0.0832087	ENSG00000164850
1072	COX6C	0.776278	0.0168453	0.13452	ENSG00000164919
1073	PSIP1	0.901518	0.0109933	0.113159	ENSG00000164985
1074	KIF27	-0.974766	0.0317661	0.177809	ENSG00000165115
1075	LLCFC1	-1.01255	0.0150348	0.128357	ENSG00000165131
1076	DYNLT3	1.14249	0.00867924	0.102886	ENSG00000165169
1077	STRBP	1.24225	0.00102102	0.0391251	ENSG00000165209
1078	AQP3	0.889225	0.00271958	0.0617031	ENSG00000165272
1079	CFL2	0.842444	0.0158656	0.131106	ENSG00000165410
1080	GTF2A1	0.850396	0.0429857	0.203828	ENSG00000165417
1081	PGM2L1	1.00741	0.0112722	0.114389	ENSG00000165434
1082	DNAAF2	0.702449	0.0182091	0.138109	ENSG00000165506
1083	ZNF22	0.944645	0.00286734	0.063312	ENSG00000165512
1084	TMEM63C	-1.15799	0.0103997	0.111093	ENSG00000165548
1085	DACT1	2.46902	0.000775779	0.0354532	ENSG00000165617
1086	TAF3	0.617462	0.048292	0.214917	ENSG00000165632
1087	QSOX2	0.802708	0.00103915	0.0391958	ENSG00000165661
1088	NDRG2	0.852818	0.00314191	0.0655327	ENSG00000165795
1089	ARHGEF40	-0.764505	0.00227887	0.057025	ENSG00000165801
1090	BTNL9	2.96787	0.000486225	0.0308502	ENSG00000165810
1091	SALL2	1.11547	0.00781587	0.0977947	ENSG00000165821
1092	TRUB1	1.40421	0.014386	0.126088	ENSG00000165832
1093	FRAT1	-0.888516	0.00136343	0.0450768	ENSG00000165879
1094	LARGE2	1.07148	0.00270051	0.0614232	ENSG00000165905
1095	TTC7B	0.580945	0.0498112	0.218072	ENSG00000165914
1096	TC2N	1.13371	0.0108226	0.113046	ENSG00000165929
1097	SMCO4	-0.591437	0.0105769	0.111786	ENSG00000166002
1098	CEP57	0.648444	0.0467156	0.21131	ENSG00000166037
1099	SPRED1	0.981279	0.0484841	0.215288	ENSG00000166068
1100	JAM3	0.789799	0.0037343	0.0707113	ENSG00000166086
1101	STXBP4	1.12922	0.000510643	0.0308748	ENSG00000166263
1102	CUL5	0.753612	0.0300871	0.173674	ENSG00000166266
1103	BORCS7	0.831666	0.0274463	0.166778	ENSG00000166275
1104	DCHS1	0.875323	0.0411336	0.199861	ENSG00000166341
1105	RIC3	0.726572	0.0200429	0.144682	ENSG00000166405
1106	PLD4	1.09892	0.0163547	0.13267	ENSG00000166428
1107	ATMIN	0.616472	0.0199244	0.144628	ENSG00000166454
1108	CLEC4E	-1.46385	0.00662975	0.0904759	ENSG00000166523
1109	PLEKHA7	0.793979	0.0204565	0.146314	ENSG00000166689
1110	ZCCHC18	0.651777	0.0205418	0.146686	ENSG00000166707
1111	CASC4	1.01113	0.0410419	0.199563	ENSG00000166734
1112	CATSPER2	0.720118	0.0198304	0.144263	ENSG00000166762
1113	YPEL4	1.0114	0.00341252	0.0678869	ENSG00000166793
1114	RBPMS2	1.53906	0.00812939	0.0997781	ENSG00000166831
1115	RCCD1	0.592152	0.0222137	0.152352	ENSG00000166965
1116	NUDT21	0.713155	0.0165624	0.133288	ENSG00000167005
1117	FAM102A	0.772576	0.00334008	0.0669133	ENSG00000167106
1118	NOD2	-0.723704	0.00907676	0.104659	ENSG00000167207
1119	ZNF91	1.05827	0.0126509	0.120055	ENSG00000167232
1120	DPEP2	-0.828094	0.00522783	0.0822735	ENSG00000167261
1121	ZNF646	-0.662053	0.000215284	0.0237938	ENSG00000167395
1122	CA4	-0.949698	0.0467412	0.21131	ENSG00000167434
1123	FAM129C	1.12205	0.0148786	0.127855	ENSG00000167483
1124	DHRS13	-0.696887	0.00632202	0.0894172	ENSG00000167536
1125	RAB4B	-0.637609	0.0043481	0.0759161	ENSG00000167578
1126	KIR3DL1	-1.36624	0.00289001	0.0634253	ENSG00000167633
1127	ZNF146	0.948	0.0387504	0.194114	ENSG00000167635
1128	ZNF283	0.712251	0.0156515	0.130237	ENSG00000167637
1129	PPP1R14A	0.679088	0.0285423	0.169627	ENSG00000167641
1130	PLIN4	-0.820344	0.0111041	0.113569	ENSG00000167676
1131	SLC43A2	-0.689951	0.00146676	0.0467817	ENSG00000167703
1132	IGFBP6	1.24697	0.0465673	0.211058	ENSG00000167779
1133	ZNF558	0.618097	0.0331351	0.181014	ENSG00000167785
1134	CD300A	-0.65406	0.000549956	0.0312872	ENSG00000167851
1135	TMEM88	-0.664328	0.0214203	0.149975	ENSG00000167874
1136	TK1	-0.662558	0.0415147	0.200604	ENSG00000167900
1137	ZNF597	0.710607	0.00469338	0.0786126	ENSG00000167981
1138	BEST1	-0.915145	0.000593137	0.0319665	ENSG00000167995
1139	ATG16L2	-0.792674	0.000170928	0.0231235	ENSG00000168010
1140	TRANK1	-0.881084	0.000266684	0.0243882	ENSG00000168016
1141	FADD	-0.669673	0.0191787	0.14203	ENSG00000168040
1142	LTBP3	0.782911	0.0222373	0.152355	ENSG00000168056
1143	BATF2	-2.42381	1.41649e-05	0.0153315	ENSG00000168062
1144	PNOC	0.926342	0.029765	0.172906	ENSG00000168081
1145	RAB4A	0.590989	0.00221898	0.0567973	ENSG00000168118
1146	HOOK3	0.632028	0.02846	0.169373	ENSG00000168172
1147	DDIT4	-0.996036	0.0175927	0.135815	ENSG00000168209
1148	TTC39C	0.592692	0.00378981	0.0711642	ENSG00000168234
1149	UBTD2	0.859402	0.0315816	0.177384	ENSG00000168246
1150	IRF2BP2	0.693202	0.0108314	0.113048	ENSG00000168264
1151	KIF5C	1.17712	0.000737854	0.0349273	ENSG00000168280
1152	BMI1	1.36606	0.0168621	0.13452	ENSG00000168283
1153	TAP1	-1.29954	5.15481e-07	0.00575377	ENSG00000168394
1154	MLKL	-0.63581	8.64502e-05	0.0192013	ENSG00000168404
1155	CAVIN2	1.48076	0.0314932	0.177138	ENSG00000168497
1156	TMUB2	-0.638278	0.000901517	0.0374866	ENSG00000168591
1157	AXIN2	1.50758	0.000266639	0.0243882	ENSG00000168646
1158	FAM84B	1.16182	0.0468097	0.211395	ENSG00000168672
1159	LDLRAD4	0.595762	0.00400642	0.0731476	ENSG00000168675
1160	IL7R	0.970323	0.00353867	0.0685386	ENSG00000168685
1161	PKIG	0.906369	0.00416892	0.0745653	ENSG00000168734
1162	TCTN2	0.818573	0.0106486	0.111786	ENSG00000168778
1163	ADAL	0.89356	7.92484e-06	0.0149236	ENSG00000168803
1164	ZNF507	1.04669	0.0105407	0.111786	ENSG00000168813
1165	ANKRD49	0.76361	0.0318978	0.178148	ENSG00000168876
1166	BTNL3	-2.21851	0.0319886	0.178148	ENSG00000168903
1167	INPP5D	-0.607423	0.00025799	0.0243882	ENSG00000168918
1168	CEP120	0.982307	0.0191997	0.142106	ENSG00000168944
1169	LGALS9	-0.856058	0.00820581	0.100064	ENSG00000168961
1170	FEM1B	0.731673	0.0403878	0.197768	ENSG00000169018
1171	SLC49A3	-0.902201	0.00676103	0.0914091	ENSG00000169026
1172	COL4A3	2.66131	0.00061162	0.0319935	ENSG00000169031
1173	HNRNPH1	0.971813	0.0058691	0.0867696	ENSG00000169045
1174	UPF3A	0.901558	6.3891e-05	0.0185679	ENSG00000169062
1175	PARM1	1.09095	0.0330386	0.180814	ENSG00000169116
1176	UBE2V2	0.852443	0.0277532	0.16751	ENSG00000169139
1177	XPO6	-0.893918	0.000360871	0.0273391	ENSG00000169180
1178	RAB24	-0.716775	0.000570296	0.0313235	ENSG00000169228
1179	THBS3	-0.636145	0.00577379	0.0859359	ENSG00000169231
1180	CXCL10	-2.70642	0.00293457	0.0639396	ENSG00000169245
1181	NMD3	0.857356	0.0140481	0.125207	ENSG00000169251
1182	SLC33A1	0.871617	0.00328985	0.0666156	ENSG00000169359
1183	ARL13B	1.44837	0.0370027	0.191443	ENSG00000169379
1184	RNASE3	-1.45918	0.0212032	0.149706	ENSG00000169397
1185	PTK2	0.768083	0.00691417	0.0925553	ENSG00000169398
1186	PTAFR	-0.668788	0.00203709	0.0545582	ENSG00000169403
1187	CXCL8	2.47617	0.00138148	0.0451878	ENSG00000169429
1188	GPR183	0.680178	0.0023206	0.0571512	ENSG00000169508
1189	REPS2	-0.891521	0.00872464	0.103015	ENSG00000169891
1190	TPST1	-1.66233	0.00355921	0.068681	ENSG00000169902
1191	MYO7B	-0.833462	0.0151111	0.128596	ENSG00000169994
1192	FAM153A	1.55946	0.000576894	0.0315025	ENSG00000170074
1193	NIPA1	1.12035	0.00725464	0.0948319	ENSG00000170113
1194	GON7	0.610429	0.0447502	0.207418	ENSG00000170270
1195	CMTM8	0.879372	0.0320747	0.178148	ENSG00000170293
1196	GABARAP	-0.843256	0.00499051	0.08052	ENSG00000170296
1197	GPRC5C	-1.07346	0.0465326	0.211058	ENSG00000170412
1198	METTL7B	-1.86078	0.00570689	0.085621	ENSG00000170439
1199	NFXL1	1.17032	0.0154552	0.129812	ENSG00000170448
1200	DENND5B	2.11611	0.00100627	0.0388992	ENSG00000170456
1201	STAT2	-1.10976	0.00025967	0.0243882	ENSG00000170581
1202	NUDCD2	0.727444	0.00335827	0.0671756	ENSG00000170584
1203	SOCS6	0.929938	0.0432237	0.204587	ENSG00000170677
1204	AC093323.1	0.672679	0.000268259	0.0243882	ENSG00000170846
1205	S1PR1	0.859104	0.0451314	0.20816	ENSG00000170989
1206	PKIA	1.18116	0.00860459	0.102316	ENSG00000171033
1207	FPR1	-0.922575	0.00357755	0.068681	ENSG00000171051
1208	LRG1	-0.683211	0.0250071	0.160332	ENSG00000171236
1209	ZNF318	0.583738	0.0421017	0.201812	ENSG00000171467
1210	LRRC8C	0.596862	0.0281945	0.168488	ENSG00000171488
1211	ZIK1	0.689015	0.0150585	0.128357	ENSG00000171649
1212	GPR82	0.785949	0.0299872	0.173426	ENSG00000171657
1213	PLEKHG5	1.01951	0.00505406	0.0810494	ENSG00000171680
1214	GATM	1.54585	0.00548578	0.0837932	ENSG00000171766
1215	RASGRP4	-0.770872	0.000134084	0.021923	ENSG00000171777
1216	BCL2	0.870697	0.0077977	0.0977947	ENSG00000171791
1217	RHNO1	0.688125	0.0237076	0.15657	ENSG00000171792
1218	ZNF570	0.75659	0.0269395	0.165039	ENSG00000171827
1219	MLLT3	0.664255	0.00945608	0.105995	ENSG00000171843
1220	RPS7	0.884072	0.00366256	0.0698695	ENSG00000171863
1221	PRNP	1.02891	0.0354716	0.187361	ENSG00000171867
1222	SYNPO	2.07839	0.000404139	0.0291929	ENSG00000171992
1223	MAL	0.86024	0.0153885	0.129783	ENSG00000172005
1224	FRMD3	-0.857307	0.0412854	0.200009	ENSG00000172159
1225	MALT1	0.714832	0.00990613	0.109054	ENSG00000172175
1226	ISG20	-0.646761	0.0174864	0.135512	ENSG00000172183
1227	ZNF131	0.671333	0.0430896	0.204172	ENSG00000172262
1228	MACROD2	1.97643	0.0119338	0.116885	ENSG00000172264
1229	BSG	-0.598749	0.034627	0.185263	ENSG00000172270
1230	RSPH9	-0.701961	0.0309788	0.176094	ENSG00000172426
1231	RASGRP1	0.78501	0.0374957	0.192098	ENSG00000172575
1232	ZMAT3	0.818137	0.000223191	0.0237938	ENSG00000172667
1233	ZNF738	0.765035	0.00830677	0.100643	ENSG00000172687
1234	NAA16	0.769397	0.0469473	0.211793	ENSG00000172766
1235	EFCAB12	-0.960753	0.00658372	0.0903086	ENSG00000172771
1236	RAB43	-1.2176	3.78124e-05	0.0169698	ENSG00000172780
1237	SNX32	-0.810792	0.00579557	0.0861298	ENSG00000172803
1238	PDP2	0.769407	0.00540871	0.0831536	ENSG00000172840
1239	HSPA6	-0.638204	0.00429232	0.0757447	ENSG00000173110
1240	LRRN3	1.65687	0.00637657	0.0896493	ENSG00000173114
1241	MTX1	-0.847473	0.000802879	0.0357807	ENSG00000173171
1242	PARP14	-1.20385	0.000205906	0.0237938	ENSG00000173193
1243	LIPM	-1.88215	0.00487524	0.0796378	ENSG00000173239
1244	MZT2A	0.778994	0.0440448	0.206052	ENSG00000173272
1245	ZNF449	0.683462	0.0286649	0.16979	ENSG00000173275
1246	MAP3K11	-0.603983	0.0186653	0.140197	ENSG00000173327
1247	C1QB	-1.85915	0.00157609	0.0480285	ENSG00000173369
1248	C1QA	-1.12508	0.0249982	0.160332	ENSG00000173372
1249	THAP2	0.939912	0.00275482	0.0619694	ENSG00000173451
1250	PPP1R14B	0.728835	0.0289456	0.170721	ENSG00000173457
1251	TNFRSF10C	-0.625507	0.0280812	0.168157	ENSG00000173535
1252	MOB1B	1.50334	0.0109251	0.113159	ENSG00000173542
1253	SCAI	0.796539	0.0213214	0.149898	ENSG00000173611
1254	SLC19A1	-0.606637	0.017457	0.135363	ENSG00000173638
1255	EIF1AX	0.981653	0.0169141	0.134557	ENSG00000173674
1256	RNF213	-0.939929	0.000185243	0.0237938	ENSG00000173821
1257	TIGD3	-0.752701	0.0232622	0.155419	ENSG00000173825
1258	PHOSPHO1	-0.909339	0.0141249	0.125643	ENSG00000173868
1259	UBXN2A	0.657874	0.0238993	0.157252	ENSG00000173960
1260	KLHL15	1.03437	0.0299821	0.173426	ENSG00000174010
1261	RGMB	1.31719	0.00191178	0.052722	ENSG00000174136
1262	C12orf66	0.629628	0.0111784	0.113881	ENSG00000174206
1263	TNK1	0.764656	0.011888	0.116717	ENSG00000174292
1264	RALGAPA1	0.89283	0.0202391	0.145391	ENSG00000174373
1265	CNTNAP2	2.75489	0.00185675	0.0517457	ENSG00000174469
1266	GCSAM	0.837339	0.00137632	0.0451878	ENSG00000174500
1267	SLC29A2	0.721372	0.018909	0.140983	ENSG00000174669
1268	B4GAT1	0.739089	0.00425812	0.0753429	ENSG00000174684
1269	NR1D2	1.32638	0.00504932	0.0810494	ENSG00000174738
1270	CNIH2	-0.6515	0.0387334	0.194114	ENSG00000174871
1271	NLRP6	-1.72505	4.36258e-05	0.0169698	ENSG00000174885
1272	GPR171	0.730478	0.042489	0.202345	ENSG00000174946
1273	UBE2C	-0.582695	0.0199739	0.144682	ENSG00000175063
1274	PDIK1L	1.35545	0.00968734	0.107672	ENSG00000175087
1275	PARL	0.67152	0.0348148	0.185501	ENSG00000175193
1276	TP53I11	-0.733511	0.0125886	0.119988	ENSG00000175274
1277	CCDC14	1.03192	0.0118604	0.116588	ENSG00000175455
1278	LRRC25	-0.65399	9.46886e-05	0.0192013	ENSG00000175489
1279	CLCF1	0.62655	0.0304707	0.174713	ENSG00000175505
1280	LINC00476	0.583947	0.0118963	0.116717	ENSG00000175611
1281	RMI2	-0.889383	0.00926141	0.105154	ENSG00000175643
1282	B3GNTL1	-0.832488	0.00303761	0.0650999	ENSG00000175711
1283	SLC35E3	-0.773689	0.00641464	0.0896883	ENSG00000175782
1284	ZDHHC21	0.960894	0.0333013	0.18133	ENSG00000175893
1285	TSPEAR	-1.04233	0.0133586	0.122627	ENSG00000175894
1286	MBLAC2	1.54736	0.0142766	0.125708	ENSG00000176055
1287	SLCO3A1	-0.592927	0.000641657	0.0327842	ENSG00000176463
1288	USF3	0.841589	0.0455067	0.208765	ENSG00000176542
1289	PNMA1	0.949691	0.018154	0.138099	ENSG00000176903
1290	GCNT4	1.79032	0.000569215	0.0313235	ENSG00000176928
1291	MTX3	1.00171	0.0107579	0.112637	ENSG00000177034
1292	CHD9	1.04563	0.0194905	0.142989	ENSG00000177200
1293	MAGEF1	0.700101	0.0186491	0.140197	ENSG00000177383
1294	SAMD9L	-1.28163	0.000639731	0.0327842	ENSG00000177409
1295	PAWR	1.81517	0.00167344	0.0493496	ENSG00000177425
1296	TBL1XR1	1.10464	0.00347343	0.0682577	ENSG00000177565
1297	GBA	-0.765889	0.000155546	0.0231235	ENSG00000177628
1298	THAP5	1.40372	0.013116	0.121672	ENSG00000177683
1299	ZBTB41	1.35224	0.0423506	0.202282	ENSG00000177888
1300	ZNF354C	0.992141	0.037179	0.191443	ENSG00000177932
1301	ODF3B	-0.798594	0.0162703	0.13227	ENSG00000177989
1302	PDE4DIP	0.653536	0.000168792	0.0231235	ENSG00000178104
1303	LCORL	1.07089	0.00819788	0.100064	ENSG00000178177
1304	ZC3H12D	0.747707	0.00515608	0.0817923	ENSG00000178199
1305	ZNF354B	0.673364	0.0145851	0.126897	ENSG00000178338
1306	CD28	0.948817	0.00416754	0.0745653	ENSG00000178562
1307	PARP10	-0.585288	0.0374157	0.191883	ENSG00000178685
1308	GRINA	-0.658634	0.00761124	0.0969714	ENSG00000178719
1309	OPLAH	-0.708319	0.0426001	0.202466	ENSG00000178814
1310	MRFAP1L1	0.664683	0.0255402	0.16176	ENSG00000178988
1311	SNX18	0.894737	0.033661	0.1823	ENSG00000178996
1312	PER1	-1.88096	0.000549159	0.0312872	ENSG00000179094
1313	TMTC2	0.73454	0.0172727	0.135021	ENSG00000179104
1314	ZNF664	0.744205	0.0280649	0.168157	ENSG00000179195
1315	GATA2	1.13602	0.0467441	0.21131	ENSG00000179348
1316	LINC00174	-0.670474	0.00423256	0.0752838	ENSG00000179406
1317	KLHL28	0.827666	0.0384098	0.193368	ENSG00000179454
1318	ZBTB18	0.892877	0.0360628	0.189022	ENSG00000179456
1319	C14orf28	0.733095	0.0273204	0.16648	ENSG00000179476
1320	ALOX15B	-2.19679	0.000785048	0.0354532	ENSG00000179593
1321	FCER1A	0.990619	0.0313671	0.177028	ENSG00000179639
1322	PCBP1-AS1	-0.587214	0.00154527	0.0479301	ENSG00000179818
1323	SERTAD2	0.626356	0.0229071	0.154141	ENSG00000179833
1324	ZNF154	0.896216	0.033652	0.1823	ENSG00000179909
1325	ZNF571	0.638321	0.035827	0.188487	ENSG00000180479
1326	MIGA1	0.724506	0.0156596	0.130237	ENSG00000180488
1327	KCNE1	-1.62629	0.00150747	0.0472155	ENSG00000180509
1328	C9orf139	-0.590298	0.0115782	0.115274	ENSG00000180539
1329	ZNF594	1.47384	0.02999	0.173426	ENSG00000180626
1330	CUEDC1	-0.594073	0.0215275	0.150132	ENSG00000180891
1331	TCEAL8	0.648677	0.00396786	0.0729141	ENSG00000180964
1332	FCRL6	-0.620747	0.0304109	0.174607	ENSG00000181036
1333	HIGD1A	0.778085	0.0340116	0.183822	ENSG00000181061
1334	HLA-V	-2.85784	0.00256781	0.0603491	ENSG00000181126
1335	AATK	-0.858857	0.00289939	0.063488	ENSG00000181409
1336	PLAG1	1.68531	0.00433668	0.0759161	ENSG00000181690
1337	RFX7	1.0452	0.00441811	0.0764524	ENSG00000181827
1338	ZNF329	0.716365	0.000208808	0.0237938	ENSG00000181894
1339	C5orf24	1.05443	0.0233117	0.155428	ENSG00000181904
1340	RTKN2	1.45558	0.00346833	0.0682577	ENSG00000182010
1341	CHST15	-0.808686	0.000816372	0.0357807	ENSG00000182022
1342	ZNF708	1.21686	0.0191538	0.14203	ENSG00000182141
1343	BACE2	0.840419	0.00806986	0.0996898	ENSG00000182240
1344	SYNM	0.866774	0.0423492	0.202282	ENSG00000182253
1345	B4GALNT4	0.98914	0.0162726	0.13227	ENSG00000182272
1346	CACNB4	1.26453	0.00406064	0.0737291	ENSG00000182389
1347	TSHZ2	1.31448	7.70188e-05	0.0190971	ENSG00000182463
1348	NCF1B	-0.695755	0.0120183	0.117298	ENSG00000182487
1349	FES	-0.657696	0.00651143	0.0896883	ENSG00000182511
1350	LIMK2	-0.700873	0.00140314	0.0456697	ENSG00000182541
1351	SATB1	0.941168	0.0227836	0.153711	ENSG00000182568
1352	TTC3	0.710371	0.000526499	0.0311225	ENSG00000182670
1353	IGIP	1.19667	0.0166113	0.133478	ENSG00000182700
1354	ACBD3	0.81118	0.0375362	0.192152	ENSG00000182827
1355	COL18A1	-1.29742	4.71914e-05	0.0169698	ENSG00000182871
1356	PRKCZ-AS1	-1.18298	0.00133545	0.0450768	ENSG00000182873
1357	ADGRG3	-0.91584	0.00473536	0.0789147	ENSG00000182885
1358	RPL35A	0.755209	0.00235597	0.0576186	ENSG00000182899
1359	ZNF721	1.33541	0.0215167	0.150132	ENSG00000182903
1360	CADM1	1.09505	0.016462	0.13313	ENSG00000182985
1361	CEP57L1	1.03897	0.00808277	0.0996898	ENSG00000183137
1362	FANCF	0.646972	0.0129965	0.12116	ENSG00000183161
1363	GBP6	-1.41584	0.0115214	0.115191	ENSG00000183347
1364	C19orf71	-0.728917	0.00110713	0.0403153	ENSG00000183397
1365	MX2	-0.959099	3.40816e-05	0.0169362	ENSG00000183486
1366	PCBP3	-1.2992	0.00147136	0.0467817	ENSG00000183570
1367	NOG	2.42193	0.000267929	0.0243882	ENSG00000183691
1368	CCR4	0.813094	0.0452818	0.208271	ENSG00000183813
1369	NCF4-AS1	-0.939885	0.0296554	0.172819	ENSG00000183822
1370	TTC32	0.934421	0.010921	0.113159	ENSG00000183891
1371	PCDH9	1.81138	0.00571586	0.085621	ENSG00000184226
1372	ZDHHC23	1.06264	0.0141362	0.125643	ENSG00000184307
1373	WDR27	0.620702	0.0140243	0.125165	ENSG00000184465
1374	PROS1	1.71925	0.00506805	0.0811007	ENSG00000184500
1375	ZFP1	0.947183	0.0499742	0.218401	ENSG00000184517
1376	XPOT	0.676129	0.0254465	0.161473	ENSG00000184575
1377	NELL2	1.30675	0.000503171	0.0308502	ENSG00000184613
1378	38596	-1.06033	0.0183113	0.138564	ENSG00000184702
1379	TCTE3	0.884455	0.0285046	0.169561	ENSG00000184786
1380	SDR42E1	1.42679	8.97358e-05	0.0192013	ENSG00000184860
1381	ARMCX2	0.759145	0.0241531	0.158022	ENSG00000184867
1382	IMMP2L	0.680287	0.0106227	0.111786	ENSG00000184903
1383	USP18	-2.7773	0.00194156	0.0532092	ENSG00000184979
1384	BRI3BP	0.58857	0.0138604	0.124122	ENSG00000184992
1385	CA13	1.20458	9.4816e-05	0.0192013	ENSG00000185015
1386	FAM43A	0.592548	0.00412013	0.0743993	ENSG00000185112
1387	PURA	0.825478	0.0225905	0.153183	ENSG00000185129
1388	IFITM2	-0.853114	0.0151642	0.12861	ENSG00000185201
1389	PGBD2	0.58634	0.0370813	0.191443	ENSG00000185220
1390	SOCS1	-1.20412	0.00135581	0.0450768	ENSG00000185338
1391	HGS	-0.623476	0.00691602	0.0925553	ENSG00000185359
1392	IFNLR1	0.884217	0.0119001	0.116717	ENSG00000185436
1393	IRF7	-0.988136	0.0115275	0.115191	ENSG00000185507
1394	LMLN	0.734198	0.0226772	0.153298	ENSG00000185621
1395	BRWD1	0.745472	0.0419402	0.201331	ENSG00000185658
1396	MOSMO	0.745654	0.0142266	0.125708	ENSG00000185716
1397	IFIT1	-2.62016	0.000221381	0.0237938	ENSG00000185745
1398	ZNF829	0.965116	0.0160218	0.131733	ENSG00000185869
1399	THNSL1	1.01921	0.00349427	0.0684351	ENSG00000185875
1400	ATP6V0C	-0.825766	0.0207862	0.147711	ENSG00000185883
1401	IFITM1	-1.11143	0.00351917	0.0684351	ENSG00000185885
1402	KLHDC8B	-0.920127	0.0126113	0.120031	ENSG00000185909
1403	TMLHE	-0.667884	0.00268821	0.061308	ENSG00000185973
1404	ZNF566	0.764513	0.013542	0.12308	ENSG00000186017
1405	ZNF529	0.733358	0.000693937	0.0346071	ENSG00000186020
1406	ANKRD46	0.936929	0.039866	0.196707	ENSG00000186106
1407	LILRP1	-0.751162	0.0479477	0.214261	ENSG00000186152
1408	SAPCD2	-1.31878	0.00260963	0.0603512	ENSG00000186193
1409	ZNF749	0.600039	0.0310904	0.176298	ENSG00000186230
1410	MRTFB	1.31327	0.00601727	0.0877429	ENSG00000186260
1411	BTLA	0.834217	0.0297549	0.172906	ENSG00000186265
1412	ZNF555	0.5861	0.0170666	0.134713	ENSG00000186300
1413	NAP1L3	1.52769	0.00278626	0.0623063	ENSG00000186310
1414	BACE1	0.58597	0.0321318	0.178148	ENSG00000186318
1415	NKRF	0.678014	0.0327326	0.179934	ENSG00000186416
1416	FCAR	-0.892835	0.0424042	0.202282	ENSG00000186431
1417	NAP1L2	1.22137	0.0356361	0.187873	ENSG00000186462
1418	40422	1.0915	0.0332815	0.18133	ENSG00000186522
1419	LYRM7	1.07601	0.00109831	0.040105	ENSG00000186687
1420	SPIN4	1.62808	0.0424825	0.202345	ENSG00000186767
1421	TRABD2A	0.952097	0.000502681	0.0308502	ENSG00000186854
1422	ZNF395	0.739346	0.000923943	0.0376545	ENSG00000186918
1423	GPR141	-0.825573	0.0285296	0.169627	ENSG00000187037
1424	NAP1L1	0.842173	0.000246089	0.0243882	ENSG00000187109
1425	ZNF546	0.758897	0.00344997	0.068173	ENSG00000187187
1426	TAF9B	0.779991	0.0170064	0.134578	ENSG00000187325
1427	TLR5	-0.654746	0.0159812	0.131583	ENSG00000187554
1428	MAGEH1	0.614581	0.0138405	0.124028	ENSG00000187601
1429	C2orf88	0.983847	0.0144488	0.126352	ENSG00000187699
1430	TCEA1	0.740211	0.0172242	0.135021	ENSG00000187735
1431	FANCA	-1.12672	0.000172824	0.0231235	ENSG00000187741
1432	DNAH17	-0.991217	0.000813517	0.0357807	ENSG00000187775
1433	FANCM	1.06124	0.0377269	0.192417	ENSG00000187790
1434	TMEM220	0.83421	0.0088504	0.103427	ENSG00000187824
1435	CLCN1	-0.988609	0.0465308	0.211058	ENSG00000188037
1436	AGRN	-1.59684	0.00594887	0.0873252	ENSG00000188157
1437	ZNF626	1.14601	0.00295026	0.064018	ENSG00000188171
1438	ZC3H6	0.882844	0.0129564	0.121043	ENSG00000188177
1439	PRKAR1B	0.597769	0.0236686	0.156479	ENSG00000188191
1440	ZNF793	1.03209	0.012195	0.118066	ENSG00000188227
1441	PP7080	-0.890767	0.00790222	0.0983024	ENSG00000188242
1442	COMMD6	1.10036	0.00425227	0.0753429	ENSG00000188243
1443	PEAK3	-0.934012	0.000651732	0.0331704	ENSG00000188305
1444	PLSCR1	-1.07497	0.00451689	0.0771834	ENSG00000188313
1445	C3orf62	-0.613616	0.0111161	0.113591	ENSG00000188315
1446	SELL	-0.981994	7.01079e-05	0.0188049	ENSG00000188404
1447	BLOC1S5	0.591238	0.0124083	0.118957	ENSG00000188428
1448	SRSF10	0.776096	0.0216703	0.150504	ENSG00000188529
1449	CCDC9B	-0.604723	0.014657	0.126931	ENSG00000188549
1450	CLN3	-0.650448	0.0016588	0.0491377	ENSG00000188603
1451	SMIM15	1.1644	0.040343	0.197661	ENSG00000188725
1452	ZNF548	0.628283	0.0115905	0.115274	ENSG00000188785
1453	CALHM6	-1.42317	0.0017006	0.0495959	ENSG00000188820
1454	CNR2	0.844062	0.00150368	0.0472155	ENSG00000188822
1455	ZNF563	0.900082	0.0173301	0.135078	ENSG00000188868
1456	AC099489.1	-0.739752	0.0126407	0.120055	ENSG00000188897
1457	ADAT2	0.608731	0.0150636	0.128357	ENSG00000189007
1458	KIR2DL4	-0.860335	0.0375499	0.192152	ENSG00000189013
1459	ALKBH2	0.624545	0.0108131	0.113036	ENSG00000189046
1460	PLAC9	-0.784702	0.0408334	0.198989	ENSG00000189129
1461	MAOA	-1.59669	0.0310886	0.176298	ENSG00000189221
1462	TSPYL1	0.654285	0.0132371	0.12245	ENSG00000189241
1463	DRICH1	-0.853622	0.0118074	0.116403	ENSG00000189269
1464	FHIT	0.68558	0.0438806	0.205775	ENSG00000189283
1465	LIN54	0.829946	0.0282149	0.168488	ENSG00000189308
1466	TOGARAM2	-0.624219	0.00776414	0.0976592	ENSG00000189350
1467	HMGB1	0.600851	0.0188785	0.140983	ENSG00000189403
1468	SYCP2	1.12209	0.0223604	0.152554	ENSG00000196074
1469	PAX5	2.06686	0.0158335	0.13094	ENSG00000196092
1470	KIAA0895L	-0.611928	0.013039	0.121299	ENSG00000196123
1471	SPATS2L	-1.87324	0.00205929	0.0547095	ENSG00000196141
1472	ZNF681	1.04868	0.0390944	0.19515	ENSG00000196172
1473	ACADSB	1.24135	0.0041524	0.0745097	ENSG00000196177
1474	SEMA4A	-0.696374	0.00054875	0.0312872	ENSG00000196189
1475	SIRPB2	-1.04327	4.8941e-05	0.0169774	ENSG00000196209
1476	SRGAP3	1.12863	0.00388978	0.0723203	ENSG00000196220
1477	ZNF493	0.891629	0.0269365	0.165039	ENSG00000196268
1478	ZBTB44	0.689842	0.0393607	0.19535	ENSG00000196323
1479	CD55	-0.627939	0.0157415	0.130424	ENSG00000196352
1480	NTNG2	-1.11977	0.000188732	0.0237938	ENSG00000196358
1481	SRGAP2B	-1.21387	0.00524375	0.0822735	ENSG00000196369
1482	ZNF569	0.859745	0.0105325	0.111786	ENSG00000196437
1483	ARMCX4	0.819016	0.00604311	0.087801	ENSG00000196440
1484	ZNF605	1.05372	0.000930231	0.0376545	ENSG00000196458
1485	SIAH1	0.928816	0.0249555	0.160315	ENSG00000196470
1486	MAN2A2	-0.65578	0.045029	0.207923	ENSG00000196547
1487	TCF4	1.10465	0.0156475	0.130237	ENSG00000196628
1488	ZNF502	0.935343	0.0169763	0.134578	ENSG00000196653
1489	LINC00173	-0.75383	0.0154722	0.129812	ENSG00000196668
1490	ZFP62	0.939672	0.00438505	0.076359	ENSG00000196670
1491	TOMM7	0.677268	0.012581	0.119988	ENSG00000196683
1492	HSH2D	-0.587825	0.0082612	0.100461	ENSG00000196684
1493	ZNF33B	0.648134	0.00244494	0.0589365	ENSG00000196693
1494	ZNF431	0.610667	0.0170575	0.134713	ENSG00000196705
1495	ZFP28	1.26782	0.000524769	0.0311225	ENSG00000196867
1496	KIAA1211L	-0.719916	0.00619106	0.0889004	ENSG00000196872
1497	KPNA5	1.05904	0.0091356	0.105154	ENSG00000196911
1498	PDLIM7	-0.738486	0.0110926	0.113569	ENSG00000196923
1499	FAM3C	1.14194	0.0191713	0.14203	ENSG00000196937
1500	SLC39A10	0.909814	0.0196466	0.14348	ENSG00000196950
1501	CASP4	-0.614454	0.000281218	0.0243882	ENSG00000196954
1502	ZNF138	0.85314	0.0368103	0.191049	ENSG00000197008
1503	ZNF470	0.903573	0.0027762	0.0623063	ENSG00000197016
1504	ZNF100	1.02507	0.0292281	0.171466	ENSG00000197020
1505	ZNF420	0.834463	0.00060289	0.0319665	ENSG00000197050
1506	SLC22A4	-0.756925	0.0262973	0.16304	ENSG00000197208
1507	SERPINA1	-0.918706	0.000274318	0.0243882	ENSG00000197249
1508	DDI2	0.703312	0.0133105	0.122527	ENSG00000197312
1509	LRP10	-0.892471	0.000134036	0.021923	ENSG00000197324
1510	C5orf56	-0.666345	0.00288792	0.0634253	ENSG00000197536
1511	SIPA1L1	-0.778852	0.000198944	0.0237938	ENSG00000197555
1512	ZNF615	0.725119	0.0131769	0.122064	ENSG00000197619
1513	CDC42SE1	-0.725698	0.000350074	0.0268887	ENSG00000197622
1514	DPP4	0.795671	0.00475893	0.0792074	ENSG00000197635
1515	PDCD1LG2	-1.81697	0.000883969	0.0373117	ENSG00000197646
1516	KLHL14	2.00154	0.0106503	0.111786	ENSG00000197705
1517	ZNF461	0.913803	0.0011114	0.0403471	ENSG00000197808
1518	SLC9A8	-1.27124	1.13893e-05	0.0153315	ENSG00000197818
1519	ZNF181	0.997821	0.0483423	0.214953	ENSG00000197841
1520	INKA2	-1.19648	0.000499395	0.0308502	ENSG00000197852
1521	HIST1H2BK	-0.744319	0.00606497	0.0878312	ENSG00000197903
1522	ZNF347	0.589361	0.0273932	0.166756	ENSG00000197937
1523	ZNF121	0.597843	0.00496105	0.0801429	ENSG00000197961
1524	MPZL1	-1.00402	0.000250619	0.0243882	ENSG00000197965
1525	VPS13A	0.778334	0.0379535	0.192572	ENSG00000197969
1526	FCGR1B	-1.34151	4.09305e-05	0.0169698	ENSG00000198019
1527	ZNF84	0.696711	0.0140904	0.1255	ENSG00000198040
1528	ZBTB14	0.748211	0.0286398	0.16979	ENSG00000198081
1529	ZNF248	0.828575	0.00137894	0.0451878	ENSG00000198105
1530	LPAR1	0.969385	0.0137603	0.123773	ENSG00000198121
1531	MAN1A2	0.756317	0.0142744	0.125708	ENSG00000198162
1532	SVIP	1.12323	0.00180591	0.0513	ENSG00000198168
1533	CACNA1E	-0.951784	0.00580257	0.0861369	ENSG00000198216
1534	STYX	0.88365	0.0190281	0.141332	ENSG00000198252
1535	ZNF485	0.85747	0.00582629	0.0863917	ENSG00000198298
1536	ZNF26	0.693467	0.00542051	0.0831536	ENSG00000198393
1537	ZNF583	1.02816	0.00374423	0.0707113	ENSG00000198440
1538	ZNF568	1.00526	0.00121669	0.0423375	ENSG00000198453
1539	ZXDB	0.847993	0.00950658	0.106372	ENSG00000198455
1540	SH3BGRL2	0.830224	0.0293303	0.171836	ENSG00000198478
1541	TMA16	0.677115	0.00933283	0.10542	ENSG00000198498
1542	NUDT16	-1.16299	0.000757109	0.0350082	ENSG00000198585
1543	TLK1	1.02558	0.0158934	0.131106	ENSG00000198586
1544	SLC9A6	0.638781	0.0344236	0.184836	ENSG00000198689
1545	SLC5A3	1.05695	0.0247478	0.159537	ENSG00000198743
1546	GRIN3A	-1.09274	0.000190168	0.0237938	ENSG00000198785
1547	LRIG2	0.686178	0.00809201	0.0996898	ENSG00000198799
1548	INPP5F	0.766626	0.0117494	0.116103	ENSG00000198825
1549	TYW1	0.623074	0.0139571	0.124649	ENSG00000198874
1550	SMC5	0.820788	0.0268898	0.165019	ENSG00000198887
1551	MAP3K3	-0.620358	0.00227913	0.057025	ENSG00000198909
1552	RASGEF1A	-1.06735	0.00696364	0.0930037	ENSG00000198915
1553	RPL39	1.05954	0.0436587	0.205419	ENSG00000198918
1554	ATG9A	-0.819872	0.00785727	0.098082	ENSG00000198925
1555	GPRASP1	1.55615	0.000733803	0.0349273	ENSG00000198932
1556	TBKBP1	-0.7433	0.00839293	0.101037	ENSG00000198933
1557	L3MBTL3	0.746065	0.0321055	0.178148	ENSG00000198945
1558	MFAP3L	0.999589	0.0324552	0.17916	ENSG00000198948
1559	EFCAB2	-0.966435	2.66278e-05	0.0162241	ENSG00000203666
1560	CHML	1.67679	0.0124051	0.118957	ENSG00000203668
1561	FCGR3A	-0.835615	8.96639e-05	0.0192013	ENSG00000203747
1562	EEF1AKMT2	0.833381	0.00509886	0.0811972	ENSG00000203791
1563	ADAMTSL4-AS1	-1.12155	0.00119562	0.0419941	ENSG00000203804
1564	HIST2H2BF	-0.750445	0.0483627	0.214953	ENSG00000203814
1565	PCMTD2	0.945749	0.02858	0.169627	ENSG00000203880
1566	LIME1	-0.68924	0.0125426	0.119896	ENSG00000203896
1567	LINC01270	-0.956884	0.00950903	0.106372	ENSG00000203999
1568	LCN8	2.52004	0.0150525	0.128357	ENSG00000204001
1569	LIPN	-1.24792	0.00207388	0.0547095	ENSG00000204020
1570	CHIC1	0.660712	0.0425593	0.202463	ENSG00000204116
1571	RUFY2	0.744458	0.0240301	0.157689	ENSG00000204130
1572	GGTA1P	0.819229	0.017585	0.135815	ENSG00000204136
1573	ZDHHC18	-0.705635	0.00345468	0.068173	ENSG00000204160
1574	AGAP9	0.923249	0.0321183	0.178148	ENSG00000204172
1575	ZDBF2	1.84863	0.00938738	0.105494	ENSG00000204186
1576	HLA-DOA	0.928613	0.00647924	0.0896883	ENSG00000204252
1577	TAP2	-0.699963	0.00423764	0.0752838	ENSG00000204267
1578	SPIN3	0.878415	0.00200894	0.0542885	ENSG00000204271
1579	PRRT1	1.99777	0.000433121	0.0297364	ENSG00000204314
1580	CD300LD	-1.34111	0.038308	0.193368	ENSG00000204345
1581	ABHD16A	-0.70681	0.00306185	0.0652041	ENSG00000204427
1582	ZNF551	0.661831	0.03254	0.179399	ENSG00000204519
1583	HLA-C	-0.84371	0.000125647	0.0216582	ENSG00000204525
1584	LILRB3	-0.882509	0.000199012	0.0237938	ENSG00000204577
1585	HLA-E	-0.76744	0.000226152	0.0237938	ENSG00000204592
1586	HLA-G	-0.673009	0.00588376	0.0867696	ENSG00000204632
1587	HLA-F	-0.593135	0.00588077	0.0867696	ENSG00000204642
1588	LINC02210	0.587301	0.00574558	0.0857877	ENSG00000204650
1589	TRIM27	-0.702118	0.000154996	0.0231235	ENSG00000204713
1590	ZNF204P	1.23059	0.0433968	0.205001	ENSG00000204789
1591	FAM216A	0.774992	0.00425516	0.0753429	ENSG00000204856
1592	FBXO48	0.705603	0.0135843	0.123104	ENSG00000204923
1593	C12orf73	0.660172	0.00887509	0.103624	ENSG00000204954
1594	ZBTB10	1.25231	0.00808524	0.0996898	ENSG00000205189
1595	PDE7A	0.863921	0.0102662	0.110631	ENSG00000205268
1596	TMEM170B	1.24009	0.0253275	0.160992	ENSG00000205269
1597	RGL3	-0.828146	0.0213098	0.149898	ENSG00000205517
1598	CPT1B	-0.757051	0.00249505	0.0591557	ENSG00000205560
1599	AC108134.1	-0.734436	0.0239063	0.157252	ENSG00000205890
1600	DNAJC19	0.599485	0.00861559	0.102316	ENSG00000205981
1601	ZDHHC11B	1.28586	0.00888593	0.103659	ENSG00000206077
1602	HLA-H	-1.05153	0.000871812	0.0370717	ENSG00000206341
1603	HCG27	-1.19471	0.000419334	0.0294024	ENSG00000206344
1604	CFAP44	0.938329	0.000749842	0.0349273	ENSG00000206530
1605	IGLV8-61	-1.76071	0.0475923	0.21328	ENSG00000211638
1606	IGLV3-25	-1.39294	0.0255944	0.161879	ENSG00000211659
1607	IGLV3-21	-1.1453	0.0457469	0.209101	ENSG00000211662
1608	TRGV3	-1.09134	0.00951389	0.106372	ENSG00000211699
1609	AL353625.1	-0.772325	0.0363999	0.190105	ENSG00000213073
1610	CFAP45	-1.23405	0.00318591	0.0658256	ENSG00000213085
1611	ZNF254	1.14572	0.0301023	0.173674	ENSG00000213096
1612	TRIM59	0.918696	0.0253298	0.160992	ENSG00000213186
1613	ARHGAP19	-0.602402	0.0397086	0.196339	ENSG00000213390
1614	SYNJ2BP	0.910835	0.0110214	0.113212	ENSG00000213463
1615	PPP1CB	1.0369	0.0220489	0.152013	ENSG00000213639
1616	RPS29	0.655546	0.041276	0.200009	ENSG00000213741
1617	IRF9	-1.15597	1.32262e-05	0.0153315	ENSG00000213928
1618	CLDN9	-0.883045	0.0373571	0.19176	ENSG00000213937
1619	NUDT19	0.58552	0.0233313	0.155428	ENSG00000213965
1620	ZNF891	0.887135	0.00405448	0.0737291	ENSG00000214029
1621	PLEKHM1P1	-0.743	0.000852998	0.0368324	ENSG00000214176
1622	SH3D21	-0.685895	0.00768043	0.0973495	ENSG00000214193
1623	SCART1	1.08906	0.0210884	0.149055	ENSG00000214279
1624	SPDYE3	0.625665	0.0109236	0.113159	ENSG00000214300
1625	PLIN5	-0.894298	0.0138353	0.124028	ENSG00000214456
1626	TPT1P6	1.47309	0.0171175	0.134954	ENSG00000214460
1627	RPL7P1	0.792944	0.0215369	0.150132	ENSG00000214485
1628	EML6	1.71132	0.00125194	0.0430891	ENSG00000214595
1629	ZSWIM8	-0.639145	0.00171409	0.0497631	ENSG00000214655
1630	C10orf105	-0.728519	0.0352467	0.18682	ENSG00000214688
1631	SMTNL1	-1.90066	0.000490598	0.0308502	ENSG00000214872
1632	AL137145.2	-0.653739	0.0374047	0.191883	ENSG00000215244
1633	GOLGA8B	0.928495	0.046568	0.211058	ENSG00000215252
1634	CYB5RL	0.611385	0.0103618	0.110958	ENSG00000215883
1635	AL031777.1	-0.884894	0.0308042	0.175792	ENSG00000217275
1636	PAM16	-0.672969	0.0140475	0.125207	ENSG00000217930
1637	CEBPZOS	0.591051	0.00449979	0.0771834	ENSG00000218739
1638	LINGO3	-0.933226	0.00319671	0.0658756	ENSG00000220008
1639	ACTBP8	-1.98388	0.0193166	0.142491	ENSG00000220267
1640	HIST2H2BD	-0.921677	0.0165077	0.133232	ENSG00000220323
1641	FAM200A	0.673534	0.0352102	0.186702	ENSG00000221909
1642	ZNF880	0.652893	0.00109492	0.0400922	ENSG00000221923
1643	KIR2DS4	-1.75809	0.0018213	0.0513	ENSG00000221957
1644	APOL6	-0.851996	0.0115956	0.115274	ENSG00000221963
1645	AC023157.1	-1.45361	0.000289825	0.0245439	ENSG00000223722
1646	AC244669.1	-0.653595	0.00770807	0.0974682	ENSG00000223804
1647	LINC02471	-1.04932	0.0113878	0.115013	ENSG00000223914
1648	EPB41L4A-AS1	0.643068	0.00458356	0.0775615	ENSG00000224032
1649	SNHG14	1.00902	0.00914953	0.105154	ENSG00000224078
1650	AC245452.1	-0.752228	0.00158912	0.0480938	ENSG00000224086
1651	LINC01857	1.6447	0.00978466	0.108226	ENSG00000224137
1652	C5orf66	-1.24195	0.00209591	0.0547095	ENSG00000224186
1653	SMIM25	-0.740301	0.0088172	0.103314	ENSG00000224397
1654	SMIM13	0.684877	0.0489749	0.216205	ENSG00000224531
1655	AL390066.1	-0.649132	0.0446174	0.207151	ENSG00000224950
1656	INE1	-0.867465	0.00623366	0.0890125	ENSG00000224975
1657	SLC9A3-AS1	0.8348	0.0228546	0.154023	ENSG00000225138
1658	PLEKHM1	-0.597692	0.00019692	0.0237938	ENSG00000225190
1659	AL513327.1	-1.55672	0.00189196	0.0524828	ENSG00000225313
1660	AC079630.1	-0.736724	0.0172251	0.135021	ENSG00000225342
1661	GBP1P1	-2.8832	0.000350398	0.0268887	ENSG00000225492
1662	SBDSP1	0.935428	0.0146888	0.126962	ENSG00000225648
1663	RUSC1-AS1	-0.652672	0.00567233	0.0854753	ENSG00000225855
1664	C3orf86	-0.808569	0.0291075	0.171369	ENSG00000225873
1665	AL445490.1	-2.1793	0.00103437	0.0391958	ENSG00000225886
1666	AC012368.1	-1.32305	6.2266e-06	0.0136798	ENSG00000225889
1667	C5orf67	-1.03189	0.0333168	0.18133	ENSG00000225940
1668	CFLAR-AS1	-0.821978	0.0457426	0.209101	ENSG00000226312
1669	LINC-PINT	-1.28612	0.00332482	0.066709	ENSG00000226380
1670	FAM30A	1.52226	0.00135567	0.0450768	ENSG00000226777
1671	AL009174.1	2.16803	0.00168947	0.0494902	ENSG00000227008
1672	C14orf132	1.52388	0.000570046	0.0313235	ENSG00000227051
1673	ZNF717	0.73233	0.0114035	0.115013	ENSG00000227124
1674	AL031283.1	-0.606579	0.00815967	0.0999647	ENSG00000228140
1675	HCG11	0.747664	0.0480047	0.214362	ENSG00000228223
1676	GAPDHP1	-0.603641	0.0437777	0.205585	ENSG00000228232
1677	AC093495.1	-0.994176	0.00105584	0.0395691	ENSG00000228242
1678	ORM2	-1.17145	0.0139087	0.124386	ENSG00000228278
1679	AL512770.1	-0.719972	0.0211989	0.149706	ENSG00000228302
1680	AL669831.1	-1.26184	0.000911403	0.0376545	ENSG00000228327
1681	MIR646HG	-0.773688	0.0239625	0.157432	ENSG00000228340
1682	C2orf92	0.580896	0.0226564	0.153298	ENSG00000228486
1683	SATB1-AS1	1.07392	0.000320522	0.0256068	ENSG00000228956
1684	AC020571.1	2.13198	0.000933679	0.0376545	ENSG00000229056
1685	ORM1	-1.601	0.00848598	0.101696	ENSG00000229314
1686	AC018638.1	-0.8411	0.0323477	0.178937	ENSG00000229413
1687	TRBV10-2	-1.35833	0.00869682	0.103002	ENSG00000229769
1688	ANKRD36BP2	1.84451	0.00162305	0.0484468	ENSG00000230006
1689	AL021707.3	-1.0322	0.000619696	0.0321608	ENSG00000230149
1690	RPL4P5	0.914543	0.0257008	0.162022	ENSG00000230207
1691	RPS23P8	0.708904	0.0265143	0.163432	ENSG00000230629
1692	AC018638.2	-0.609804	0.0400877	0.19722	ENSG00000230715
1693	LINC01001	-1.66271	0.00251275	0.059467	ENSG00000230724
1694	KLF3-AS1	0.601885	0.047017	0.211962	ENSG00000231160
1695	CFAP58-DT	-0.960958	0.0081242	0.0997781	ENSG00000231233
1696	AL359915.2	0.654854	0.0236079	0.156245	ENSG00000231365
1697	AC005392.2	-1.66179	0.0109882	0.113159	ENSG00000231412
1698	FAM225A	-2.17515	0.000280312	0.0243882	ENSG00000231528
1699	AL162377.1	-0.750444	0.00516792	0.0818793	ENSG00000231856
1700	AL731567.1	-1.09554	0.00892531	0.103842	ENSG00000231964
1701	KANTR	0.750319	0.00685556	0.09238	ENSG00000232593
1702	AC002511.1	-0.790453	0.0214327	0.149975	ENSG00000232680
1703	AL096855.1	-0.781922	0.0036261	0.0693748	ENSG00000232912
1704	FAM157B	-0.82611	0.0321125	0.178148	ENSG00000233013
1705	AC244453.2	-1.34857	0.00772333	0.0974682	ENSG00000233029
1706	AC002511.2	-0.973402	0.000809147	0.0357807	ENSG00000233214
1707	TRGV2	-0.900742	0.0361863	0.189345	ENSG00000233306
1708	CHRM3-AS2	0.888576	0.00245747	0.0590062	ENSG00000233355
1709	RPL10P9	-1.87842	0.00880172	0.103224	ENSG00000233913
1710	AC116366.1	-0.81145	0.0093543	0.105439	ENSG00000234290
1711	AP000346.2	-0.847619	0.0157177	0.130391	ENSG00000234353
1712	AL139042.1	-2.33648	0.00431438	0.0758705	ENSG00000234426
1713	ZNF736	0.982037	0.0175007	0.135543	ENSG00000234444
1714	FAM133B	0.970133	0.0264919	0.16342	ENSG00000234545
1715	LINC01934	0.624744	0.0342879	0.184783	ENSG00000234663
1716	ELF3-AS1	-0.802654	0.0109943	0.113159	ENSG00000234678
1717	HLA-B	-0.718432	0.0075468	0.0964906	ENSG00000234745
1718	TPT1P9	1.15134	0.00264409	0.0607219	ENSG00000234782
1719	AC068580.3	-0.892028	0.0274879	0.166778	ENSG00000235027
1720	AC009495.3	-0.884881	0.00259791	0.0603491	ENSG00000235192
1721	HLA-W	-1.21614	0.0487473	0.21584	ENSG00000235290
1722	LINC00402	0.931996	0.00654165	0.089825	ENSG00000235532
1723	NFAM1	-1.02554	5.91938e-05	0.0185679	ENSG00000235568
1724	LINC00494	1.51726	0.0224758	0.152747	ENSG00000235621
1725	ZNF815P	0.582005	0.0173886	0.135078	ENSG00000235944
1726	COX10-AS1	0.73368	0.0253109	0.160992	ENSG00000236088
1727	AC009404.1	0.686553	0.0222705	0.152504	ENSG00000236255
1728	FAM157A	-0.872354	0.0165071	0.133232	ENSG00000236438
1729	MTX1P1	-0.873285	0.0185487	0.13964	ENSG00000236675
1730	MIR600HG	0.954652	0.010097	0.10987	ENSG00000236901
1731	AL732372.2	-1.01224	0.028866	0.170404	ENSG00000237094
1732	RPL12P27	-0.842372	0.04025	0.197468	ENSG00000237169
1733	RGL2	-0.643413	0.00217882	0.0560961	ENSG00000237441
1734	LINC01238	0.640326	0.0423742	0.202282	ENSG00000237940
1735	PRKCQ-AS1	0.711372	0.00700087	0.0931236	ENSG00000237943
1736	LINC00649	0.749417	0.00638955	0.0896493	ENSG00000237945
1737	AC116366.2	-1.02456	0.00616452	0.0887785	ENSG00000238160
1738	CCR12P	1.24838	0.00648345	0.0896883	ENSG00000238241
1739	AL513320.1	-0.802806	0.0135104	0.12308	ENSG00000238260
1740	TLR9	-0.975283	0.0235518	0.156245	ENSG00000239732
1741	WBP1	-0.70086	0.00763861	0.0970782	ENSG00000239779
1742	PRKAG2-AS1	0.583701	0.0272448	0.166192	ENSG00000239911
1743	LILRA2	-0.778176	0.00106081	0.0395691	ENSG00000239998
1744	LY6G5B	-0.718055	0.0161814	0.13227	ENSG00000240053
1745	ZNF542P	0.999075	0.000274415	0.0243882	ENSG00000240225
1746	KIR3DL2	-1.16895	0.00274642	0.0619694	ENSG00000240403
1747	IGKV1-16	-2.22749	0.00199035	0.054146	ENSG00000240864
1748	LINC00877	-0.751058	0.000601594	0.0319665	ENSG00000241163
1749	AP001992.1	-0.69918	0.00444106	0.0767262	ENSG00000241170
1750	PISD	-0.715083	0.000718592	0.0347844	ENSG00000241878
1751	CRYZL2P	0.724619	0.0318742	0.178148	ENSG00000242193
1752	ARPIN	0.890085	0.0317452	0.177809	ENSG00000242498
1753	AC020636.1	-1.32316	0.0358067	0.188487	ENSG00000243273
1754	WDR92	1.01499	0.000939792	0.0376545	ENSG00000243667
1755	AC006254.1	-0.809471	0.00716552	0.0945839	ENSG00000243696
1756	KIR2DL3	-1.02299	0.00461665	0.0778218	ENSG00000243772
1757	WDR86-AS1	0.89923	0.00551292	0.0840131	ENSG00000243836
1758	AC113367.1	1.6849	0.00675539	0.0914091	ENSG00000244192
1759	AC116533.1	1.22554	0.0134894	0.12308	ENSG00000244398
1760	LILRA6	-0.657958	0.00461067	0.0778218	ENSG00000244482
1761	ASPRV1	-1.13085	0.00048418	0.0308502	ENSG00000244617
1762	GABPB1-AS1	0.719666	0.0368353	0.191049	ENSG00000244879
1763	AP000787.1	1.16891	0.0024501	0.0589365	ENSG00000245552
1764	SNHG6	0.829006	0.000226934	0.0237938	ENSG00000245910
1765	LINC01184	0.606099	0.00316619	0.0657156	ENSG00000245937
1766	NUDT16P1	-1.28309	0.00159072	0.0480938	ENSG00000246082
1767	PRR7-AS1	-0.655373	0.025235	0.160992	ENSG00000246334
1768	LINC02288	-1.33762	0.00494858	0.0800395	ENSG00000246548
1769	LINC00920	1.022	0.0259197	0.162935	ENSG00000246898
1770	SNHG10	0.673475	0.00624613	0.0890125	ENSG00000247092
1771	OIP5-AS1	0.685512	0.00731425	0.0951791	ENSG00000247556
1772	CKMT2-AS1	0.816988	0.0128358	0.120586	ENSG00000247572
1773	MARS2	0.708982	0.0470691	0.212061	ENSG00000247626
1774	LINC00926	1.60913	0.00872915	0.103015	ENSG00000247982
1775	FAM13A-AS1	-0.988816	0.000710677	0.0347811	ENSG00000248019
1776	NNT-AS1	1.04678	0.00588469	0.0867696	ENSG00000248092
1777	RRN3P1	0.622147	0.00624579	0.0890125	ENSG00000248124
1778	TMEM110-MUSTN1	-1.1707	0.00119783	0.0419941	ENSG00000248592
1779	AC093700.1	1.66039	0.0263746	0.163072	ENSG00000248988
1780	EEF1A1P9	0.892375	0.0155865	0.130007	ENSG00000249264
1781	AC008467.1	-0.797715	0.00489354	0.0796378	ENSG00000249476
1782	AC139495.3	-1.09515	0.0346357	0.185263	ENSG00000250138
1783	AC010210.1	-1.91406	0.000167536	0.0231235	ENSG00000250608
1784	AC106865.1	-1.08194	0.0367917	0.191049	ENSG00000250771
1785	THAP9-AS1	0.619972	0.0284587	0.169373	ENSG00000251022
1786	TMEM92-AS1	-0.85848	0.0372721	0.191611	ENSG00000251179
1787	ZNF674	0.854337	0.0462478	0.210293	ENSG00000251192
1788	ZNF345	0.598968	0.0346828	0.185322	ENSG00000251247
1789	ZNF550	0.832258	0.0330437	0.180814	ENSG00000251369
1790	AC005280.1	-1.41454	0.0115501	0.115191	ENSG00000251393
1791	AZIN1-AS1	-0.846021	0.00491984	0.0797388	ENSG00000253320
1792	AL606534.4	-1.14627	0.00278423	0.0623063	ENSG00000253326
1793	AC107959.3	-0.936332	0.000506651	0.0308748	ENSG00000253616
1794	TAGLN2P1	-1.22046	0.000788028	0.0354532	ENSG00000253676
1795	OTUD6B-AS1	1.29504	0.0103965	0.111093	ENSG00000253738
1796	ZNF260	0.808941	0.0313549	0.177028	ENSG00000254004
1797	SIGLEC14	-0.966067	0.00352506	0.0684351	ENSG00000254415
1798	AP5B1	-0.942379	0.000134711	0.021923	ENSG00000254470
1799	AP001372.2	1.43271	0.0123338	0.118648	ENSG00000254837
1800	BORCS8	-0.636558	0.01729	0.135021	ENSG00000254901
1801	AC136475.2	-0.930606	0.0150734	0.128357	ENSG00000254910
1802	STX16-NPEPL1	-0.759515	0.0314211	0.177028	ENSG00000254995
1803	AC136475.3	-0.597503	0.0499522	0.218398	ENSG00000255026
1804	AP002807.1	-0.9225	0.00439452	0.076407	ENSG00000255031
1805	CARD17	-1.27243	0.00708628	0.0937865	ENSG00000255221
1806	EID1	0.712176	0.0355552	0.18755	ENSG00000255302
1807	AC004923.4	-1.34097	0.000937565	0.0376545	ENSG00000255306
1808	AC136475.5	-1.37548	0.0219435	0.151683	ENSG00000255328
1809	POLR2M	0.938728	0.00923789	0.105154	ENSG00000255529
1810	AC092746.1	-1.39222	0.00663023	0.0904759	ENSG00000255801
1811	PXN-AS1	-0.639308	0.0252675	0.160992	ENSG00000255857
1812	ZNF432	0.762828	0.00414978	0.0745097	ENSG00000256087
1813	ZNF10	0.80325	0.00489204	0.0796378	ENSG00000256223
1814	ZNF225	0.631358	0.0173894	0.135078	ENSG00000256294
1815	SMIM10L1	0.641956	0.00631737	0.0894172	ENSG00000256537
1816	MTRNR2L1	2.38361	0.020155	0.144944	ENSG00000256618
1817	ZNF253	0.970644	0.00701856	0.0931709	ENSG00000256771
1818	AC005842.1	0.99319	0.0194582	0.142989	ENSG00000256862
1819	KIAA1147	1.09009	0.00268743	0.061308	ENSG00000257093
1820	PWAR6	1.67025	0.00574652	0.0857877	ENSG00000257151
1821	LINC01619	0.602559	0.0307276	0.175651	ENSG00000257242
1822	ZNF271P	0.612575	0.00590647	0.0869934	ENSG00000257267
1823	AL132780.1	-1.61141	0.0010407	0.0391958	ENSG00000257285
1824	AC004241.1	-0.791318	0.00324331	0.0658756	ENSG00000257433
1825	AC084824.1	0.902587	0.00244744	0.0589365	ENSG00000257511
1826	AC007298.2	-1.05907	0.00859963	0.102316	ENSG00000257878
1827	MAP1LC3B2	-0.857909	0.0162796	0.13227	ENSG00000258102
1828	BLOC1S1-RDH5	-0.655511	0.0131072	0.121672	ENSG00000258311
1829	LINC02207	-1.51585	0.0166164	0.133478	ENSG00000258476
1830	LINC02289	-1.11946	0.00331954	0.066709	ENSG00000258819
1831	AL136295.5	-1.21739	0.00229004	0.057025	ENSG00000259529
1832	AC125257.1	0.754674	0.0110051	0.113159	ENSG00000259623
1833	AC012236.1	-0.670694	0.0263451	0.16304	ENSG00000259772
1834	AC009113.1	0.694041	0.0370962	0.191443	ENSG00000259877
1835	AC092384.2	-0.768808	0.0227849	0.153711	ENSG00000259881
1836	AC007342.2	-0.769048	0.00923011	0.105154	ENSG00000259962
1837	AC027601.1	-0.652223	0.0498376	0.218072	ENSG00000260005
1838	NORAD	0.957852	0.026055	0.16304	ENSG00000260032
1839	AC106028.3	-0.811763	0.00330356	0.0666884	ENSG00000260361
1840	AC018552.2	-1.55666	0.00302679	0.0650884	ENSG00000260467
1841	AC009041.1	0.888097	0.0291802	0.171376	ENSG00000260496
1842	FAM157C	-1.24031	0.00230968	0.0571512	ENSG00000260528
1843	AL121839.2	0.903606	0.00791275	0.0983024	ENSG00000260711
1844	AC009041.2	0.838247	0.0472767	0.212681	ENSG00000260807
1845	LINC02555	-1.14442	0.00423705	0.0752838	ENSG00000260943
1846	AC133919.2	-0.83344	0.0322166	0.178467	ENSG00000261172
1847	AC093520.2	-1.96118	0.000494875	0.0308502	ENSG00000261245
1848	LINC01355	0.601556	0.0179096	0.13694	ENSG00000261326
1849	VPS9D1-AS1	-0.80364	0.00380436	0.0713331	ENSG00000261373
1850	TEN1-CDK3	-0.837537	0.00791193	0.0983024	ENSG00000261408
1851	AC012645.3	-0.583399	0.00602404	0.0877447	ENSG00000261416
1852	AC092145.1	-1.31623	0.0014427	0.0462716	ENSG00000261471
1853	GAN	0.912912	0.0143764	0.126087	ENSG00000261609
1854	AC007728.2	-0.613771	0.000488119	0.0308502	ENSG00000261644
1855	AC040162.1	-0.601231	0.00935848	0.105439	ENSG00000261884
1856	MMP25-AS1	-0.820663	0.0043994	0.076407	ENSG00000261971
1857	AC108134.3	-0.754031	0.00537866	0.0830228	ENSG00000262370
1858	ZNF234	0.664555	0.0155647	0.130007	ENSG00000263002
1859	RPS7P1	1.16595	0.0262673	0.16304	ENSG00000263266
1860	SRSF8	0.868833	0.000147957	0.0228197	ENSG00000263465
1861	LINC00667	0.659471	0.0198174	0.144263	ENSG00000263753
1862	AC025682.1	-0.84568	0.00351374	0.0684351	ENSG00000263766
1863	AC015813.1	-0.646063	0.00767808	0.0973495	ENSG00000264112
1864	AC132812.1	-0.629562	0.00829314	0.100643	ENSG00000265298
1865	FCGR1CP	-1.73123	2.67243e-05	0.0162241	ENSG00000265531
1866	AC104564.5	-1.01109	0.0155925	0.130007	ENSG00000265625
1867	RARA-AS1	-0.685646	0.0253521	0.161056	ENSG00000265666
1868	TXNIP	-0.598997	0.0370934	0.191443	ENSG00000265972
1869	AC002091.1	-1.03561	9.91313e-05	0.0192013	ENSG00000265975
1870	AC103810.3	-0.808728	0.0235962	0.156245	ENSG00000265982
1871	SRGAP2	-1.29352	2.12223e-06	0.00932509	ENSG00000266028
1872	NBPF15	1.00943	0.0215749	0.150209	ENSG00000266338
1873	AC002091.2	-0.98874	0.000728495	0.0349201	ENSG00000266389
1874	MYO15B	-0.847449	5.82964e-05	0.0185679	ENSG00000266714
1875	SH3GL1P1	-0.685057	0.0347672	0.185397	ENSG00000266777
1876	LINC00663	0.649097	0.0441446	0.206206	ENSG00000266904
1877	AC022916.1	0.8173	0.00266066	0.0609961	ENSG00000266947
1878	AC027097.1	0.968604	0.000543268	0.0312872	ENSG00000267040
1879	AC138150.2	-0.704806	0.0172784	0.135021	ENSG00000267288
1880	AC003070.1	-0.918267	0.0135165	0.12308	ENSG00000267344
1881	AC020916.1	-0.768494	0.027632	0.167311	ENSG00000267519
1882	AC015911.8	0.809566	0.0232874	0.155428	ENSG00000267554
1883	AC005332.2	1.45506	0.012322	0.118648	ENSG00000267731
1884	LIN37	-0.6355	0.0214187	0.149975	ENSG00000267796
1885	AC022762.2	-0.65895	0.0443048	0.206589	ENSG00000267940
1886	AC243960.1	0.960069	0.00173963	0.0500427	ENSG00000268027
1887	AC005253.1	-0.598544	0.0308042	0.175792	ENSG00000268030
1888	AC010616.1	0.694766	0.0323285	0.178937	ENSG00000268041
1889	AC005261.1	0.612919	0.0137582	0.123773	ENSG00000268205
1890	MIR4453HG	0.883634	0.0492375	0.216711	ENSG00000268471
1891	ADGRE4P	1.03906	0.027684	0.167323	ENSG00000268758
1892	AC005387.2	-0.792321	0.038758	0.194114	ENSG00000269191
1893	AC006942.1	-1.07691	0.00399254	0.0730968	ENSG00000269194
1894	IKBKG	-0.711212	0.00208567	0.0547095	ENSG00000269335
1895	PTOV1-AS2	-0.6972	0.0162759	0.13227	ENSG00000269352
1896	SPIB	1.46187	0.00119715	0.0419941	ENSG00000269404
1897	KCNQ1OT1	-0.606182	0.0433473	0.204951	ENSG00000269821
1898	EGLN2	-0.834651	0.00400124	0.0731476	ENSG00000269858
1899	SNHG8	0.966583	0.00112708	0.0405932	ENSG00000269893
1900	AF131215.6	0.707989	0.00491207	0.0797388	ENSG00000269918
1901	MKNK1-AS1	-1.25239	0.0125218	0.119784	ENSG00000269956
1902	AL627309.7	-0.902733	0.00405773	0.0737291	ENSG00000269981
1903	AP002840.2	0.788299	0.0298137	0.173053	ENSG00000270179
1904	AC005034.3	0.592692	0.023682	0.156479	ENSG00000270696
1905	AC136475.9	-1.34308	0.0332521	0.18133	ENSG00000270972
1906	AC020907.4	-0.931058	0.0126495	0.120055	ENSG00000271032
1907	MMP28	1.24682	0.0150726	0.128357	ENSG00000271447
1908	AL662844.3	-0.764841	0.0300626	0.173657	ENSG00000271821
1909	LINC01215	1.04154	0.00181708	0.0513	ENSG00000271856
1910	AC120053.1	0.967409	0.035666	0.187909	ENSG00000271971
1911	AC004233.3	-0.907788	0.00723605	0.0948319	ENSG00000272079
1912	AC055822.1	0.663767	0.0348901	0.185752	ENSG00000272155
1913	AC093297.2	1.12807	0.0277184	0.167454	ENSG00000272335
1914	LINC01145	-0.845509	0.00232308	0.0571512	ENSG00000272419
1915	AL662844.4	-0.751268	0.00917481	0.105154	ENSG00000272501
1916	GTF2IP13	-1.13743	0.00181334	0.0513	ENSG00000272556
1917	DOC2B	-1.3001	0.01789	0.13687	ENSG00000272636
1918	ADIRF-AS1	0.614765	0.04242	0.202282	ENSG00000272734
1919	U62317.2	-1.05172	0.00725052	0.0948319	ENSG00000272821
1920	LINC01578	0.809128	0.00723512	0.0948319	ENSG00000272888
1921	AL359532.1	-0.89787	0.00394022	0.0728676	ENSG00000272914
1922	AC083862.2	-1.03021	6.30989e-05	0.0185679	ENSG00000272941
1923	AC008124.1	0.777609	0.0090236	0.104341	ENSG00000273015
1924	AL365203.2	0.759604	0.0161997	0.13227	ENSG00000273038
1925	AL022328.3	-0.719596	0.015577	0.130007	ENSG00000273188
1926	HIST1H2BG	-0.934616	0.00600129	0.0876069	ENSG00000273802
1927	LINC01138	-0.777192	0.00332468	0.066709	ENSG00000274020
1928	AC069281.2	-0.594048	0.00763984	0.0970782	ENSG00000274272
1929	AL034397.3	-0.782666	0.0214076	0.149975	ENSG00000274536
1930	AL049757.1	-1.38922	0.000244098	0.0243882	ENSG00000274717
1931	AC004241.2	-0.915395	0.0168851	0.13452	ENSG00000274902
1932	PPP4R3B	0.619637	0.0415999	0.200794	ENSG00000275052
1933	AC245884.11	-1.01301	0.00257869	0.0603491	ENSG00000275210
1934	PRAG1	0.619818	0.0194767	0.142989	ENSG00000275342
1935	AC012645.4	-0.77226	0.0138091	0.124028	ENSG00000275371
1936	AL121832.3	-1.23576	0.000301079	0.0248051	ENSG00000275437
1937	AC132872.3	-0.948521	0.00323503	0.0658756	ENSG00000275888
1938	AC010327.5	-0.814933	0.00567371	0.0854753	ENSG00000276570
1939	AL117335.1	-0.760911	0.00396376	0.0729141	ENSG00000276649
1940	AL133216.2	-0.784547	0.0017228	0.0498025	ENSG00000276805
1941	HIST1H4E	-0.950832	0.0301051	0.173674	ENSG00000276966
1942	AL357033.4	-0.679613	0.0234086	0.155759	ENSG00000277496
1943	NEFL	1.11089	0.0196189	0.143357	ENSG00000277586
1944	AC018529.2	-0.84382	0.0240445	0.157689	ENSG00000278330
1945	BX539320.1	-0.85179	0.0218967	0.151529	ENSG00000278869
1946	AC080112.3	-1.49643	2.13053e-05	0.0159684	ENSG00000278918
1947	LINC01451	-0.928229	0.00239271	0.0581933	ENSG00000279141
1948	AC003681.1	-0.653731	0.0400964	0.19722	ENSG00000279159
1949	AL121753.2	-0.640698	0.017538	0.135593	ENSG00000279253
1950	AC069528.2	-1.10297	0.00435941	0.0760129	ENSG00000279320
1951	AJ003147.3	-0.79886	0.0151632	0.12861	ENSG00000279330
1952	AC018665.1	-1.25015	0.00209582	0.0547095	ENSG00000279382
1953	AC093525.8	-0.838328	0.0183399	0.138701	ENSG00000279520
1954	AC006128.1	-0.764314	0.000804606	0.0357807	ENSG00000279716
1955	AC111170.3	0.656863	0.0415061	0.200604	ENSG00000279801
1956	AC145098.2	-0.92769	0.00563354	0.0852613	ENSG00000279821
1957	AL031846.2	-0.777443	0.0380319	0.192721	ENSG00000279833
1958	AC073548.1	-1.08617	0.000541855	0.0312872	ENSG00000279861
1959	AC010894.5	-0.667719	0.0343698	0.184836	ENSG00000279884
1960	AC012676.5	-0.975444	0.00879602	0.103224	ENSG00000280063
1961	AL662795.2	0.662473	0.00261924	0.0604673	ENSG00000280128
1962	MIR4697HG	0.586523	0.0449286	0.207661	ENSG00000280237
1963	AC020917.4	-0.882957	0.00306112	0.0652041	ENSG00000280332
1964	AC000123.3	0.882513	0.00559832	0.0850408	ENSG00000280347
1965	AP000648.3	1.22523	0.015468	0.129812	ENSG00000280385
1966	AC132872.4	-0.872359	0.0294669	0.172101	ENSG00000280407
1967	FP565260.6	1.12432	0.00476764	0.0792523	ENSG00000280433
1968	LINC01232	-0.744362	0.000350847	0.0268887	ENSG00000280734
1969	CTBP1-AS	-0.72568	0.0345897	0.1852	ENSG00000280927
1970	TMEM272	-1.04838	0.00733999	0.0952393	ENSG00000281106
1971	LINC01127	-1.34517	0.00167952	0.0494184	ENSG00000281162
1972	TRBV25-1	-1.2787	0.00848499	0.101696	ENSG00000282499
1973	LINC01002	-1.11746	0.00310933	0.0654708	ENSG00000282508
1974	AC215522.2	-1.11258	0.00420468	0.0750015	ENSG00000282572
1975	AC005622.1	-0.898105	0.0198868	0.144459	ENSG00000283525
1976	PRR33	-0.869402	0.00410572	0.0743292	ENSG00000283787
1977	AC015802.6	-1.00546	0.00340766	0.0678869	ENSG00000284526
1978	AC079781.5	0.908746	0.00445637	0.0768837	ENSG00000284707
1979	AL451123.1	-0.64626	0.023018	0.154414	ENSG00000285103
1980	AC016831.6	-1.62713	4.4578e-05	0.0169698	ENSG00000285106
1981	AC011342.1	-0.657904	0.0378034	0.192417	ENSG00000285420
1982	AC242988.2	-0.791891	0.0231412	0.154846	ENSG00000285554
