# Supplementary material for: The genomic landscape of ANCA-associated vasculitis: Distinct transcriptional signatures, molecular endotypes and comparison with systemic lupus erythematosus
Source: Front Immunol. 2023 Mar 27;14:1072598. doi: 10.3389/fimmu.2023.1072598 (PMC10083368; doi:10.3389/fimmu.2023.1072598)
Supplement: Supplementary Table 3 — Differentially expressed genes resulted from the comparison of the whole blood transcriptome of patients with GPA versus healthy individuals. [file Table_3.xlsx]

## Sheet: Sheet 1
	Gene.name	logFC	PValue	fdr	Gene.stable.ID
1	FGR	-0.752528	8.96248e-05	0.09619	ENSG00000000938
2	KRIT1	0.961242	0.042633	0.312866	ENSG00000001631
3	LAP3	-1.47919	0.00552574	0.156082	ENSG00000002549
4	DBNDD1	0.999372	0.0199177	0.241987	ENSG00000003249
5	CAMKK1	-0.887819	0.00959997	0.18666	ENSG00000004660
6	UPF1	-0.723033	0.000298903	0.09619	ENSG00000005007
7	TSPOAP1	-0.687787	0.0249683	0.257339	ENSG00000005379
8	GCFC2	0.584644	0.0129886	0.213999	ENSG00000005436
9	ABCB4	1.28421	0.0396557	0.30381	ENSG00000005471
10	SOX8	1.00124	0.0286758	0.269733	ENSG00000005513
11	ITGA3	0.949623	0.00454201	0.143342	ENSG00000005884
12	ALDH3B1	-0.657911	0.0139417	0.217082	ENSG00000006534
13	GAS7	-1.03719	1.77891e-05	0.0546322	ENSG00000007237
14	CD79B	1.13014	0.0170054	0.228094	ENSG00000007312
15	BAIAP3	-0.86263	0.0240214	0.251668	ENSG00000007516
16	NADK	-0.783873	0.000211772	0.09619	ENSG00000008130
17	MMP25	-0.85491	0.03077	0.27555	ENSG00000008516
18	RHOBTB2	0.621938	0.0173074	0.228832	ENSG00000008853
19	ETV7	-1.75346	0.00811426	0.176333	ENSG00000010030
20	PLAUR	-0.703	0.00214429	0.119904	ENSG00000011422
21	MAP4K3	1.14224	0.0457876	0.323111	ENSG00000011566
22	EXTL3	-0.806925	0.0024237	0.124394	ENSG00000012232
23	ALOX5	-0.749901	0.00427003	0.140812	ENSG00000012779
24	CALCOCO1	-0.609673	0.00292569	0.130618	ENSG00000012822
25	MVP	-0.694061	0.00613458	0.159462	ENSG00000013364
26	WAS	-0.709845	0.0026918	0.127681	ENSG00000015285
27	SLC11A1	-1.02199	0.013279	0.215376	ENSG00000018280
28	PLEKHB1	0.781086	0.0236679	0.250065	ENSG00000021300
29	RTF2	-0.592871	0.00980602	0.187609	ENSG00000022277
30	SLC45A4	-0.664908	0.0072283	0.171373	ENSG00000022567
31	GRAMD1B	-0.806386	0.00368393	0.138817	ENSG00000023171
32	BIRC3	1.2023	0.0121395	0.209492	ENSG00000023445
33	HSF2	0.630912	0.0359661	0.293368	ENSG00000025156
34	BTN3A1	-0.737351	0.000153579	0.09619	ENSG00000026950
35	FUT8	0.662868	0.0303683	0.273813	ENSG00000033170
36	GAB2	-0.676642	0.0160736	0.224213	ENSG00000033327
37	SH3YL1	1.09473	0.0016126	0.113412	ENSG00000035115
38	DAPK2	-0.804545	0.038854	0.301292	ENSG00000035664
39	HDAC9	1.01874	0.0496353	0.333769	ENSG00000048052
40	CELF2	-0.674203	0.0173569	0.229028	ENSG00000048740
41	COL9A2	-1.54316	0.000304823	0.09619	ENSG00000049089
42	ERCC8	0.605325	0.0431255	0.314078	ENSG00000049167
43	PER3	0.918824	0.0303674	0.273813	ENSG00000049246
44	ENTPD2	-2.08359	8.19126e-05	0.09619	ENSG00000054179
45	HHAT	0.710446	0.0426507	0.312866	ENSG00000054392
46	EIF2AK2	-1.06454	0.0144302	0.218045	ENSG00000055332
47	TMCC3	-0.711069	0.036518	0.294462	ENSG00000057704
48	TBXAS1	-0.695994	0.00326255	0.132991	ENSG00000059377
49	DGAT2	-0.875597	0.0124924	0.211122	ENSG00000062282
50	LTK	0.956408	0.0483178	0.330355	ENSG00000062524
51	ELMO2	-0.722516	0.00395635	0.140175	ENSG00000062598
52	VMP1	-0.606677	0.0288208	0.269733	ENSG00000062716
53	LPAR2	-0.799353	0.00592557	0.159462	ENSG00000064547
54	ABCA7	-0.734306	0.0157579	0.223099	ENSG00000064687
55	FAR2	-0.680131	0.0392497	0.302037	ENSG00000064763
56	SBNO2	-0.668444	0.0016292	0.113412	ENSG00000064932
57	ANKS1A	-0.591597	0.0334188	0.284953	ENSG00000064999
58	SEC61A2	-0.975593	0.00454863	0.143342	ENSG00000065665
59	TLE2	0.910396	0.0168861	0.228066	ENSG00000065717
60	MSANTD3	0.809209	0.0129567	0.213999	ENSG00000066697
61	RRP15	0.696754	0.0156869	0.223099	ENSG00000067533
62	PRKCZ	-0.881164	0.00161952	0.113412	ENSG00000067606
63	PDK3	-0.616848	0.0137947	0.216208	ENSG00000067992
64	IFT80	1.02387	0.0405669	0.305973	ENSG00000068885
65	MAST4	1.06536	0.000245657	0.09619	ENSG00000069020
66	SDK2	1.31068	0.006111	0.159462	ENSG00000069188
67	GNB5	0.678255	0.00218182	0.119904	ENSG00000069966
68	POLB	-0.60575	0.00230481	0.123004	ENSG00000070501
69	WIPI1	-0.583641	0.031678	0.278823	ENSG00000070540
70	ST6GALNAC2	-1.19653	0.0058377	0.159328	ENSG00000070731
71	TESK2	-0.585924	0.0115598	0.204766	ENSG00000070759
72	MRVI1	-0.882146	0.00627858	0.159898	ENSG00000072952
73	PANX2	-0.656674	0.0200355	0.242335	ENSG00000073150
74	ALPK1	-0.849193	0.00112591	0.111581	ENSG00000073331
75	PDE8A	0.624921	0.0376417	0.297005	ENSG00000073417
76	CLCN4	-0.829964	0.0161497	0.224425	ENSG00000073464
77	DHRS9	-1.39001	0.000385112	0.09619	ENSG00000073737
78	ZNF532	1.15927	0.020737	0.24265	ENSG00000074657
79	CELSR1	1.21016	0.00972647	0.187044	ENSG00000075275
80	VPS9D1	-0.657189	0.0226434	0.246478	ENSG00000075399
81	PLXNA2	-0.81248	0.00460509	0.143342	ENSG00000076356
82	TPD52	1.46034	0.00128494	0.113412	ENSG00000076554
83	TRAF4	0.89153	0.00121184	0.113412	ENSG00000076604
84	ICAM3	-1.12722	0.00144994	0.113412	ENSG00000076662
85	RAP1GAP	2.87631	0.00833464	0.176497	ENSG00000076864
86	DNAJC10	0.745195	0.0314876	0.278823	ENSG00000077232
87	LRCH4	-0.727912	0.0154099	0.222535	ENSG00000077454
88	LAMP3	-2.76565	0.00149177	0.113412	ENSG00000078081
89	P2RY10	1.04076	0.00316732	0.132723	ENSG00000078589
90	NRDC	-0.621009	0.00816865	0.176333	ENSG00000078618
91	SLC1A3	-1.79591	0.0219655	0.244844	ENSG00000079215
92	LXN	-0.712587	0.0196036	0.240834	ENSG00000079257
93	SP140	-0.592131	0.0162088	0.224464	ENSG00000079263
94	MKNK1	-0.735493	0.0316891	0.278823	ENSG00000079277
95	CEACAM1	-0.879106	0.0423932	0.31202	ENSG00000079385
96	TCF7	1.06311	0.00283477	0.129372	ENSG00000081059
97	EXD2	0.678844	0.0229269	0.247526	ENSG00000081177
98	MEF2C	0.949342	0.00329103	0.132991	ENSG00000081189
99	COBLL1	1.94967	0.007828	0.176014	ENSG00000082438
100	TRAF5	0.766985	0.00143405	0.113412	ENSG00000082512
101	SMAP2	-1.44839	3.78679e-05	0.0623969	ENSG00000084070
102	HAL	-0.959707	0.00834151	0.176497	ENSG00000084110
103	CD59	-0.71077	0.0147211	0.219023	ENSG00000085063
104	HACE1	1.28429	0.0407358	0.305973	ENSG00000085382
105	OVGP1	0.905323	0.0144686	0.218045	ENSG00000085465
106	PILRA	-0.622347	0.00478127	0.145895	ENSG00000085514
107	DDHD2	0.648405	0.0136245	0.216208	ENSG00000085788
108	DIMT1	0.698597	0.0354088	0.292639	ENSG00000086189
109	NME8	-0.808351	0.0275712	0.2649	ENSG00000086288
110	ITPKC	-0.959755	0.0303287	0.273813	ENSG00000086544
111	PPP1R15A	-0.647029	0.00180378	0.116556	ENSG00000087074
112	PGS1	-0.67202	0.00575745	0.159253	ENSG00000087157
113	RFX2	-0.865015	0.00494502	0.146834	ENSG00000087903
114	DOCK9	1.02036	0.0361513	0.293467	ENSG00000088387
115	NSFL1C	-0.689748	0.00882295	0.182295	ENSG00000088833
116	GRAMD1A	-0.671514	0.00411316	0.140175	ENSG00000089351
117	GMIP	-0.621543	0.00156059	0.113412	ENSG00000089639
118	ZBTB25	0.753724	0.00617359	0.159462	ENSG00000089775
119	IRAK3	-1.03482	0.0405933	0.305973	ENSG00000090376
120	ZNF268	0.662336	0.0492649	0.333098	ENSG00000090612
121	NLRC4	-0.599523	0.0469279	0.325453	ENSG00000091106
122	ABCC6	-0.618993	0.0105915	0.19586	ENSG00000091262
123	ITGA6	0.998168	0.010665	0.196625	ENSG00000091409
124	SEL1L3	0.720655	0.0179172	0.2311	ENSG00000091490
125	CD200	2.12336	0.00338921	0.134164	ENSG00000091972
126	HAUS4	-1.02251	0.00318141	0.132723	ENSG00000092036
127	RNF31	-0.641915	0.01963	0.240933	ENSG00000092098
128	RPGRIP1	-0.643019	0.020926	0.24265	ENSG00000092200
129	UNC13D	-0.624277	0.00580827	0.159328	ENSG00000092929
130	SH2D3C	-0.688508	0.000140204	0.09619	ENSG00000095370
131	BLNK	1.33825	0.00909175	0.183609	ENSG00000095585
132	FKBP5	-1.97729	0.00144938	0.113412	ENSG00000096060
133	ABLIM1	0.758321	0.0014465	0.113412	ENSG00000099204
134	H2AFY2	0.681782	0.0250866	0.257339	ENSG00000099284
135	MAST3	-0.660755	0.00685277	0.16636	ENSG00000099308
136	CABIN1	-0.868484	0.00159971	0.113412	ENSG00000099991
137	SUSD2	-1.22791	0.00418501	0.140812	ENSG00000099994
138	PPM1F	-0.595444	0.0383952	0.299837	ENSG00000100034
139	TPTEP1	0.957081	0.0416241	0.308426	ENSG00000100181
140	RSPH14	-1.26685	0.020671	0.24265	ENSG00000100218
141	RAB36	-1.44972	0.00158057	0.113412	ENSG00000100228
142	CABP7	-0.97991	0.0238116	0.250591	ENSG00000100314
143	MTMR3	-0.712566	0.018447	0.234041	ENSG00000100330
144	APOL4	-1.59569	0.0194605	0.240196	ENSG00000100336
145	APOL1	-0.963247	0.00236674	0.124277	ENSG00000100342
146	CACNA1I	0.735248	0.0155907	0.223099	ENSG00000100346
147	FOXRED2	0.886399	0.0227281	0.246993	ENSG00000100350
148	ABHD4	-0.681088	0.00161816	0.113412	ENSG00000100439
149	PRMT5	-0.657142	0.00423385	0.140812	ENSG00000100462
150	SPTLC2	-1.0609	0.00430265	0.140837	ENSG00000100596
151	RIN3	-0.735012	0.00899126	0.183609	ENSG00000100599
152	LGMN	0.73469	0.0056893	0.159228	ENSG00000100600
153	ITPK1	-1.01405	2.7226e-05	0.0598155	ENSG00000100605
154	REC8	-0.596803	0.0148652	0.219587	ENSG00000100918
155	MMP9	-1.1339	0.025188	0.257339	ENSG00000100985
156	SIRPB1	-0.913062	0.0003915	0.09619	ENSG00000101307
157	APMAP	-0.789553	0.0204936	0.24265	ENSG00000101474
158	VSIG1	1.24051	0.00312217	0.132723	ENSG00000101842
159	STS	-0.601954	0.037815	0.297777	ENSG00000101846
160	AMMECR1	0.58271	0.04392	0.316888	ENSG00000101935
161	CACNA1F	0.893401	0.0124393	0.211009	ENSG00000102001
162	KCND1	-1.0482	0.00245145	0.124394	ENSG00000102057
163	CD40LG	0.788847	0.00953283	0.186442	ENSG00000102245
164	KLF8	0.954161	0.024773	0.256324	ENSG00000102349
165	BEX4	0.731403	0.00789961	0.176333	ENSG00000102409
166	FLT1	-1.29669	0.016224	0.224464	ENSG00000102755
167	RGCC	0.826476	0.00457244	0.143342	ENSG00000102760
168	DHRS12	-0.866815	0.0125972	0.211806	ENSG00000102796
169	USB1	-0.732615	0.000597071	0.100905	ENSG00000103005
170	SLC7A6	0.635272	0.0015172	0.113412	ENSG00000103064
171	CRISPLD2	-0.829419	0.0292522	0.270451	ENSG00000103196
172	CPPED1	-0.599589	0.00885149	0.182598	ENSG00000103381
173	AQP9	-0.656941	0.0458386	0.323125	ENSG00000103569
174	HOMER2	0.682351	0.0299557	0.272477	ENSG00000103942
175	EIF3J	0.593273	0.0484287	0.330428	ENSG00000104131
176	ZFAND1	0.94137	0.00987768	0.188355	ENSG00000104231
177	CPQ	-0.680666	0.00209458	0.119904	ENSG00000104324
178	LAPTM4B	0.663648	0.0158321	0.223099	ENSG00000104341
179	NIPAL2	0.774735	0.0316279	0.278823	ENSG00000104361
180	ZC2HC1A	1.26979	0.0301888	0.273504	ENSG00000104427
181	KCNN4	0.688654	0.0103477	0.19348	ENSG00000104783
182	NUCB1	-0.614528	0.00589835	0.159328	ENSG00000104805
183	MED25	-0.893452	0.00152807	0.113412	ENSG00000104973
184	TNNT1	1.41665	0.0252051	0.257339	ENSG00000105048
185	FSD1	-0.920127	0.0347683	0.289545	ENSG00000105255
186	PRKD2	-0.75804	0.00172453	0.114803	ENSG00000105287
187	DENND3	-0.932411	0.000931398	0.106763	ENSG00000105339
188	CEACAM4	-1.13133	0.0265277	0.263267	ENSG00000105352
189	NAPA	-0.810883	0.00223807	0.121409	ENSG00000105402
190	ZNF175	0.661528	0.009188	0.183609	ENSG00000105497
191	HAS1	-1.4882	0.0164863	0.225703	ENSG00000105509
192	RAB3D	-0.677775	0.00774166	0.176014	ENSG00000105514
193	PLPPR2	-0.647558	0.0122291	0.210331	ENSG00000105520
194	LILRB5	-1.47581	0.00661993	0.162573	ENSG00000105609
195	LSR	1.00515	0.00193327	0.119904	ENSG00000105699
196	MPP6	0.922607	0.0137759	0.216208	ENSG00000105926
197	ZC3HAV1	-0.708976	0.00706346	0.168916	ENSG00000105939
198	TTC26	-1.64855	0.000501314	0.0965322	ENSG00000105948
199	GRB10	-1.98277	0.00160818	0.113412	ENSG00000106070
200	IMPDH1	-0.594497	0.0236809	0.250065	ENSG00000106348
201	AEBP1	0.922325	0.0222491	0.246469	ENSG00000106624
202	FKTN	0.723392	0.0429781	0.313697	ENSG00000106692
203	TMEM245	0.706859	0.0380618	0.298493	ENSG00000106771
204	DDX58	-1.02308	0.0130198	0.213999	ENSG00000107201
205	ERLIN1	-1.14052	0.025067	0.257339	ENSG00000107566
206	CUBN	0.94065	0.00668146	0.163708	ENSG00000107611
207	VSIR	-1.02189	0.00334433	0.133187	ENSG00000107738
208	TWNK	0.594562	0.00908098	0.183609	ENSG00000107815
209	SH3PXD2A	0.586315	0.0198986	0.241987	ENSG00000107957
210	TSPAN14	-0.614939	0.000128926	0.09619	ENSG00000108219
211	TBC1D12	1.12655	0.0253656	0.258001	ENSG00000108239
212	38231	-1.41471	0.0250523	0.257339	ENSG00000108387
213	DCUN1D4	0.844242	0.0214905	0.244405	ENSG00000109184
214	TBC1D9	1.22532	0.00780466	0.176014	ENSG00000109436
215	INPP4B	1.15366	0.013108	0.214564	ENSG00000109452
216	TRIM2	2.18724	0.000808303	0.103447	ENSG00000109654
217	ZBTB16	-2.14118	0.0010971	0.111581	ENSG00000109906
218	ATG2A	-0.963396	0.00018334	0.09619	ENSG00000110046
219	TCIRG1	-0.742581	0.0217734	0.244796	ENSG00000110719
220	CHKA	-1.5047	0.000225538	0.09619	ENSG00000110721
221	P3H3	0.824933	0.0417527	0.309031	ENSG00000110811
222	SELPLG	-0.757091	0.00122575	0.113412	ENSG00000110876
223	CAMKK2	-0.764804	0.0020074	0.119904	ENSG00000110931
224	BCL7A	1.40215	0.00104425	0.111581	ENSG00000110987
225	GLI1	-0.951657	0.017109	0.228501	ENSG00000111087
226	TRPV4	-0.984353	0.0255137	0.258598	ENSG00000111199
227	CREBL2	0.679396	0.0124476	0.211009	ENSG00000111269
228	OAS3	-2.16086	0.00689142	0.16699	ENSG00000111331
229	ADGRD1	1.1554	0.0173883	0.229212	ENSG00000111452
230	CPSF6	0.608811	0.0336592	0.286256	ENSG00000111605
231	KRR1	0.692846	0.0456823	0.322887	ENSG00000111615
232	GOLT1B	0.772486	0.0336157	0.286069	ENSG00000111711
233	GCNT2	0.910742	0.0178452	0.2311	ENSG00000111846
234	NEDD9	-0.66419	0.0360111	0.293368	ENSG00000111859
235	ADTRP	1.15395	0.00950695	0.186442	ENSG00000111863
236	ASF1A	0.652464	0.0236937	0.250065	ENSG00000111875
237	RIPOR2	-0.865557	0.00408282	0.140175	ENSG00000111913
238	BACH2	1.60118	0.000589228	0.100905	ENSG00000112182
239	TREML2	-1.00925	0.000701136	0.10334	ENSG00000112195
240	ALDH5A1	0.767135	0.0250008	0.257339	ENSG00000112294
241	ZBTB24	0.599382	0.0061188	0.159462	ENSG00000112365
242	CCND3	-0.719355	0.00499488	0.147318	ENSG00000112576
243	CEP72	0.649604	0.0172676	0.228627	ENSG00000112877
244	RASGRF2	1.09223	0.000894849	0.106763	ENSG00000113319
245	CCNG1	0.85935	0.0282527	0.267548	ENSG00000113328
246	PDE4D	0.745794	0.0425933	0.312866	ENSG00000113448
247	ERGIC1	-1.13876	0.000502153	0.0965322	ENSG00000113719
248	HRH2	-1.12923	0.000530283	0.0973482	ENSG00000113749
249	CEP70	0.963501	0.0267199	0.263807	ENSG00000114107
250	SLC25A36	0.982137	0.018954	0.237514	ENSG00000114120
251	PFKFB4	-1.07296	0.000985853	0.110131	ENSG00000114268
252	COL7A1	-0.798884	0.0109977	0.200791	ENSG00000114270
253	PLXNA1	0.627133	0.0197874	0.241987	ENSG00000114554
254	ABTB1	-0.814813	0.0286945	0.269733	ENSG00000114626
255	KIAA1257	-1.06931	0.000713822	0.10334	ENSG00000114656
256	ACVR2B	1.1198	0.0090791	0.183609	ENSG00000114739
257	EEF1B2	0.684298	0.00810282	0.176333	ENSG00000114942
258	IFIH1	-1.23149	0.0148599	0.219587	ENSG00000115267
259	STAT1	-1.04294	0.00933774	0.185377	ENSG00000115415
260	IL1R2	-1.89749	0.0158516	0.223099	ENSG00000115590
261	IL18R1	-1.66616	0.0162569	0.224464	ENSG00000115604
262	IL18RAP	-1.54531	0.00382489	0.140175	ENSG00000115607
263	PASK	0.589682	0.0450075	0.320321	ENSG00000115687
264	PLCL1	1.6465	0.00212927	0.119904	ENSG00000115896
265	EPHA4	1.37034	0.0013183	0.113412	ENSG00000116106
266	RALGPS2	1.14667	0.0333474	0.284953	ENSG00000116191
267	RPL22	0.816529	0.000487835	0.0965322	ENSG00000116251
268	QSOX1	-0.879906	0.00196154	0.119904	ENSG00000116260
269	DOCK7	0.659401	0.0481964	0.329878	ENSG00000116641
270	FBXO2	0.889713	0.0434407	0.315502	ENSG00000116661
271	FBXO6	-0.929954	0.00400749	0.140175	ENSG00000116663
272	HPCAL4	1.30826	0.00330365	0.132991	ENSG00000116983
273	SIPA1L2	-1.12691	0.0170397	0.228094	ENSG00000116991
274	AKT3	0.693237	0.0428336	0.313685	ENSG00000117020
275	GBP1	-1.50727	0.0138074	0.216208	ENSG00000117228
276	CD160	-0.760913	0.0449955	0.320321	ENSG00000117281
277	ID3	1.17074	0.00648557	0.161003	ENSG00000117318
278	CR2	1.97241	0.00576269	0.159253	ENSG00000117322
279	VAMP4	0.611328	0.0437863	0.316616	ENSG00000117533
280	DPH5	0.637013	0.00155759	0.113412	ENSG00000117543
281	UTP25	0.603213	0.0134358	0.215989	ENSG00000117597
282	RCAN3	1.2059	0.000393044	0.09619	ENSG00000117602
283	MAN1C1	0.929304	0.00330931	0.132991	ENSG00000117643
284	RPS6KA1	-0.722114	0.00404741	0.140175	ENSG00000117676
285	SLC5A9	-1.79828	0.000332281	0.09619	ENSG00000117834
286	TXNDC12	-0.776397	0.00832905	0.176497	ENSG00000117862
287	CAMSAP2	1.03581	0.0412442	0.306645	ENSG00000118200
288	SGK1	0.724058	0.0478963	0.329524	ENSG00000118515
289	PPL	-1.03952	0.0033141	0.132991	ENSG00000118898
290	CSF3R	-0.8325	0.003521	0.136111	ENSG00000119535
291	ACYP1	0.589335	0.0305366	0.274393	ENSG00000119640
292	BCL11A	1.17476	0.00019953	0.09619	ENSG00000119866
293	IFIT3	-1.91443	0.00158823	0.113412	ENSG00000119917
294	IFIT2	-1.47269	0.019157	0.239362	ENSG00000119922
295	GPAM	0.988277	0.0443954	0.318709	ENSG00000119927
296	CFAP58	-0.876562	0.00900193	0.183609	ENSG00000120051
297	DUSP1	-1.13338	0.0145041	0.218257	ENSG00000120129
298	MOB3B	1.17306	0.00499552	0.147318	ENSG00000120162
299	CD274	-1.29212	0.019514	0.24063	ENSG00000120217
300	PLEKHG1	1.92289	0.000889907	0.106763	ENSG00000120278
301	ARAP3	-0.620389	0.00722728	0.171373	ENSG00000120318
302	FAM53C	-0.678067	0.0337923	0.286838	ENSG00000120709
303	ZFP30	1.08522	0.0497173	0.333769	ENSG00000120784
304	NR2C1	0.652387	0.014001	0.217643	ENSG00000120798
305	EPHX2	0.881039	0.00261157	0.127681	ENSG00000120915
306	AKAP1	0.620869	0.0348988	0.290244	ENSG00000121057
307	TRIM25	-0.74761	0.00168889	0.113487	ENSG00000121060
308	PLBD1	-0.674277	0.031026	0.276855	ENSG00000121316
309	TNFSF10	-0.935763	0.00511122	0.149725	ENSG00000121858
310	TMEM156	0.680433	0.015251	0.221943	ENSG00000121895
311	TMIGD3	-2.17162	0.00345111	0.134253	ENSG00000121933
312	ACVR2A	0.602583	0.034528	0.288799	ENSG00000121989
313	FLT3	-1.15221	0.0194577	0.240196	ENSG00000122025
314	RPL21	0.6539	0.00430566	0.140837	ENSG00000122026
315	ANXA11	-0.606451	0.0170241	0.228094	ENSG00000122359
316	PRXL2A	0.773648	0.0116742	0.205541	ENSG00000122378
317	TRMT13	0.985911	0.0296011	0.270785	ENSG00000122435
318	FKBP9	-0.929678	0.0256481	0.259362	ENSG00000122642
319	PHF24	-1.98328	0.000524339	0.0973482	ENSG00000122733
320	CYREN	-1.02922	5.85031e-05	0.0856876	ENSG00000122783
321	CALD1	1.82195	0.00129325	0.113412	ENSG00000122786
322	BHLHE41	2.1195	0.00875872	0.181456	ENSG00000123095
323	ADGRE5	-1.00226	2.07223e-05	0.0546322	ENSG00000123146
324	ARHGAP9	-0.582704	0.0277349	0.265421	ENSG00000123329
325	NDUFAF4	0.682478	0.0200303	0.242335	ENSG00000123545
326	NMI	-0.584348	0.026282	0.262452	ENSG00000123609
327	TNFAIP6	-1.34411	0.0112619	0.202253	ENSG00000123610
328	SLC36A1	-0.901156	0.0158583	0.223099	ENSG00000123643
329	PLA2G12A	0.881441	0.0240793	0.251716	ENSG00000123739
330	PFKFB2	-1.56668	0.0407875	0.305973	ENSG00000123836
331	PREX1	-0.794449	0.00727641	0.172204	ENSG00000124126
332	ZNFX1	-0.739739	0.00152286	0.113412	ENSG00000124201
333	PMEPA1	1.37998	0.00104573	0.111581	ENSG00000124225
334	BCAS4	0.834493	0.00265704	0.127681	ENSG00000124243
335	ZBP1	-1.01225	0.00218239	0.119904	ENSG00000124256
336	MCEE	0.608316	0.0320169	0.279377	ENSG00000124370
337	PAIP2B	1.15362	0.000262745	0.09619	ENSG00000124374
338	TREM1	-0.876352	0.00435522	0.141405	ENSG00000124731
339	SOX4	1.00204	0.00486034	0.146834	ENSG00000124766
340	C17orf53	-2.24641	0.00165471	0.113412	ENSG00000125319
341	IRF1	-0.66639	0.00134739	0.113412	ENSG00000125347
342	GTF3C4	0.618109	0.0463638	0.324129	ENSG00000125484
343	KIR2DL1	-1.03855	0.0400423	0.304229	ENSG00000125498
344	MBOAT7	-0.846998	0.00203652	0.119904	ENSG00000125505
345	ATG4C	0.876533	0.0140455	0.217821	ENSG00000125703
346	TRIP10	0.750566	0.0246921	0.255889	ENSG00000125733
347	GPR108	-0.66309	0.00783019	0.176014	ENSG00000125734
348	TNFSF14	-0.779876	0.00242852	0.124394	ENSG00000125735
349	RBCK1	-0.649624	0.00211429	0.119904	ENSG00000125826
350	SIRPD	-0.678793	0.00777756	0.176014	ENSG00000125900
351	MCF2L	1.21615	0.0003635	0.09619	ENSG00000126217
352	UBA2	0.601559	0.0458276	0.323125	ENSG00000126261
353	FFAR2	-0.668965	0.0149323	0.219587	ENSG00000126262
354	CCR7	0.795832	0.0185352	0.234483	ENSG00000126353
355	NR1D1	0.69186	0.0410456	0.306382	ENSG00000126368
356	ASL	-0.663046	0.0225777	0.246469	ENSG00000126522
357	TRMT5	0.592654	0.0110268	0.201045	ENSG00000126814
358	WDR60	0.641242	0.0142826	0.218045	ENSG00000126870
359	FGD3	-0.633644	0.0181076	0.232645	ENSG00000127084
360	BCL11B	0.767016	0.0218721	0.244796	ENSG00000127152
361	DYRK2	0.874382	0.00846176	0.177899	ENSG00000127334
362	IDUA	0.594128	0.0276536	0.265306	ENSG00000127415
363	FBXL16	0.6392	0.0486692	0.331212	ENSG00000127585
364	KDM4B	-0.597967	0.0105548	0.19586	ENSG00000127663
365	GNG11	0.737417	0.036947	0.295711	ENSG00000127920
366	ZNF780B	0.737758	0.0153736	0.222535	ENSG00000128000
367	MGAT3	1.19791	0.00166909	0.113412	ENSG00000128268
368	APOL2	-0.845271	0.000357572	0.09619	ENSG00000128335
369	APOBEC3A	-0.904104	0.00320552	0.132878	ENSG00000128383
370	TBC1D27P	1.65917	0.0274082	0.264886	ENSG00000128438
371	MTX2	0.655666	0.048155	0.329878	ENSG00000128654
372	OSGEPL1	0.597173	0.0135752	0.216208	ENSG00000128694
373	TWSG1	1.20895	0.0480532	0.329878	ENSG00000128791
374	KNSTRN	-0.706901	0.0357792	0.293287	ENSG00000128944
375	SLC44A2	-0.641559	0.00292714	0.130618	ENSG00000129353
376	RIPK3	-0.592288	0.00611773	0.159462	ENSG00000129465
377	ADCY4	-0.748947	0.00997813	0.188982	ENSG00000129467
378	RHBDF2	-0.90931	1.44924e-05	0.0546322	ENSG00000129667
379	CHRNA10	-0.677482	0.0461005	0.323415	ENSG00000129749
380	SAT1	-0.608311	0.0177883	0.2311	ENSG00000130066
381	GTPBP3	0.676173	0.0050981	0.149673	ENSG00000130299
382	SCO2	-0.954524	0.028714	0.269733	ENSG00000130489
383	IQCN	-0.741759	0.0413167	0.307011	ENSG00000130518
384	HELZ2	-1.17743	0.000371247	0.09619	ENSG00000130589
385	HBZ	3.25088	0.00120235	0.113412	ENSG00000130656
386	LAMA5	1.0783	0.0240336	0.251668	ENSG00000130702
387	SMPDL3B	-0.857427	0.00359045	0.137585	ENSG00000130768
388	PLXNA3	0.617912	0.0129963	0.213999	ENSG00000130827
389	ZNF331	0.648829	0.00692535	0.167456	ENSG00000130844
390	HABP4	0.679399	0.0125444	0.211728	ENSG00000130956
391	F12	-1.21528	0.0040039	0.140175	ENSG00000131187
392	ADGRE3	-0.703768	0.023603	0.250065	ENSG00000131355
393	TMEM204	0.686893	0.0323661	0.280691	ENSG00000131634
394	IL13RA1	-0.895586	0.00401383	0.140175	ENSG00000131724
395	RARA	-0.623876	0.00124969	0.113412	ENSG00000131759
396	TRIM21	-0.634453	0.00137356	0.113412	ENSG00000132109
397	SPATA6	-0.846818	0.0130697	0.214552	ENSG00000132122
398	FCRLA	1.72094	0.0318758	0.278823	ENSG00000132185
399	TRIM5	-0.884071	0.00582785	0.159328	ENSG00000132256
400	TRIM22	-1.21278	0.00131944	0.113412	ENSG00000132274
401	FIGNL1	1.35583	0.0269638	0.264462	ENSG00000132436
402	XAF1	-1.64667	0.00804636	0.176333	ENSG00000132530
403	FCRL2	1.81221	0.0205474	0.24265	ENSG00000132704
404	ZBED3	0.754507	0.0402518	0.305468	ENSG00000132846
405	PATJ	1.00625	0.0045332	0.143342	ENSG00000132849
406	XPO4	0.61291	0.0224811	0.246469	ENSG00000132953
407	ALOX5AP	-0.878895	0.0471231	0.32642	ENSG00000132965
408	CHI3L1	-0.79097	0.0183893	0.233759	ENSG00000133048
409	PIK3C2B	0.844241	0.00246374	0.124433	ENSG00000133056
410	EPSTI1	-1.65265	0.0102549	0.192564	ENSG00000133106
411	RFXAP	0.911867	0.0235691	0.250065	ENSG00000133111
412	TPT1	0.687967	0.0138267	0.216208	ENSG00000133112
413	MORC4	0.717915	0.0208956	0.24265	ENSG00000133131
414	BEX2	0.865141	0.00812252	0.176333	ENSG00000133134
415	E2F5	0.687167	0.0255095	0.258598	ENSG00000133740
416	SWAP70	0.942888	0.0278919	0.26585	ENSG00000133789
417	RNF122	-1.00283	0.000273625	0.09619	ENSG00000133874
418	SORT1	-1.02981	0.00309076	0.132701	ENSG00000134243
419	PLEKHA8P1	0.611378	0.0380852	0.298493	ENSG00000134297
420	RSAD2	-3.14265	0.00215227	0.119904	ENSG00000134321
421	CMPK2	-2.51984	0.00423978	0.140812	ENSG00000134326
422	NAV1	1.0108	0.00256254	0.127499	ENSG00000134369
423	ECHDC3	-2.37014	0.00215787	0.119904	ENSG00000134463
424	KLRD1	-0.586804	0.0291	0.270316	ENSG00000134539
425	SPX	1.52371	0.0408322	0.305973	ENSG00000134548
426	PHC2	-1.21338	0.00222803	0.121409	ENSG00000134686
427	HOOK1	1.8865	0.00643743	0.161003	ENSG00000134709
428	BTF3L4	0.599053	0.0134985	0.216208	ENSG00000134717
429	DHX34	-0.700214	0.0179704	0.23156	ENSG00000134815
430	C5AR2	-0.611812	0.0209072	0.24265	ENSG00000134830
431	NREP	0.736553	0.0141027	0.218045	ENSG00000134986
432	WDR36	0.727433	0.0263602	0.262623	ENSG00000134987
433	C9orf40	0.819598	0.0108286	0.198529	ENSG00000135045
434	CCNJL	-1.0491	0.00310057	0.132701	ENSG00000135083
435	OASL	-1.20252	0.025706	0.259483	ENSG00000135114
436	DTX1	0.895442	0.0202427	0.24265	ENSG00000135144
437	TRAFD1	-0.733911	0.000762842	0.103447	ENSG00000135148
438	NT5E	1.5453	0.00337238	0.1339	ENSG00000135318
439	ITGA7	-0.88971	0.0156931	0.223099	ENSG00000135424
440	RDH5	-0.927281	0.0494622	0.33368	ENSG00000135437
441	TROAP	-0.838161	0.0477802	0.329241	ENSG00000135451
442	OS9	-0.596745	0.00263888	0.127681	ENSG00000135506
443	AHI1	0.98221	0.0301783	0.273504	ENSG00000135541
444	MICAL1	-0.694161	0.00578554	0.159328	ENSG00000135596
445	TEC	0.630999	0.0147993	0.219442	ENSG00000135605
446	DYSF	-0.913819	0.00355208	0.136911	ENSG00000135636
447	GNS	-0.613298	0.00523962	0.151799	ENSG00000135677
448	CPM	-0.665314	0.0125853	0.211806	ENSG00000135678
449	KIAA0513	-0.952204	0.000466351	0.0965322	ENSG00000135709
450	LAMC1	1.23783	0.0217775	0.244796	ENSG00000135862
451	SP110	-0.703364	0.000757806	0.103447	ENSG00000135899
452	TTLL4	-0.599794	0.00291178	0.130618	ENSG00000135912
453	WNT10A	1.16302	0.00790777	0.176333	ENSG00000135925
454	TSGA10	1.01399	0.0115841	0.204766	ENSG00000135951
455	EDAR	1.3492	0.0175294	0.230185	ENSG00000135960
456	TBC1D4	1.15207	0.00603059	0.159462	ENSG00000136111
457	LMO7	0.991045	0.0282097	0.267548	ENSG00000136153
458	TOR1B	-0.643291	0.0229275	0.247526	ENSG00000136816
459	SLC31A2	-1.61998	0.000366412	0.09619	ENSG00000136867
460	HEMGN	1.12433	0.0456276	0.322674	ENSG00000136929
461	MYC	0.763771	0.018973	0.237514	ENSG00000136997
462	DNAJB5	-1.07485	0.00318164	0.132723	ENSG00000137094
463	CD72	1.07085	0.00709004	0.169007	ENSG00000137101
464	YIPF3	-0.612557	0.00961169	0.18666	ENSG00000137207
465	IRF4	0.903945	0.0171992	0.228509	ENSG00000137265
466	TLR2	-1.38623	0.00114479	0.111581	ENSG00000137462
467	RAB30	1.6468	0.00093138	0.106763	ENSG00000137502
468	DDX60	-1.41349	0.0225157	0.246469	ENSG00000137628
469	TMPRSS13	0.835442	0.00765124	0.175406	ENSG00000137747
470	CASP5	-0.696062	0.0484145	0.330428	ENSG00000137757
471	RSL24D1	1.10151	0.0375189	0.297005	ENSG00000137876
472	IFI44L	-2.20241	0.0293314	0.270451	ENSG00000137959
473	IFI44	-1.70748	0.0320451	0.279377	ENSG00000137965
474	RPL7P9	0.867238	0.0400313	0.304229	ENSG00000137970
475	MFSD13A	-1.18271	0.00102914	0.111581	ENSG00000138111
476	PLCE1	1.21879	0.00655256	0.161748	ENSG00000138193
477	FAM117B	0.924938	0.0134729	0.216208	ENSG00000138439
478	ABI2	0.759093	0.00802469	0.176333	ENSG00000138443
479	PARP9	-1.11989	0.00063505	0.102238	ENSG00000138496
480	APH1B	-0.697237	0.00888572	0.182733	ENSG00000138613
481	HERC5	-1.7653	0.00410625	0.140175	ENSG00000138646
482	LEF1	1.17483	0.00155	0.113412	ENSG00000138795
483	PAPSS1	-0.606239	0.0164531	0.225703	ENSG00000138801
484	SLC39A8	0.975067	0.0171383	0.228509	ENSG00000138821
485	C1RL	-0.615445	0.00944027	0.18629	ENSG00000139178
486	AMIGO2	0.663719	0.0259612	0.261342	ENSG00000139211
487	39873	0.593786	0.0165463	0.225703	ENSG00000139266
488	PHLDA1	0.800858	0.0154184	0.222535	ENSG00000139289
489	LNX2	1.14996	0.0264773	0.263086	ENSG00000139517
490	HNRNPA1L2	0.916914	0.00411529	0.140175	ENSG00000139675
491	RBM26	0.643349	0.0420094	0.310234	ENSG00000139746
492	MBNL2	1.16509	0.0434075	0.315466	ENSG00000139793
493	REM2	-0.77465	0.049984	0.334396	ENSG00000139890
494	WDR89	0.837917	0.00871699	0.181456	ENSG00000140006
495	JDP2	-0.715303	0.0433001	0.315001	ENSG00000140044
496	WARS	-0.855667	0.0193579	0.240164	ENSG00000140105
497	TSPAN3	0.616349	0.00373488	0.139595	ENSG00000140391
498	PML	-0.97908	0.00349301	0.135426	ENSG00000140464
499	ITGAX	-0.709934	0.00547222	0.155799	ENSG00000140678
500	CDR2	0.610596	0.00918881	0.183609	ENSG00000140743
501	NKD1	-0.849483	0.00407228	0.140175	ENSG00000140807
502	ZFHX3	0.678565	0.0481516	0.329878	ENSG00000140836
503	NLRC5	-0.73337	0.000267608	0.09619	ENSG00000140853
504	TAF4B	1.45721	0.00515412	0.150647	ENSG00000141384
505	ZMYND15	-0.773247	0.00239683	0.12439	ENSG00000141497
506	SLC16A3	-0.83908	0.00342512	0.134253	ENSG00000141526
507	SECTM1	-0.999481	0.0012933	0.113412	ENSG00000141574
508	RNF157	0.588179	0.029524	0.270451	ENSG00000141576
509	ZCCHC2	-1.10679	0.00137851	0.113412	ENSG00000141664
510	ZFP14	0.985653	0.0147067	0.219023	ENSG00000142065
511	IFITM3	-1.08028	0.0330814	0.284462	ENSG00000142089
512	PGGHG	-0.647791	0.0315446	0.278823	ENSG00000142102
513	MYO1F	-0.664706	0.00732271	0.172372	ENSG00000142347
514	RCN3	-0.701929	0.0366931	0.295112	ENSG00000142552
515	PGD	-0.620289	0.0157706	0.223099	ENSG00000142657
516	KIAA0319L	-0.824741	0.00344195	0.134253	ENSG00000142687
517	ITGB3BP	0.872672	0.016699	0.226701	ENSG00000142856
518	AZIN2	0.592104	0.0294761	0.270451	ENSG00000142920
519	ZNF697	0.698919	0.0375868	0.297005	ENSG00000143067
520	CD53	-0.746204	0.00150138	0.113412	ENSG00000143119
521	GPA33	0.824379	0.00460371	0.143342	ENSG00000143167
522	LYPLAL1	0.636788	0.0114602	0.20387	ENSG00000143353
523	TUFT1	-0.801494	0.00613317	0.159462	ENSG00000143367
524	ADAMTSL4	-0.860313	0.00572165	0.159253	ENSG00000143382
525	MINDY1	-0.602689	0.00281817	0.129372	ENSG00000143409
526	GABPB2	0.581244	0.0298673	0.272275	ENSG00000143458
527	ATP8B2	0.584113	0.0343557	0.28807	ENSG00000143515
528	MAP3K21	1.19009	0.0376405	0.297005	ENSG00000143674
529	RALB	-0.802835	0.0080345	0.176333	ENSG00000144118
530	NT5DC4	-1.07884	0.00901383	0.183609	ENSG00000144130
531	FBLN7	0.72113	0.0216385	0.244796	ENSG00000144152
532	ZC3H8	0.581177	0.0371323	0.29618	ENSG00000144161
533	LIPT1	0.647932	0.0391405	0.301765	ENSG00000144182
534	AFF3	1.69218	0.00407743	0.140175	ENSG00000144218
535	SLC4A10	1.99365	0.0233157	0.250065	ENSG00000144290
536	SPAG16	1.17159	0.00482036	0.146428	ENSG00000144451
537	OSBPL10	2.35293	0.00389563	0.140175	ENSG00000144645
538	CSRNP1	-0.625385	0.00304917	0.132654	ENSG00000144655
539	SLC22A14	-1.39725	0.0313043	0.277694	ENSG00000144671
540	LRIG1	0.871483	0.0101994	0.192069	ENSG00000144749
541	TRMT10A	0.850951	0.0477449	0.32917	ENSG00000145331
542	RPS3A	0.674153	0.036391	0.294128	ENSG00000145425
543	RNF175	-0.992352	0.0440546	0.317255	ENSG00000145428
544	CYP4V2	0.68402	0.0375644	0.297005	ENSG00000145476
545	N4BP3	1.3256	0.000347357	0.09619	ENSG00000145911
546	BOD1	0.58314	0.0261001	0.261628	ENSG00000145919
547	GFOD1	-1.06487	0.0013528	0.113412	ENSG00000145990
548	KLHL3	0.664957	0.0206111	0.24265	ENSG00000146021
549	DAAM2	-3.03177	0.00129875	0.113412	ENSG00000146122
550	RNF217	1.30645	0.0174273	0.229497	ENSG00000146373
551	SLC18B1	0.717193	0.02291	0.247526	ENSG00000146409
552	C7orf43	-0.677345	0.00262055	0.127681	ENSG00000146826
553	TMEM140	-1.00323	0.000477489	0.0965322	ENSG00000146859
554	CHST7	-0.697991	0.00271903	0.127681	ENSG00000147119
555	CXorf57	0.931339	0.0349561	0.290354	ENSG00000147231
556	MFHAS1	0.651762	0.0063438	0.160315	ENSG00000147324
557	RPL7	0.715071	0.0294451	0.270451	ENSG00000147604
558	GSN	-0.665872	0.0111884	0.202253	ENSG00000148180
559	FAM171A1	1.02323	0.00526725	0.152169	ENSG00000148468
560	FRA10AC1	0.59392	0.0325779	0.281871	ENSG00000148690
561	ITPRIP	-0.785215	0.000804301	0.103447	ENSG00000148841
562	IMMP1L	1.01942	0.00377983	0.13996	ENSG00000148950
563	SERPING1	-2.36616	0.00531042	0.15251	ENSG00000149131
564	SESN3	1.03572	0.0233399	0.250065	ENSG00000149212
565	TTC12	0.620145	0.00903915	0.183609	ENSG00000149292
566	TMEM25	1.04025	0.00042323	0.09619	ENSG00000149582
567	SOGA1	0.80965	0.0468206	0.325453	ENSG00000149639
568	TBX6	0.711848	0.0467008	0.325453	ENSG00000149922
569	CNKSR2	1.51351	0.00324183	0.132991	ENSG00000149970
570	FCGR1A	-1.66524	0.000311059	0.09619	ENSG00000150337
571	FOXO1	0.783144	0.0209926	0.24265	ENSG00000150907
572	ANK3	1.2419	0.00216849	0.119904	ENSG00000151150
573	DIP2C	0.980582	0.0223535	0.246469	ENSG00000151240
574	TEX30	1.00791	0.023028	0.248205	ENSG00000151287
575	NDUFC2	0.812936	0.0341405	0.28775	ENSG00000151366
576	NUBPL	0.817533	0.00623688	0.15964	ENSG00000151413
577	NR3C2	1.44887	0.00410263	0.140175	ENSG00000151623
578	DPYSL4	1.28831	0.0393156	0.302192	ENSG00000151640
579	ACSL1	-1.0962	0.0172521	0.228627	ENSG00000151726
580	BICD1	1.03368	0.00493704	0.146834	ENSG00000151746
581	SAV1	1.13471	0.013741	0.216208	ENSG00000151748
582	TMEM267	1.02652	0.0408728	0.305973	ENSG00000151881
583	GLT1D1	-0.670353	0.0133301	0.21547	ENSG00000151948
584	GPATCH11	0.870373	0.0361928	0.293467	ENSG00000152133
585	PSTPIP2	-0.939337	0.0141493	0.218045	ENSG00000152229
586	ZNF256	0.766328	0.00245354	0.124394	ENSG00000152454
587	OLAH	-2.347	0.0420407	0.310292	ENSG00000152463
588	NMT2	0.775939	0.00308179	0.132701	ENSG00000152465
589	ZNF837	1.05928	0.00876857	0.181456	ENSG00000152475
590	CCDC50	0.806493	0.0159518	0.223318	ENSG00000152492
591	CAMK4	0.987818	0.00423911	0.140812	ENSG00000152495
592	ANKRD22	-1.81268	0.030052	0.273015	ENSG00000152766
593	IFIT5	-0.925119	0.0498426	0.334194	ENSG00000152778
594	PTPRK	1.96918	0.00243727	0.124394	ENSG00000152894
595	MED21	0.605009	0.0343317	0.28807	ENSG00000152944
596	CENPH	0.759537	0.0170439	0.228094	ENSG00000153044
597	BANK1	1.84741	0.00179807	0.116556	ENSG00000153064
598	ANGPT1	1.204	0.0165142	0.225703	ENSG00000154188
599	PRKCA	0.887026	0.00801483	0.176333	ENSG00000154229
600	OBSCN	0.677098	0.0225152	0.246469	ENSG00000154358
601	SH3RF1	1.30954	0.0223845	0.246469	ENSG00000154447
602	GBP5	-1.51437	0.00721693	0.171373	ENSG00000154451
603	WNT7A	1.76678	0.000315539	0.09619	ENSG00000154764
604	APCDD1	1.07202	0.00693606	0.167456	ENSG00000154856
605	EPHB1	-0.588818	0.0310626	0.276855	ENSG00000154928
606	VSIG4	-1.60086	0.00216847	0.119904	ENSG00000155659
607	SLA	-0.926287	0.00845711	0.177899	ENSG00000155926
608	KCNMA1	-1.34728	0.0392416	0.302037	ENSG00000156113
609	TIAM1	0.930789	0.00377726	0.13996	ENSG00000156299
610	UBE2L6	-1.12139	0.00115966	0.111581	ENSG00000156587
611	MS4A1	2.33265	0.00916801	0.183609	ENSG00000156738
612	ITGAD	-0.907237	0.0215388	0.244405	ENSG00000156886
613	GHRL	-0.933702	0.00489835	0.146834	ENSG00000157017
614	SUSD3	0.633658	0.0206249	0.24265	ENSG00000157303
615	ARMC12	-1.4698	0.00621064	0.159462	ENSG00000157343
616	TSC22D3	-1.11541	0.0026498	0.127681	ENSG00000157514
617	KCNJ15	-0.745205	0.0170226	0.228094	ENSG00000157551
618	TSPAN18	0.670417	0.014692	0.219023	ENSG00000157570
619	MX1	-1.39495	0.0352601	0.291959	ENSG00000157601
620	SNX22	0.810016	0.0304091	0.273993	ENSG00000157734
621	FMNL2	-1.09424	0.0183776	0.233759	ENSG00000157827
622	GALNT14	-1.14687	0.0209401	0.24265	ENSG00000158089
623	XKR8	-0.715998	0.00948285	0.186294	ENSG00000158156
624	HIST1H2BD	-0.699154	0.0369459	0.295711	ENSG00000158373
625	HIST1H4H	-1.00237	0.0117806	0.206231	ENSG00000158406
626	KCNB1	-1.25932	0.012446	0.211009	ENSG00000158445
627	B4GALT5	-0.800743	0.0383638	0.29977	ENSG00000158470
628	CD1C	0.719668	0.0272665	0.264886	ENSG00000158481
629	NCF1	-0.750045	0.0289274	0.269733	ENSG00000158517
630	ZSCAN12	0.827978	0.044994	0.320321	ENSG00000158691
631	TAGLN2	-0.958864	0.00217445	0.119904	ENSG00000158710
632	SLAMF8	-1.13741	0.0161269	0.224425	ENSG00000158714
633	NBL1	1.2216	0.0179952	0.231653	ENSG00000158747
634	RAPGEF6	0.895868	0.0442601	0.318127	ENSG00000158987
635	C1QC	-2.36061	0.00223796	0.121409	ENSG00000159189
636	CBR3	1.03609	0.03269	0.282385	ENSG00000159231
637	C1R	-0.704595	0.00744839	0.173471	ENSG00000159403
638	ISL2	-0.784493	0.0150589	0.220423	ENSG00000159556
639	CCDC17	-1.09067	0.000347051	0.09619	ENSG00000159588
640	NPR2	0.903063	0.0158449	0.223099	ENSG00000159899
641	TNFRSF13C	1.41478	0.0210069	0.24265	ENSG00000159958
642	CCDC58	0.805291	0.00499419	0.147318	ENSG00000160124
643	KALRN	0.976387	0.036156	0.293467	ENSG00000160145
644	ABCG1	-0.674097	0.021384	0.244143	ENSG00000160179
645	G6PD	-0.687398	0.00641652	0.160803	ENSG00000160211
646	SHKBP1	-0.731439	0.0251654	0.257339	ENSG00000160410
647	ADAR	-0.650446	0.00208299	0.119904	ENSG00000160710
648	PAQR6	-0.990173	0.00610174	0.159462	ENSG00000160781
649	NBEAL2	-0.741318	0.00165326	0.113412	ENSG00000160796
650	ORAI2	-0.661474	0.0156676	0.223099	ENSG00000160991
651	LRWD1	-0.881663	0.000912679	0.106763	ENSG00000161036
652	ZNF382	1.03118	0.00786467	0.176014	ENSG00000161298
653	ITGA5	-0.583188	0.0043293	0.140911	ENSG00000161638
654	GRASP	0.78589	0.00988788	0.188355	ENSG00000161835
655	CXCL16	-0.605604	0.00621785	0.159462	ENSG00000161921
656	TNFSF13	-0.682278	0.0291055	0.270316	ENSG00000161955
657	PDZK1IP1	0.929027	0.0455722	0.322454	ENSG00000162366
658	CMPK1	1.02953	0.0365694	0.294657	ENSG00000162368
659	BEND5	1.18822	0.00920206	0.183609	ENSG00000162373
660	KLHL21	-0.683927	0.00427286	0.140812	ENSG00000162413
661	ALPL	-1.09341	0.00417507	0.140812	ENSG00000162551
662	GBP2	-0.909075	0.000124238	0.09619	ENSG00000162645
663	GBP4	-1.09439	0.0209757	0.24265	ENSG00000162654
664	FCGR3B	-0.735524	0.0222905	0.246469	ENSG00000162747
665	ATF3	-1.7739	0.0107326	0.197594	ENSG00000162772
666	CNST	0.785268	0.0444798	0.318709	ENSG00000162852
667	MAPKAPK2	-0.647297	0.00822345	0.176333	ENSG00000162889
668	NUP35	0.587178	0.0437072	0.31626	ENSG00000163002
669	SGCB	0.844118	0.0487647	0.331615	ENSG00000163069
670	INHBB	-2.30935	0.00143378	0.113412	ENSG00000163083
671	DCAF16	0.665653	0.0315865	0.278823	ENSG00000163257
672	KBTBD8	1.30023	0.0328781	0.283267	ENSG00000163376
673	CXCR1	-0.900232	0.00823268	0.176333	ENSG00000163464
674	FCRL1	1.43597	0.0468969	0.325453	ENSG00000163534
675	IFI16	-0.852903	0.00200981	0.119904	ENSG00000163565
676	AIM2	-1.66706	0.000168698	0.09619	ENSG00000163568
677	CD200R1	1.11502	0.0182467	0.232853	ENSG00000163606
678	RPL9	0.967407	0.00637964	0.160315	ENSG00000163682
679	DNASE1L3	1.54171	0.0046894	0.144429	ENSG00000163687
680	WDR43	0.637994	0.0444796	0.318709	ENSG00000163811
681	TKT	-0.662992	0.0166643	0.226696	ENSG00000163931
682	ZDHHC19	-1.78319	0.000404457	0.09619	ENSG00000163958
683	SLC9B2	0.631978	0.00363818	0.138549	ENSG00000164038
684	SHISA5	-0.701055	0.00425206	0.140812	ENSG00000164054
685	MAD2L1	0.911495	0.0405834	0.305973	ENSG00000164109
686	ABCE1	0.889399	0.0192501	0.239753	ENSG00000164163
687	NDUFAF2	0.595893	0.02113	0.243475	ENSG00000164182
688	C5orf63	0.597968	0.0137041	0.216208	ENSG00000164241
689	GRPEL2	0.873601	0.0296408	0.270961	ENSG00000164284
690	EBF1	2.27861	0.00399122	0.140175	ENSG00000164330
691	ACSL6	1.50809	0.00494571	0.146834	ENSG00000164398
692	SYTL3	-0.638849	0.00487148	0.146834	ENSG00000164674
693	HEY1	1.13667	0.0308802	0.276162	ENSG00000164683
694	SUN1	0.80627	0.018941	0.237514	ENSG00000164828
695	GPER1	-1.57553	0.013247	0.215325	ENSG00000164850
696	PSIP1	0.727822	0.0485041	0.3306	ENSG00000164985
697	KIF27	-0.995456	0.0483468	0.330383	ENSG00000165115
698	LLCFC1	-0.934757	0.0481979	0.329878	ENSG00000165131
699	DYNLT3	0.895057	0.0473089	0.327191	ENSG00000165169
700	STRBP	1.27502	0.00164093	0.113412	ENSG00000165209
701	AQP3	0.90498	0.00449951	0.143267	ENSG00000165272
702	CFL2	0.909152	0.0176295	0.230776	ENSG00000165410
703	PGM2L1	0.991929	0.0197211	0.241826	ENSG00000165434
704	DNAAF2	0.678178	0.0362484	0.293685	ENSG00000165506
705	ZNF22	0.851586	0.0120911	0.209492	ENSG00000165512
706	DACT1	2.52458	0.00131949	0.113412	ENSG00000165617
707	QSOX2	0.675511	0.00758323	0.174879	ENSG00000165661
708	NDRG2	1.00743	0.0010671	0.111581	ENSG00000165795
709	ARHGEF40	-0.854129	0.00227337	0.122581	ENSG00000165801
710	BTNL9	2.8153	0.00128443	0.113412	ENSG00000165810
711	SALL2	1.13647	0.0115326	0.204766	ENSG00000165821
712	TRUB1	1.31422	0.0294109	0.270451	ENSG00000165832
713	FRAT1	-0.915446	0.00316846	0.132723	ENSG00000165879
714	LARGE2	1.11805	0.00384334	0.140175	ENSG00000165905
715	JAM3	0.635064	0.0250827	0.257339	ENSG00000166086
716	STXBP4	1.07033	0.00190711	0.119904	ENSG00000166263
717	DCHS1	0.899365	0.0497194	0.333769	ENSG00000166341
718	RIC3	0.866918	0.0100028	0.189177	ENSG00000166405
719	PLD4	1.00657	0.0387405	0.301274	ENSG00000166428
720	CLEC4E	-1.64898	0.0092384	0.183959	ENSG00000166523
721	ZCCHC18	0.611401	0.0434119	0.315466	ENSG00000166707
722	CATSPER2	0.822151	0.0132475	0.215325	ENSG00000166762
723	YPEL4	1.15978	0.00206273	0.119904	ENSG00000166793
724	RBPMS2	1.36093	0.0271998	0.264886	ENSG00000166831
725	MBD6	-0.615033	0.00365765	0.138549	ENSG00000166987
726	FAM102A	0.846442	0.00271405	0.127681	ENSG00000167106
727	NOD2	-0.754853	0.0166836	0.226701	ENSG00000167207
728	DPEP2	-0.812023	0.0140281	0.217807	ENSG00000167261
729	ZNF646	-0.586539	0.00212161	0.119904	ENSG00000167395
730	CA4	-1.27743	0.021029	0.24265	ENSG00000167434
731	FAM129C	1.17076	0.0192137	0.239753	ENSG00000167483
732	RAB4B	-0.606534	0.013811	0.216208	ENSG00000167578
733	KIR3DL1	-1.13989	0.0222536	0.246469	ENSG00000167633
734	ZNF283	0.643245	0.0414734	0.307824	ENSG00000167637
735	PLIN4	-0.800108	0.0277542	0.265421	ENSG00000167676
736	SLC43A2	-0.653844	0.00599758	0.159462	ENSG00000167703
737	ZNF558	0.694171	0.0277664	0.265421	ENSG00000167785
738	CD300A	-0.61411	0.00327154	0.132991	ENSG00000167851
739	TMEM88	-0.782579	0.0159255	0.223318	ENSG00000167874
740	ZNF597	0.615652	0.0212624	0.24366	ENSG00000167981
741	BEST1	-0.893418	0.00253388	0.127002	ENSG00000167995
742	ATG16L2	-0.80366	0.000586564	0.100905	ENSG00000168010
743	TRANK1	-0.841486	0.00141966	0.113412	ENSG00000168016
744	LTBP3	0.821172	0.0265693	0.263267	ENSG00000168056
745	BATF2	-2.22072	0.000493452	0.0965322	ENSG00000168062
746	PNOC	0.971144	0.0390744	0.301658	ENSG00000168081
747	DDIT4	-1.16709	0.0171002	0.228501	ENSG00000168209
748	TTC39C	0.58486	0.0082457	0.176333	ENSG00000168234
749	IRF2BP2	0.650102	0.0263208	0.262452	ENSG00000168264
750	KIF5C	1.09879	0.00301328	0.132335	ENSG00000168280
751	BMI1	1.26037	0.0390563	0.301658	ENSG00000168283
752	TAP1	-1.23533	1.20726e-05	0.0546322	ENSG00000168394
753	MLKL	-0.635189	0.000422155	0.09619	ENSG00000168404
754	TMUB2	-0.598445	0.00472593	0.144877	ENSG00000168591
755	AXIN2	1.47621	0.000688078	0.10334	ENSG00000168646
756	IL7R	0.854824	0.0145812	0.21845	ENSG00000168685
757	PKIG	0.896587	0.0099064	0.188436	ENSG00000168734
758	ZBTB5	0.590835	0.00599865	0.159462	ENSG00000168795
759	ADAL	0.925481	1.80209e-05	0.0546322	ENSG00000168803
760	ZNF507	0.838215	0.0485407	0.330679	ENSG00000168813
761	INPP5D	-0.58074	0.00139967	0.113412	ENSG00000168918
762	LGALS9	-0.732535	0.0412042	0.306645	ENSG00000168961
763	SLC49A3	-0.719306	0.0478849	0.329524	ENSG00000169026
764	COL4A3	2.66622	0.00114659	0.111581	ENSG00000169031
765	HNRNPH1	0.747162	0.0376015	0.297005	ENSG00000169045
766	UPF3A	0.608273	0.00284129	0.129372	ENSG00000169062
767	PARM1	1.26692	0.0221863	0.246306	ENSG00000169116
768	XPO6	-0.93255	0.000869314	0.106763	ENSG00000169180
769	RAB24	-0.647707	0.00438426	0.141998	ENSG00000169228
770	THBS3	-0.654087	0.0112546	0.202253	ENSG00000169231
771	CXCL10	-2.43793	0.0151509	0.221418	ENSG00000169245
772	NMD3	0.813229	0.0325877	0.281871	ENSG00000169251
773	SLC33A1	0.686473	0.0269593	0.264462	ENSG00000169359
774	RNASE3	-1.39405	0.0467493	0.325453	ENSG00000169397
775	PTK2	0.626402	0.0350227	0.290724	ENSG00000169398
776	PTAFR	-0.628598	0.00811424	0.176333	ENSG00000169403
777	CXCL8	1.9268	0.0133707	0.21547	ENSG00000169429
778	GPR183	0.834451	0.000455092	0.0965322	ENSG00000169508
779	REPS2	-0.978923	0.0104067	0.194033	ENSG00000169891
780	TPST1	-2.09609	0.00238523	0.124277	ENSG00000169902
781	MYO7B	-0.758878	0.0444765	0.318709	ENSG00000169994
782	FAM153A	1.62841	0.000703914	0.10334	ENSG00000170074
783	NIPA1	0.901267	0.037416	0.297005	ENSG00000170113
784	CMTM8	0.992545	0.0243944	0.253802	ENSG00000170293
785	GABARAP	-0.741043	0.0236639	0.250065	ENSG00000170296
786	METTL7B	-1.95707	0.0172136	0.228509	ENSG00000170439
787	NFXL1	1.00971	0.0446039	0.319201	ENSG00000170448
788	DENND5B	2.34623	0.000777592	0.103447	ENSG00000170456
789	STAT2	-1.03312	0.00218305	0.119904	ENSG00000170581
790	NUDCD2	0.642479	0.0157212	0.223099	ENSG00000170584
791	AC093323.1	0.59798	0.00207598	0.119904	ENSG00000170846
792	PKIA	1.10512	0.0203511	0.24265	ENSG00000171033
793	FPR1	-0.859034	0.0161568	0.224425	ENSG00000171051
794	LRG1	-0.730024	0.0353147	0.292228	ENSG00000171236
795	GAA	-0.625684	0.00529546	0.152412	ENSG00000171298
796	ZIK1	0.790938	0.00974649	0.187044	ENSG00000171649
797	PLEKHG5	1.07009	0.00573739	0.159253	ENSG00000171680
798	GATM	1.62898	0.00609226	0.159462	ENSG00000171766
799	RASGRP4	-0.748147	0.000743971	0.10334	ENSG00000171777
800	BCL2	0.815196	0.0198338	0.241987	ENSG00000171791
801	MLLT3	0.598794	0.028919	0.269733	ENSG00000171843
802	RPS7	0.662478	0.0320158	0.279377	ENSG00000171863
803	SRGAP2C	-0.860541	0.0361634	0.293467	ENSG00000171943
804	SYNPO	2.20359	0.000448865	0.0965322	ENSG00000171992
805	MAL	0.943908	0.0129618	0.213999	ENSG00000172005
806	FRMD3	-0.981305	0.042765	0.313531	ENSG00000172159
807	MALT1	0.723225	0.0155306	0.223099	ENSG00000172175
808	ISG20	-0.600925	0.0473538	0.327329	ENSG00000172183
809	CEBPB	-0.602874	0.0219947	0.244858	ENSG00000172216
810	MACROD2	1.90401	0.0203296	0.24265	ENSG00000172264
811	ZMAT3	0.745683	0.00151939	0.113412	ENSG00000172667
812	ZNF738	0.644405	0.033325	0.284953	ENSG00000172687
813	EFCAB12	-0.932513	0.0195737	0.24081	ENSG00000172771
814	RAB43	-1.01104	0.000846345	0.105263	ENSG00000172780
815	SNX32	-0.669894	0.0356319	0.292927	ENSG00000172803
816	PDP2	0.76083	0.0114455	0.20387	ENSG00000172840
817	LRRN3	1.81426	0.00446592	0.14324	ENSG00000173114
818	MTX1	-0.742142	0.00656466	0.161748	ENSG00000173171
819	PARP14	-1.09684	0.00209433	0.119904	ENSG00000173193
820	LIPM	-1.70796	0.032226	0.280112	ENSG00000173239
821	C1QB	-1.99718	0.00422733	0.140812	ENSG00000173369
822	C1QA	-1.16393	0.0425576	0.312866	ENSG00000173372
823	THAP2	0.91259	0.00696122	0.167756	ENSG00000173451
824	PPP1R14B	0.746876	0.0387475	0.301274	ENSG00000173457
825	RNF213	-0.881213	0.0013968	0.113412	ENSG00000173821
826	TIGD3	-0.751356	0.0391456	0.301765	ENSG00000173825
827	PHOSPHO1	-0.850122	0.0379953	0.298483	ENSG00000173868
828	RGMB	1.11888	0.0135456	0.216208	ENSG00000174136
829	C12orf66	0.582138	0.0285853	0.269637	ENSG00000174206
830	TNK1	0.873021	0.00758679	0.174879	ENSG00000174292
831	CNTNAP2	2.79359	0.00214216	0.119904	ENSG00000174469
832	GCSAM	0.84799	0.00256314	0.127499	ENSG00000174500
833	SLC29A2	0.740623	0.0261668	0.261708	ENSG00000174669
834	B4GAT1	0.687244	0.0136432	0.216208	ENSG00000174684
835	NR1D2	1.13542	0.0214392	0.244405	ENSG00000174738
836	NLRP6	-1.68958	0.000315622	0.09619	ENSG00000174885
837	PDIK1L	1.21914	0.0288087	0.269733	ENSG00000175087
838	TP53I11	-0.651502	0.0446418	0.319299	ENSG00000175274
839	ARL10	0.603407	0.0149423	0.219587	ENSG00000175414
840	LRRC25	-0.592507	0.00109292	0.111581	ENSG00000175489
841	RMI2	-0.791587	0.0426254	0.312866	ENSG00000175643
842	B3GNTL1	-0.741452	0.015558	0.223099	ENSG00000175711
843	SLC35E3	-0.804384	0.0120092	0.208846	ENSG00000175782
844	TSPEAR	-1.06772	0.0235851	0.250065	ENSG00000175894
845	MBLAC2	1.34335	0.0415195	0.307824	ENSG00000176055
846	EID2	0.597981	0.0132833	0.215376	ENSG00000176396
847	SLCO3A1	-0.622521	0.00117739	0.112467	ENSG00000176463
848	GCNT4	1.66721	0.00210649	0.119904	ENSG00000176928
849	MTX3	0.973632	0.0207837	0.24265	ENSG00000177034
850	MAGEF1	0.670613	0.0387502	0.301274	ENSG00000177383
851	SAMD9L	-1.2146	0.00383819	0.140175	ENSG00000177409
852	PAWR	1.8014	0.00342672	0.134253	ENSG00000177425
853	TBL1XR1	1.01441	0.0122382	0.210331	ENSG00000177565
854	GBA	-0.656235	0.00229272	0.122856	ENSG00000177628
855	PDE4DIP	0.654962	0.00041812	0.09619	ENSG00000178104
856	LCORL	0.95494	0.0254603	0.258565	ENSG00000178177
857	ZC3H12D	0.87398	0.00257744	0.127681	ENSG00000178199
858	ZNF354B	0.585755	0.0471982	0.326758	ENSG00000178338
859	CD28	0.961543	0.00684897	0.16636	ENSG00000178562
860	GRINA	-0.694494	0.0125963	0.211806	ENSG00000178719
861	PER1	-2.2041	0.000505289	0.0965322	ENSG00000179094
862	TMTC2	0.664285	0.0429399	0.313697	ENSG00000179104
863	LINC00174	-0.700029	0.00730144	0.172372	ENSG00000179406
864	ALOX15B	-2.59274	0.00132898	0.113412	ENSG00000179593
865	FCER1A	0.980755	0.0459127	0.323171	ENSG00000179639
866	PCBP1-AS1	-0.623855	0.00283235	0.129372	ENSG00000179818
867	MYADM	-0.614879	0.0408617	0.305973	ENSG00000179820
868	SERTAD2	0.619435	0.0367281	0.295213	ENSG00000179833
869	PIK3CD-AS1	-0.597489	0.0300858	0.273134	ENSG00000179840
870	HCLS1	-0.610072	0.0146216	0.21845	ENSG00000180353
871	KCNE1	-1.87767	0.00180257	0.116556	ENSG00000180509
872	FCRL6	-0.735736	0.0217196	0.244796	ENSG00000181036
873	HLA-V	-2.57958	0.014344	0.218045	ENSG00000181126
874	AATK	-0.844585	0.00820253	0.176333	ENSG00000181409
875	P2RY13	-0.581492	0.00823525	0.176333	ENSG00000181631
876	PLAG1	1.64963	0.00799646	0.176333	ENSG00000181690
877	RFX7	0.995882	0.0105993	0.19586	ENSG00000181827
878	ZNF329	0.686356	0.000877363	0.106763	ENSG00000181894
879	RTKN2	1.44039	0.0068305	0.16636	ENSG00000182010
880	CHST15	-0.824922	0.00202939	0.119904	ENSG00000182022
881	ZNF708	1.11419	0.043713	0.31626	ENSG00000182141
882	BACE2	0.716125	0.0339329	0.287347	ENSG00000182240
883	B4GALNT4	0.955468	0.031495	0.278823	ENSG00000182272
884	CACNB4	1.26645	0.00707174	0.168916	ENSG00000182389
885	TSHZ2	1.32155	0.000204745	0.09619	ENSG00000182463
886	LIMK2	-0.697073	0.00428889	0.140837	ENSG00000182541
887	TTC3	0.647162	0.00284614	0.129372	ENSG00000182670
888	COL18A1	-1.20387	0.000589937	0.100905	ENSG00000182871
889	PRKCZ-AS1	-1.09725	0.00749437	0.174234	ENSG00000182873
890	ADGRG3	-0.982276	0.00797818	0.176333	ENSG00000182885
891	RPL35A	0.609864	0.0182474	0.232853	ENSG00000182899
892	CADM1	1.19912	0.0144318	0.218045	ENSG00000182985
893	CEP57L1	0.873048	0.0359741	0.293368	ENSG00000183137
894	GBP6	-1.41446	0.0251822	0.257339	ENSG00000183347
895	C19orf71	-0.721498	0.00332369	0.132991	ENSG00000183397
896	MX2	-0.845793	0.00073824	0.10334	ENSG00000183486
897	PCBP3	-1.27484	0.00550496	0.156057	ENSG00000183570
898	NOG	2.25134	0.000784768	0.103447	ENSG00000183691
899	TTC32	0.776169	0.0450276	0.320321	ENSG00000183891
900	PCDH9	1.91715	0.00606456	0.159462	ENSG00000184226
901	POU6F1	0.659263	0.0236824	0.250065	ENSG00000184271
902	ZDHHC23	1.00146	0.0305782	0.274401	ENSG00000184307
903	NELL2	1.25565	0.00146297	0.113412	ENSG00000184613
904	APOBR	-0.643823	0.00538028	0.153846	ENSG00000184730
905	SDR42E1	1.38469	0.000298623	0.09619	ENSG00000184860
906	ARMCX2	0.852244	0.0204732	0.24265	ENSG00000184867
907	IMMP2L	0.687601	0.0160029	0.223647	ENSG00000184903
908	USP18	-2.40288	0.0178293	0.2311	ENSG00000184979
909	CA13	0.944587	0.00200998	0.119904	ENSG00000185015
910	IFITM2	-0.863321	0.0286643	0.269733	ENSG00000185201
911	SOCS1	-1.26584	0.00405136	0.140175	ENSG00000185338
912	IFNLR1	0.86182	0.0231735	0.249365	ENSG00000185436
913	MOSMO	0.720324	0.0272338	0.264886	ENSG00000185716
914	IFIT1	-2.30035	0.0040431	0.140175	ENSG00000185745
915	THNSL1	1.07288	0.0047044	0.144553	ENSG00000185875
916	IFITM1	-0.969785	0.0217121	0.244796	ENSG00000185885
917	TMLHE	-0.692629	0.00508615	0.149655	ENSG00000185973
918	ZNF566	0.675734	0.0412095	0.306645	ENSG00000186017
919	ZNF529	0.59309	0.00780489	0.176014	ENSG00000186020
920	SAPCD2	-1.36255	0.00615112	0.159462	ENSG00000186193
921	MRTFB	1.27251	0.0127691	0.213066	ENSG00000186260
922	NAP1L3	1.25525	0.0158924	0.223281	ENSG00000186310
923	BACE1	0.58494	0.0487788	0.331615	ENSG00000186318
924	LYRM7	0.944882	0.00650791	0.161254	ENSG00000186687
925	TRABD2A	1.02552	0.00044867	0.0965322	ENSG00000186854
926	ZNF395	0.696395	0.00329296	0.132991	ENSG00000186918
927	GPR141	-0.941282	0.0261128	0.261628	ENSG00000187037
928	NAP1L1	0.697652	0.00313377	0.132723	ENSG00000187109
929	ZNF546	0.835724	0.00361571	0.138152	ENSG00000187187
930	TAF9B	0.759514	0.0309298	0.276418	ENSG00000187325
931	TLR5	-0.831312	0.00636545	0.160315	ENSG00000187554
932	TCEA1	0.707824	0.0356177	0.292927	ENSG00000187735
933	FANCA	-0.88337	0.00396831	0.140175	ENSG00000187741
934	DNAH17	-0.896071	0.00674132	0.164563	ENSG00000187775
935	AGRN	-1.44815	0.0274957	0.264886	ENSG00000188157
936	ZNF626	0.987455	0.0152088	0.221943	ENSG00000188171
937	PP7080	-0.926312	0.0137177	0.216208	ENSG00000188242
938	PEAK3	-0.993816	0.00115507	0.111581	ENSG00000188305
939	PLSCR1	-0.982531	0.0227056	0.246952	ENSG00000188313
940	C3orf62	-0.648394	0.0165049	0.225703	ENSG00000188315
941	SELL	-1.00446	0.000286609	0.09619	ENSG00000188404
942	CCDC9B	-0.609783	0.0256568	0.259362	ENSG00000188549
943	RALGAPA2	-0.587934	0.0410037	0.306382	ENSG00000188559
944	CALHM6	-1.18581	0.0143099	0.218045	ENSG00000188820
945	CNR2	0.782977	0.00596621	0.159462	ENSG00000188822
946	ZNF563	0.951629	0.0211773	0.243595	ENSG00000188868
947	AC099489.1	-0.785987	0.0183246	0.233387	ENSG00000188897
948	ALKBH2	0.690221	0.0097623	0.187044	ENSG00000189046
949	MAOA	-2.7785	0.00303366	0.132416	ENSG00000189221
950	TSPYL1	0.582058	0.040041	0.304229	ENSG00000189241
951	DRICH1	-0.791116	0.033998	0.287347	ENSG00000189269
952	FHIT	0.83289	0.0212296	0.24366	ENSG00000189283
953	TOGARAM2	-0.594836	0.0216209	0.244796	ENSG00000189350
954	PAX5	2.02178	0.0236327	0.250065	ENSG00000196092
955	SPATS2L	-1.65514	0.0164276	0.225703	ENSG00000196141
956	ACADSB	1.05456	0.0187927	0.236191	ENSG00000196177
957	SEMA4A	-0.769133	0.00063598	0.102238	ENSG00000196189
958	SIRPB2	-0.896726	0.000846451	0.105263	ENSG00000196209
959	SRGAP3	1.07161	0.00939495	0.185806	ENSG00000196220
960	CD55	-0.71733	0.0135628	0.216208	ENSG00000196352
961	NTNG2	-1.04982	0.00173778	0.114803	ENSG00000196358
962	SRGAP2B	-1.2771	0.00779836	0.176014	ENSG00000196369
963	ZNF569	0.747405	0.0368779	0.295711	ENSG00000196437
964	ARMCX4	0.836656	0.00947559	0.186294	ENSG00000196440
965	ZNF605	0.877783	0.00735572	0.172532	ENSG00000196458
966	MAN2A2	-0.823717	0.0226351	0.246478	ENSG00000196547
967	TCF4	1.07732	0.0282396	0.267548	ENSG00000196628
968	ZNF502	0.927317	0.0345166	0.288799	ENSG00000196653
969	LINC00173	-0.862054	0.0152778	0.221943	ENSG00000196668
970	ZFP62	0.762445	0.0264144	0.262789	ENSG00000196670
971	ZFP28	1.27899	0.00104426	0.111581	ENSG00000196867
972	KIAA1211L	-0.636982	0.0259709	0.261342	ENSG00000196872
973	KPNA5	0.887842	0.0389047	0.301397	ENSG00000196911
974	PDLIM7	-0.718187	0.026945	0.264462	ENSG00000196923
975	FAM3C	1.0508	0.0429562	0.313697	ENSG00000196937
976	SLC39A10	0.903124	0.0312131	0.277445	ENSG00000196950
977	CASP4	-0.610796	0.00113902	0.111581	ENSG00000196954
978	ZNF470	0.893513	0.00645974	0.161003	ENSG00000197016
979	ZNF420	0.722039	0.00442835	0.143075	ENSG00000197050
980	SERPINA1	-0.924384	0.00104983	0.111581	ENSG00000197249
981	DDI2	0.612106	0.0440913	0.317255	ENSG00000197312
982	LRP10	-0.859755	0.000808247	0.103447	ENSG00000197324
983	C5orf56	-0.583023	0.0189656	0.237514	ENSG00000197536
984	SIPA1L1	-0.728703	0.00126195	0.113412	ENSG00000197555
985	CDC42SE1	-0.667456	0.00238156	0.124277	ENSG00000197622
986	DPP4	0.80537	0.00776049	0.176014	ENSG00000197635
987	PDCD1LG2	-1.91177	0.00251084	0.126328	ENSG00000197646
988	KLHL14	2.10178	0.0113203	0.202751	ENSG00000197705
989	ZNF461	0.84087	0.00487996	0.146834	ENSG00000197808
990	SLC9A8	-1.20899	0.00015607	0.09619	ENSG00000197818
991	INKA2	-1.11511	0.00292939	0.130618	ENSG00000197852
992	HIST1H2BK	-0.723893	0.0155564	0.223099	ENSG00000197903
993	ZNF121	0.603429	0.0091704	0.183609	ENSG00000197961
994	MPZL1	-1.0538	0.000542119	0.0978933	ENSG00000197965
995	FCGR1B	-1.23754	0.000589841	0.100905	ENSG00000198019
996	ZNF84	0.67499	0.0270704	0.264886	ENSG00000198040
997	ZNF248	0.747594	0.00647515	0.161003	ENSG00000198105
998	LPAR1	0.826076	0.0443187	0.31837	ENSG00000198121
999	SVIP	0.919216	0.0130066	0.213999	ENSG00000198168
1000	CACNA1E	-0.961042	0.0133401	0.21547	ENSG00000198216
1001	ZNF485	0.803002	0.0177823	0.2311	ENSG00000198298
1002	ZNF583	0.796333	0.0310627	0.276855	ENSG00000198440
1003	ZNF568	0.924069	0.00521717	0.151571	ENSG00000198453
1004	ZXDB	0.796086	0.0236599	0.250065	ENSG00000198455
1005	TMA16	0.61094	0.0275496	0.264886	ENSG00000198498
1006	NUDT16	-1.34294	0.000715941	0.10334	ENSG00000198585
1007	GRIN3A	-1.10621	0.000705957	0.10334	ENSG00000198785
1008	SCAMP5	0.771625	0.0490572	0.332432	ENSG00000198794
1009	INPP5F	0.761908	0.0205214	0.24265	ENSG00000198825
1010	TYW1	0.653304	0.0179006	0.2311	ENSG00000198874
1011	SHISA4	1.27743	0.0289336	0.269733	ENSG00000198892
1012	MAP3K3	-0.620143	0.00552952	0.156082	ENSG00000198909
1013	RASGEF1A	-1.42427	0.00185202	0.119089	ENSG00000198915
1014	RPL39	1.1495	0.0490754	0.332432	ENSG00000198918
1015	ATG9A	-0.764462	0.0237462	0.250226	ENSG00000198925
1016	GPRASP1	1.34989	0.00432506	0.140911	ENSG00000198932
1017	TBKBP1	-0.665152	0.0345712	0.288822	ENSG00000198933
1018	EFCAB2	-0.959546	0.000150888	0.09619	ENSG00000203666
1019	CHML	1.56034	0.0271372	0.264886	ENSG00000203668
1020	FCGR3A	-0.757673	0.00110276	0.111581	ENSG00000203747
1021	EEF1AKMT2	0.73687	0.0228652	0.247526	ENSG00000203791
1022	ADAMTSL4-AS1	-0.964311	0.0122675	0.21056	ENSG00000203804
1023	LINC01270	-1.17901	0.00409059	0.140175	ENSG00000203999
1024	LCN8	2.39007	0.0250897	0.257339	ENSG00000204001
1025	LIPN	-1.29474	0.00447705	0.143244	ENSG00000204020
1026	GGTA1P	0.742101	0.0452651	0.321155	ENSG00000204136
1027	ZDHHC18	-0.647918	0.0149185	0.219587	ENSG00000204160
1028	ZDBF2	1.57872	0.0325178	0.281636	ENSG00000204186
1029	HLA-DOA	1.03224	0.00461201	0.143342	ENSG00000204252
1030	TAP2	-0.660808	0.0144735	0.218045	ENSG00000204267
1031	SPIN3	0.879575	0.00368578	0.138817	ENSG00000204271
1032	PRRT1	1.89224	0.00138925	0.113412	ENSG00000204314
1033	ABHD16A	-0.641887	0.0139485	0.217082	ENSG00000204427
1034	HLA-C	-0.883752	0.000344367	0.09619	ENSG00000204525
1035	LILRB3	-0.973607	0.000254266	0.09619	ENSG00000204577
1036	HLA-E	-0.745341	0.00123791	0.113412	ENSG00000204592
1037	HLA-G	-0.704993	0.00994378	0.188603	ENSG00000204632
1038	LINC02210	0.649204	0.00536783	0.153823	ENSG00000204650
1039	TRIM27	-0.635317	0.00158056	0.113412	ENSG00000204713
1040	FAM216A	0.699035	0.0153868	0.222535	ENSG00000204856
1041	CD177	-2.28409	0.0296784	0.271016	ENSG00000204936
1042	ZBTB10	1.12206	0.0234049	0.250065	ENSG00000205189
1043	PDE7A	0.775934	0.0309991	0.276849	ENSG00000205268
1044	ADGRG1	-0.684735	0.029529	0.270451	ENSG00000205336
1045	CPT1B	-0.778336	0.0046028	0.143342	ENSG00000205560
1046	AC108134.1	-0.876882	0.0178896	0.2311	ENSG00000205890
1047	ZDHHC11B	1.16435	0.0201618	0.242566	ENSG00000206077
1048	HLA-H	-1.06437	0.00356781	0.137116	ENSG00000206341
1049	HCG27	-1.14401	0.00276791	0.129372	ENSG00000206344
1050	CFAP44	0.913297	0.00215246	0.119904	ENSG00000206530
1051	TRGV3	-1.01221	0.0251487	0.257339	ENSG00000211699
1052	CFAP45	-1.55657	0.000902318	0.106763	ENSG00000213085
1053	SYNJ2BP	0.829282	0.0298123	0.271963	ENSG00000213463
1054	LBH	0.586466	0.0142071	0.218045	ENSG00000213626
1055	LTB4R	-0.60544	0.0390852	0.301658	ENSG00000213903
1056	IRF9	-0.98296	0.000362217	0.09619	ENSG00000213928
1057	ZNF891	0.95279	0.00398295	0.140175	ENSG00000214029
1058	PLEKHM1P1	-0.606123	0.00967144	0.18666	ENSG00000214176
1059	SCART1	1.10102	0.028215	0.267548	ENSG00000214279
1060	SPDYE3	0.727136	0.00585033	0.159328	ENSG00000214300
1061	PLIN5	-0.855368	0.038811	0.301292	ENSG00000214456
1062	EML6	1.69006	0.00272176	0.127681	ENSG00000214595
1063	ZSWIM8	-0.587329	0.00762528	0.175406	ENSG00000214655
1064	C10orf105	-1.02933	0.00817013	0.176333	ENSG00000214688
1065	SMTNL1	-1.56107	0.0110584	0.201343	ENSG00000214872
1066	TNFRSF25	0.694704	0.0355677	0.292927	ENSG00000215788
1067	CYB5RL	0.649061	0.0121417	0.209492	ENSG00000215883
1068	AL031777.1	-1.26438	0.00751067	0.174306	ENSG00000217275
1069	PAM16	-0.649412	0.0320403	0.279377	ENSG00000217930
1070	LINGO3	-0.911672	0.0101057	0.19085	ENSG00000220008
1071	ACTBP8	-1.79302	0.0467193	0.325453	ENSG00000220267
1072	HIST2H2BD	-0.866693	0.0409844	0.306382	ENSG00000220323
1073	CEBPD	-0.7179	0.0390172	0.301658	ENSG00000221869
1074	ZNF880	0.613113	0.00413098	0.140347	ENSG00000221923
1075	FXYD7	1.02336	0.0488677	0.331744	ENSG00000221946
1076	KIR2DS4	-1.41149	0.0169607	0.228094	ENSG00000221957
1077	APOL6	-0.927654	0.0152393	0.221943	ENSG00000221963
1078	AC023157.1	-1.44857	0.00168819	0.113487	ENSG00000223722
1079	LINC02471	-0.913463	0.0497286	0.333769	ENSG00000223914
1080	EPB41L4A-AS1	0.614981	0.0123103	0.210746	ENSG00000224032
1081	SNHG14	0.89029	0.0287686	0.269733	ENSG00000224078
1082	AC245452.1	-0.581031	0.020655	0.24265	ENSG00000224086
1083	LINC01857	1.70611	0.0128822	0.213999	ENSG00000224137
1084	C5orf66	-1.26897	0.00522026	0.151571	ENSG00000224186
1085	SMIM25	-0.750236	0.0178486	0.2311	ENSG00000224397
1086	INE1	-0.72394	0.0334825	0.285305	ENSG00000224975
1087	SLC9A3-AS1	0.922155	0.0204678	0.24265	ENSG00000225138
1088	AL513327.1	-1.56393	0.00706415	0.168916	ENSG00000225313
1089	AC079630.1	-0.786282	0.025037	0.257339	ENSG00000225342
1090	GBP1P1	-2.54033	0.00517693	0.150979	ENSG00000225492
1091	C3orf86	-0.966132	0.0219446	0.244844	ENSG00000225873
1092	AL445490.1	-1.74353	0.0155492	0.223099	ENSG00000225886
1093	AC012368.1	-1.23614	0.000108171	0.09619	ENSG00000225889
1094	LINC00937	-0.987883	0.039967	0.304229	ENSG00000226091
1095	LINC-PINT	-1.26185	0.0122219	0.210331	ENSG00000226380
1096	FAM30A	1.49314	0.00309834	0.132701	ENSG00000226777
1097	C14orf132	1.30804	0.00381798	0.140175	ENSG00000227051
1098	ZNF717	0.787412	0.0129821	0.213999	ENSG00000227124
1099	AL031283.1	-0.612929	0.0171489	0.228509	ENSG00000228140
1100	AC093495.1	-1.0692	0.00152385	0.113412	ENSG00000228242
1101	ORM2	-1.30001	0.0194189	0.240196	ENSG00000228278
1102	AL512770.1	-0.806983	0.0217848	0.244796	ENSG00000228302
1103	AL669831.1	-1.26168	0.00280633	0.129372	ENSG00000228327
1104	C2orf92	0.655905	0.0186942	0.235816	ENSG00000228486
1105	SATB1-AS1	0.994792	0.00169602	0.113487	ENSG00000228956
1106	AC020571.1	1.67339	0.0105808	0.19586	ENSG00000229056
1107	ORM1	-1.57786	0.0294139	0.270451	ENSG00000229314
1108	TRBV10-2	-1.15788	0.0374688	0.297005	ENSG00000229769
1109	ANKRD36BP2	1.73031	0.00464313	0.143676	ENSG00000230006
1110	AL021707.3	-0.972485	0.00302175	0.132335	ENSG00000230149
1111	LINC01001	-2.27895	0.000251419	0.09619	ENSG00000230724
1112	CFAP58-DT	-1.12591	0.00758845	0.174879	ENSG00000231233
1113	AC005392.2	-1.78014	0.0224637	0.246469	ENSG00000231412
1114	FAM225A	-1.88155	0.00451978	0.143342	ENSG00000231528
1115	AL162377.1	-0.670172	0.024142	0.251971	ENSG00000231856
1116	AL731567.1	-1.02672	0.0269574	0.264462	ENSG00000231964
1117	KANTR	0.692194	0.019538	0.240701	ENSG00000232593
1118	AL096855.1	-0.761564	0.0118824	0.206914	ENSG00000232912
1119	CYP1B1-AS1	-1.0559	0.0282746	0.267563	ENSG00000232973
1120	AC244453.2	-1.36338	0.0156951	0.223099	ENSG00000233029
1121	AC002511.2	-0.939659	0.00462149	0.143342	ENSG00000233214
1122	CHRM3-AS2	0.895945	0.00457474	0.143342	ENSG00000233355
1123	LINC02596	-1.24275	0.0154468	0.222535	ENSG00000233431
1124	RPL10P9	-1.57545	0.0407522	0.305973	ENSG00000233913
1125	AC116366.1	-0.714166	0.0380872	0.298493	ENSG00000234290
1126	AC007278.1	-1.55373	0.0306243	0.274618	ENSG00000234389
1127	AL139042.1	-2.23647	0.0129422	0.213999	ENSG00000234426
1128	ZNF736	0.929527	0.0340663	0.287347	ENSG00000234444
1129	ELF3-AS1	-0.678302	0.0482555	0.330101	ENSG00000234678
1130	HLA-B	-0.70338	0.0208409	0.24265	ENSG00000234745
1131	AC009495.3	-0.820606	0.0118579	0.206761	ENSG00000235192
1132	LINC00402	0.93842	0.0103858	0.193917	ENSG00000235532
1133	NFAM1	-0.926529	0.000786821	0.103447	ENSG00000235568
1134	LINC00494	1.57686	0.0274131	0.264886	ENSG00000235621
1135	ZNF815P	0.609878	0.0226409	0.246478	ENSG00000235944
1136	FAM157A	-0.787269	0.0480692	0.329878	ENSG00000236438
1137	MIR600HG	0.98917	0.0126805	0.212394	ENSG00000236901
1138	RPL12P27	-1.01099	0.032848	0.283248	ENSG00000237169
1139	RGL2	-0.597321	0.00957299	0.18666	ENSG00000237441
1140	LINC01238	0.771562	0.0260081	0.261452	ENSG00000237940
1141	PRKCQ-AS1	0.662521	0.0199453	0.242094	ENSG00000237943
1142	LINC00649	0.813664	0.00654303	0.161748	ENSG00000237945
1143	AC116366.2	-0.948651	0.0198859	0.241987	ENSG00000238160
1144	TNFRSF14-AS1	-0.655546	0.00281612	0.129372	ENSG00000238164
1145	CCR12P	1.25762	0.00992986	0.188603	ENSG00000238241
1146	AL513320.1	-0.76049	0.034692	0.289437	ENSG00000238260
1147	LILRA4	1.21926	0.035056	0.290817	ENSG00000239961
1148	LILRA2	-0.676962	0.00848929	0.177911	ENSG00000239998
1149	LY6G5B	-0.651761	0.0462818	0.323997	ENSG00000240053
1150	ZNF542P	0.851079	0.00259498	0.127681	ENSG00000240225
1151	KIR3DL2	-1.10371	0.0121123	0.209492	ENSG00000240403
1152	IGKV1-16	-2.28	0.00737585	0.172697	ENSG00000240864
1153	LINC00877	-0.618098	0.0067397	0.164563	ENSG00000241163
1154	AP001992.1	-0.73173	0.00770248	0.176014	ENSG00000241170
1155	PISD	-0.662255	0.00418496	0.140812	ENSG00000241878
1156	MICAL3	0.804261	0.0440896	0.317255	ENSG00000243156
1157	AC020636.1	-2.12899	0.00305952	0.132667	ENSG00000243273
1158	WDR92	0.89449	0.00626461	0.159898	ENSG00000243667
1159	AC006254.1	-0.657046	0.0408697	0.305973	ENSG00000243696
1160	KIR2DL3	-0.948306	0.0176665	0.231032	ENSG00000243772
1161	WDR86-AS1	0.804313	0.0178625	0.2311	ENSG00000243836
1162	LINC01011	-0.590068	0.00477959	0.145895	ENSG00000244041
1163	ASPRV1	-1.13919	0.00202339	0.119904	ENSG00000244617
1164	AP000787.1	1.12536	0.00612953	0.159462	ENSG00000245552
1165	SNHG6	0.734117	0.00210775	0.119904	ENSG00000245910
1166	NUDT16P1	-1.39269	0.0026872	0.127681	ENSG00000246082
1167	LINC02288	-1.3435	0.0157358	0.223099	ENSG00000246548
1168	LINC00920	1.05624	0.0379553	0.298483	ENSG00000246898
1169	SNHG10	0.739683	0.00616681	0.159462	ENSG00000247092
1170	OIP5-AS1	0.623952	0.0235849	0.250065	ENSG00000247556
1171	CKMT2-AS1	0.806844	0.0225175	0.246469	ENSG00000247572
1172	LINC00926	1.63897	0.0144409	0.218045	ENSG00000247982
1173	FAM13A-AS1	-0.875589	0.00610029	0.159462	ENSG00000248019
1174	NNT-AS1	0.827199	0.0361991	0.293467	ENSG00000248092
1175	RRN3P1	0.608653	0.0135053	0.216208	ENSG00000248124
1176	TMEM110-MUSTN1	-1.04472	0.00912779	0.183609	ENSG00000248592
1177	AC093700.1	1.93882	0.0146076	0.21845	ENSG00000248988
1178	AC008467.1	-0.652522	0.0286442	0.269733	ENSG00000249476
1179	AC010210.1	-2.03294	0.000655568	0.10334	ENSG00000250608
1180	AC106865.1	-1.21284	0.0404624	0.305973	ENSG00000250771
1181	AC244502.1	-0.602544	0.036009	0.293368	ENSG00000251002
1182	AZIN1-AS1	-0.825346	0.0141618	0.218045	ENSG00000253320
1183	AL606534.4	-0.991082	0.0172091	0.228509	ENSG00000253326
1184	AC107959.3	-0.782889	0.00568397	0.159228	ENSG00000253616
1185	TAGLN2P1	-1.33794	0.00101337	0.111581	ENSG00000253676
1186	SIGLEC14	-1.1042	0.0030091	0.132335	ENSG00000254415
1187	AP5B1	-0.894341	0.00109504	0.111581	ENSG00000254470
1188	AP006284.1	0.904295	0.0479681	0.329712	ENSG00000254815
1189	BORCS8	-0.615503	0.039797	0.303844	ENSG00000254901
1190	AC136475.2	-0.900184	0.0369881	0.29586	ENSG00000254910
1191	AC136475.3	-0.703348	0.0354953	0.292927	ENSG00000255026
1192	AP002807.1	-0.942362	0.00850665	0.177991	ENSG00000255031
1193	CARD17	-1.29879	0.0186111	0.235017	ENSG00000255221
1194	EID1	0.730388	0.048904	0.331782	ENSG00000255302
1195	AC004923.4	-1.23051	0.00638486	0.160315	ENSG00000255306
1196	AC136475.5	-1.69835	0.0178975	0.2311	ENSG00000255328
1197	POLR2M	0.808456	0.0348689	0.290178	ENSG00000255529
1198	AC092746.1	-1.76702	0.00375847	0.139955	ENSG00000255801
1199	ZNF432	0.645559	0.0221551	0.246247	ENSG00000256087
1200	ZNF10	0.71718	0.0192581	0.239753	ENSG00000256223
1201	LINC02361	0.655224	0.0363372	0.294128	ENSG00000256576
1202	MTRNR2L1	2.61179	0.0213916	0.244143	ENSG00000256618
1203	ZNF253	0.75981	0.0408592	0.305973	ENSG00000256771
1204	AC005842.1	0.957052	0.0367905	0.295535	ENSG00000256862
1205	KIAA1147	0.917098	0.0143628	0.218045	ENSG00000257093
1206	PWAR6	1.55746	0.0139435	0.217082	ENSG00000257151
1207	AL132780.1	-1.51532	0.00620154	0.159462	ENSG00000257285
1208	AC004241.1	-0.913442	0.00227829	0.122581	ENSG00000257433
1209	AC084824.1	0.652159	0.0337938	0.286838	ENSG00000257511
1210	AC007298.2	-1.106	0.0131659	0.214794	ENSG00000257878
1211	BLOC1S1-RDH5	-0.693192	0.0180711	0.232403	ENSG00000258311
1212	LINC02207	-1.88864	0.0131193	0.214564	ENSG00000258476
1213	LINC02289	-1.19439	0.00572086	0.159253	ENSG00000258819
1214	AL136295.5	-1.0863	0.0137095	0.216208	ENSG00000259529
1215	AC125257.1	0.735597	0.0222766	0.246469	ENSG00000259623
1216	IQCH-AS1	0.594067	0.0175818	0.230467	ENSG00000259673
1217	AC012236.1	-0.693386	0.0392231	0.302037	ENSG00000259772
1218	AC007342.2	-0.774113	0.018765	0.236191	ENSG00000259962
1219	AC106028.3	-0.807758	0.0096604	0.18666	ENSG00000260361
1220	AC018552.2	-1.37874	0.0169176	0.228094	ENSG00000260467
1221	AC009041.1	0.93737	0.0312579	0.277656	ENSG00000260496
1222	FAM157C	-1.14662	0.00964201	0.18666	ENSG00000260528
1223	AL121839.2	0.764371	0.032755	0.282761	ENSG00000260711
1224	LINC02555	-1.56354	0.000634799	0.102238	ENSG00000260943
1225	AC093520.2	-1.83432	0.002933	0.130618	ENSG00000261245
1226	LINC01355	0.615799	0.0251214	0.257339	ENSG00000261326
1227	VPS9D1-AS1	-0.932809	0.00296603	0.131644	ENSG00000261373
1228	TEN1-CDK3	-0.809602	0.0206037	0.24265	ENSG00000261408
1229	AC092145.1	-1.20096	0.00835639	0.176529	ENSG00000261471
1230	AC007728.2	-0.600964	0.00176251	0.115589	ENSG00000261644
1231	MMP25-AS1	-0.848492	0.00801798	0.176333	ENSG00000261971
1232	AC108134.3	-0.645224	0.0304479	0.274156	ENSG00000262370
1233	SRSF8	0.690388	0.00268765	0.127681	ENSG00000263465
1234	LINC00667	0.645881	0.0355934	0.292927	ENSG00000263753
1235	AC025682.1	-0.855752	0.00799584	0.176333	ENSG00000263766
1236	AC015813.1	-0.611576	0.022551	0.246469	ENSG00000264112
1237	AC132812.1	-0.615681	0.0210231	0.24265	ENSG00000265298
1238	FCGR1CP	-1.59413	0.000531715	0.0973482	ENSG00000265531
1239	AC104564.5	-0.953428	0.0429412	0.313697	ENSG00000265625
1240	TXNIP	-0.681532	0.0332392	0.284953	ENSG00000265972
1241	AC002091.1	-0.978173	0.000744749	0.10334	ENSG00000265975
1242	SRGAP2	-1.24855	3.29633e-05	0.0620745	ENSG00000266028
1243	NBPF15	0.972813	0.0376495	0.297005	ENSG00000266338
1244	AC002091.2	-0.945797	0.00322922	0.132991	ENSG00000266389
1245	MYO15B	-0.845898	0.000254887	0.09619	ENSG00000266714
1246	LINC00663	0.833001	0.0200663	0.242386	ENSG00000266904
1247	AC022916.1	0.851337	0.00405252	0.140175	ENSG00000266947
1248	AC027097.1	0.933224	0.00192117	0.119904	ENSG00000267040
1249	AC003070.1	-0.795309	0.0462726	0.323997	ENSG00000267344
1250	AC005332.2	1.29816	0.0351384	0.291134	ENSG00000267731
1251	AC243960.1	0.859175	0.00785342	0.176014	ENSG00000268027
1252	AC006942.1	-1.17313	0.00555845	0.156229	ENSG00000269194
1253	IKBKG	-0.652993	0.0090886	0.183609	ENSG00000269335
1254	SPIB	1.64179	0.000729521	0.10334	ENSG00000269404
1255	EGLN2	-0.615875	0.0385196	0.300098	ENSG00000269858
1256	SNHG8	0.792077	0.01027	0.192574	ENSG00000269893
1257	AF131215.6	0.618237	0.0217895	0.244796	ENSG00000269918
1258	MKNK1-AS1	-1.14956	0.0358131	0.293287	ENSG00000269956
1259	AL627309.7	-0.84144	0.0163042	0.224621	ENSG00000269981
1260	AP002840.2	0.860634	0.0303513	0.273813	ENSG00000270179
1261	AC005034.3	0.600404	0.0370112	0.295865	ENSG00000270696
1262	AC136475.9	-2.01346	0.00952019	0.186442	ENSG00000270972
1263	AC020907.4	-0.883966	0.031779	0.278823	ENSG00000271032
1264	MMP28	1.1712	0.0294252	0.270451	ENSG00000271447
1265	LINC01215	1.02405	0.00426334	0.140812	ENSG00000271856
1266	AC090948.1	0.843484	0.0411265	0.306645	ENSG00000271964
1267	AC004233.3	-0.919944	0.0158476	0.223099	ENSG00000272079
1268	LINC01145	-0.840665	0.00621221	0.159462	ENSG00000272419
1269	AL662844.4	-0.783113	0.0158064	0.223099	ENSG00000272501
1270	GTF2IP13	-0.980643	0.0128233	0.2137	ENSG00000272556
1271	DOC2B	-1.19432	0.0459439	0.323171	ENSG00000272636
1272	AL359532.1	-0.764053	0.0229977	0.248082	ENSG00000272914
1273	AC083862.2	-1.00835	0.000383318	0.09619	ENSG00000272941
1274	AC008124.1	0.646572	0.0404872	0.305973	ENSG00000273015
1275	AL365203.2	0.789988	0.0203604	0.24265	ENSG00000273038
1276	AL022328.3	-0.649505	0.0490144	0.33236	ENSG00000273188
1277	HIST1H2BG	-0.907233	0.0171747	0.228509	ENSG00000273802
1278	LINC01138	-0.739167	0.0131422	0.214671	ENSG00000274020
1279	AC069281.2	-0.601481	0.0141088	0.218045	ENSG00000274272
1280	AL034397.3	-0.88795	0.0251473	0.257339	ENSG00000274536
1281	AL049757.1	-1.50334	0.000329974	0.09619	ENSG00000274717
1282	AC004241.2	-1.013	0.0187938	0.236191	ENSG00000274902
1283	AC241952.1	0.835131	0.0398533	0.303844	ENSG00000275131
1284	AC245884.11	-0.922515	0.0124158	0.211009	ENSG00000275210
1285	PRAG1	0.647026	0.0236773	0.250065	ENSG00000275342
1286	AC012645.4	-0.738101	0.0339795	0.287347	ENSG00000275371
1287	AL121832.3	-1.08656	0.0029984	0.132335	ENSG00000275437
1288	AC026367.3	-0.775539	0.0345745	0.288822	ENSG00000275759
1289	TUBGCP5	0.58336	0.0217503	0.244796	ENSG00000275835
1290	AC132872.3	-0.948245	0.00798214	0.176333	ENSG00000275888
1291	AC010327.5	-0.661447	0.0339591	0.287347	ENSG00000276570
1292	AL117335.1	-0.684374	0.0175884	0.230467	ENSG00000276649
1293	AL133216.2	-0.722959	0.00777007	0.176014	ENSG00000276805
1294	HIST1H4E	-0.986493	0.0496554	0.333769	ENSG00000276966
1295	NEFL	1.10241	0.0291566	0.270316	ENSG00000277586
1296	TRBV7-9	0.768791	0.0326814	0.282385	ENSG00000278030
1297	BX539320.1	-0.969393	0.0221978	0.246306	ENSG00000278869
1298	AC080112.3	-1.34511	0.000406818	0.09619	ENSG00000278918
1299	LINC01451	-1.03792	0.0026297	0.127681	ENSG00000279141
1300	AC069528.2	-1.01691	0.0216803	0.244796	ENSG00000279320
1301	AJ003147.3	-0.836408	0.0237469	0.250226	ENSG00000279330
1302	AC018665.1	-1.00981	0.0175087	0.230185	ENSG00000279382
1303	AC006128.1	-0.668849	0.00628336	0.159898	ENSG00000279716
1304	AC145098.2	-0.855394	0.0219513	0.244844	ENSG00000279821
1305	AC073548.1	-0.840435	0.0106059	0.19586	ENSG00000279861
1306	AC012676.5	-0.932929	0.023852	0.250591	ENSG00000280063
1307	AC020917.4	-0.769847	0.0181842	0.232853	ENSG00000280332
1308	AC000123.3	0.782637	0.0193851	0.240164	ENSG00000280347
1309	AC132872.4	-0.963204	0.0293227	0.270451	ENSG00000280407
1310	LINC01232	-0.699649	0.0023207	0.123083	ENSG00000280734
1311	TMEM272	-0.89999	0.0338242	0.286838	ENSG00000281106
1312	LINC01127	-1.41742	0.00364782	0.138549	ENSG00000281162
1313	TRBV25-1	-1.04069	0.0435231	0.315752	ENSG00000282499
1314	LINC01002	-0.878485	0.0276047	0.265029	ENSG00000282508
1315	AC215522.2	-1.01166	0.0192919	0.239851	ENSG00000282572
1316	PRR33	-0.640589	0.041728	0.309022	ENSG00000283787
1317	AC015802.6	-0.895638	0.0168529	0.228048	ENSG00000284526
1318	AC079781.5	0.849781	0.0128612	0.213999	ENSG00000284707
1319	AC016831.6	-1.48723	0.000723762	0.10334	ENSG00000285106
