# Supplementary material for: The genomic landscape of ANCA-associated vasculitis: Distinct transcriptional signatures, molecular endotypes and comparison with systemic lupus erythematosus
Source: Front Immunol. 2023 Mar 27;14:1072598. doi: 10.3389/fimmu.2023.1072598 (PMC10083368; doi:10.3389/fimmu.2023.1072598)
Supplement: Supplementary Table 4 — Functional enrichment analysis of the 222-gene cluster identified by the unsupervised hierarchical clustering of the DEGs derived from the comparison of patients with GPA versus healthy individuals. [file Table_4.xlsx]

## Sheet: Sheet 1
source	term_name	term_id	adjusted_p_value	negative_log10_of_adjusted_p_value
GO:MF	MHC protein binding	GO:0042287	0.00000162187732535071	5.789981997805548
GO:MF	enzyme binding	GO:0019899	0.00004574742213174341	4.339633373411779
GO:MF	MHC class Ib protein binding	GO:0023029	0.00006134361162530555	4.212230658370378
GO:MF	peptide antigen binding	GO:0042605	0.0003053154609394848	3.5152512028068434
GO:MF	protein binding	GO:0005515	0.0003384704701349149	3.470479215359591
GO:MF	TAP binding	GO:0046977	0.0005041609478443095	3.2974307976769657
GO:MF	identical protein binding	GO:0042802	0.0007114591107106256	3.1478500548249984
GO:MF	double-stranded RNA binding	GO:0003725	0.0035523439638580484	2.4494849892973827
GO:MF	anion binding	GO:0043168	0.010284110042401505	1.9878332849509912
GO:MF	carbohydrate derivative binding	GO:0097367	0.014265042245325548	1.8457269378600696
GO:MF	antigen binding	GO:0003823	0.01609526618166387	1.793301836606706
GO:MF	MHC class I protein binding	GO:0042288	0.021949336320493923	1.658578606934608
GO:BP	immune response	GO:0006955	2.4129162890203494e-43	42.6174577447498
GO:BP	immune system process	GO:0002376	5.040440134710314e-38	37.297531539004844
GO:BP	defense response	GO:0006952	1.7286825645948964e-35	34.76228474825388
GO:BP	innate immune response	GO:0045087	2.998096248564847e-35	34.523154429009544
GO:BP	defense response to other organism	GO:0098542	4.703458708450336e-35	34.32758266428301
GO:BP	response to biotic stimulus	GO:0009607	4.342522147434214e-34	33.36225795791623
GO:BP	response to other organism	GO:0051707	6.465517848724038e-34	33.18939668503934
GO:BP	response to external biotic stimulus	GO:0043207	7.064728393659524e-34	33.15090453012149
GO:BP	biological process involved in interspecies interaction between organisms	GO:0044419	4.3951072404943545e-32	31.357030523687655
GO:BP	response to external stimulus	GO:0009605	1.1276387089497631e-26	25.94783002432692
GO:BP	response to virus	GO:0009615	3.2768682591523885e-26	25.484541018328716
GO:BP	regulation of immune response	GO:0050776	5.909200116892083e-26	25.228471302254157
GO:BP	defense response to virus	GO:0051607	1.5473614120774144e-25	24.810408237729682
GO:BP	defense response to symbiont	GO:0140546	1.7364320697136484e-25	24.76034220188709
GO:BP	response to stress	GO:0006950	2.356976134996176e-24	23.627644814799368
GO:BP	regulation of response to biotic stimulus	GO:0002831	1.1944534759754515e-23	22.922830761377167
GO:BP	regulation of immune system process	GO:0002682	2.0799849955918704e-21	20.681939797900295
GO:BP	regulation of innate immune response	GO:0045088	3.4969049955711726e-19	18.456316166506788
GO:BP	response to stimulus	GO:0050896	8.158493802998407e-19	18.08839001200898
GO:BP	regulation of defense response	GO:0031347	1.0952331051088461e-17	16.960493437455508
GO:BP	response to cytokine	GO:0034097	3.2637539290781066e-17	16.486282592342217
GO:BP	regulation of response to external stimulus	GO:0032101	1.0562882081540223e-16	15.976217568418262
GO:BP	negative regulation of viral process	GO:0048525	4.675329631713587e-15	14.330187764002686
GO:BP	negative regulation of immune response	GO:0050777	9.319338900438552e-15	14.030614894735603
GO:BP	regulation of viral process	GO:0050792	1.2275519862673105e-14	13.9109601066421
GO:BP	regulation of viral life cycle	GO:1903900	1.3564576191073634e-14	13.867593770701014
GO:BP	negative regulation of immune system process	GO:0002683	3.898822379426201e-14	13.409066549729221
GO:BP	positive regulation of immune response	GO:0050778	1.1446777093934348e-13	12.941316774227758
GO:BP	regulation of response to stimulus	GO:0048583	1.8146096317247622e-13	12.741216788270922
GO:BP	negative regulation of viral genome replication	GO:0045071	1.796037533732028e-12	11.745684591654028
GO:BP	negative regulation of innate immune response	GO:0045824	1.9924212045307073e-12	11.700618844895049
GO:BP	positive regulation of immune system process	GO:0002684	4.821260660851828e-12	11.316839387805652
GO:BP	response to interferon-gamma	GO:0034341	1.7290987033595576e-11	10.762180214880564
GO:BP	cell surface receptor signaling pathway	GO:0007166	2.744987516336528e-11	10.561459626295306
GO:BP	cytokine production	GO:0001816	3.110142025048328e-11	10.507219778405178
GO:BP	response to organic substance	GO:0010033	5.354058802787492e-11	10.271316863334762
GO:BP	regulation of cytokine production	GO:0001817	1.580517594084406e-10	9.801200665296568
GO:BP	positive regulation of response to stimulus	GO:0048584	2.056623698405075e-10	9.686845164142097
GO:BP	negative regulation of defense response	GO:0031348	2.321993965098285e-10	9.634138913334706
GO:BP	regulation of response to stress	GO:0080134	3.205676547524609e-10	9.494080300045464
GO:BP	cellular response to stimulus	GO:0051716	5.274195568323817e-10	9.277843770509753
GO:BP	regulation of viral genome replication	GO:0045069	6.645604872114988e-10	9.177465484146907
GO:BP	negative regulation of response to biotic stimulus	GO:0002832	8.162358338203959e-10	9.088184343048594
GO:BP	activation of immune response	GO:0002253	8.293663036430356e-10	9.081253613581564
GO:BP	cellular response to cytokine stimulus	GO:0071345	9.84348291665397e-10	9.006851208088095
GO:BP	immune response-regulating signaling pathway	GO:0002764	1.4560722887074565e-9	8.836817063342057
GO:BP	adaptive immune response	GO:0002250	4.352381675257445e-9	8.361273026869167
GO:BP	viral life cycle	GO:0019058	4.49712598967899e-9	8.34706494524151
GO:BP	signal transduction	GO:0007165	7.230065530539903e-9	8.140857766409079
GO:BP	cellular response to interferon-gamma	GO:0071346	7.70772869228956e-9	8.113073580668797
GO:BP	signaling	GO:0023052	1.63965719965424e-8	7.785246939671894
GO:BP	viral process	GO:0016032	1.6652301064716648e-8	7.7785257459018124
GO:BP	positive regulation of response to biotic stimulus	GO:0002833	1.9979950620704663e-8	7.699405589442468
GO:BP	immune effector process	GO:0002252	2.0976982472701735e-8	7.67825698466997
GO:BP	cell communication	GO:0007154	2.878270486614798e-8	7.540868395484758
GO:BP	negative regulation of response to external stimulus	GO:0032102	3.0407606260747284e-8	7.517017766921523
GO:BP	regulation of immune effector process	GO:0002697	3.2652628893414336e-8	7.486081847530044
GO:BP	cellular response to organic substance	GO:0071310	3.514283788317439e-8	7.454163170921584
GO:BP	viral genome replication	GO:0019079	1.4489326120836742e-7	6.838951812514169
GO:BP	positive regulation of cytokine production	GO:0001819	1.5360379294694624e-7	6.813598060114463
GO:BP	response to chemical	GO:0042221	2.449874470299004e-7	6.610856167983686
GO:BP	response to interferon-beta	GO:0035456	2.711509484776277e-7	6.566788872077209
GO:BP	cellular response to chemical stimulus	GO:0070887	2.825982350023058e-7	6.548830554911922
GO:BP	response to type I interferon	GO:0034340	6.71880202357391e-7	6.172708155656229
GO:BP	response to interferon-alpha	GO:0035455	7.666793474664358e-7	6.115386235455346
GO:BP	positive regulation of innate immune response	GO:0045089	0.0000014261998499257833	5.845819613587523
GO:BP	leukocyte mediated immunity	GO:0002443	0.0000018068909283553023	5.743068062515493
GO:BP	inflammatory response	GO:0006954	0.000003891368351619808	5.409897657527219
GO:BP	cellular response to type I interferon	GO:0071357	0.000006047264650013701	5.218441024692298
GO:BP	lymphocyte mediated immunity	GO:0002449	0.00001136289040280438	4.94451118215317
GO:BP	positive regulation of NF-kappaB transcription factor activity	GO:0051092	0.000016244692549008547	4.789288503803922
GO:BP	positive regulation of response to external stimulus	GO:0032103	0.00001936613534855162	4.712957037218702
GO:BP	positive regulation of immune effector process	GO:0002699	0.00003382372179340919	4.4707786065132815
GO:BP	interferon-gamma-mediated signaling pathway	GO:0060333	0.00003397251859862408	4.468872254927502
GO:BP	response to bacterium	GO:0009617	0.00003755479272930754	4.425334630615378
GO:BP	pattern recognition receptor signaling pathway	GO:0002221	0.000051868047875512635	4.285100096962009
GO:BP	negative regulation of immune effector process	GO:0002698	0.0000706711238249048	4.150758002401507
GO:BP	adaptive immune response based on somatic recombination of immune receptors built from immunoglobulin superfamily domains	GO:0002460	0.00009207989174394634	4.035835199967257
GO:BP	type I interferon signaling pathway	GO:0060337	0.00009303459878202034	4.031355510954311
GO:BP	cytokine-mediated signaling pathway	GO:0019221	0.0000931213256430682	4.0309508501837525
GO:BP	cell death	GO:0008219	0.00010895836895739728	3.96273940651521
GO:BP	regulation of leukocyte mediated immunity	GO:0002703	0.0001454119293945951	3.8373999630937377
GO:BP	regulation of viral entry into host cell	GO:0046596	0.00017324702493512405	3.761334214524829
GO:BP	leukocyte activation	GO:0045321	0.00023447227346291537	3.629908505588504
GO:BP	negative regulation of response to stimulus	GO:0048585	0.0002841067949265045	3.546518379216887
GO:BP	programmed cell death	GO:0012501	0.0003298703904765848	3.4816566654481207
GO:BP	negative regulation of natural killer cell mediated cytotoxicity	GO:0045953	0.00042631988390831545	3.3702644110303854
GO:BP	immune response-regulating cell surface receptor signaling pathway	GO:0002768	0.0004511108078377237	3.3457167678301176
GO:BP	modulation by symbiont of entry into host	GO:0052372	0.00048599920964330286	3.3133644370089645
GO:BP	positive regulation of defense response	GO:0031349	0.0005520516595303764	3.258020280243224
GO:BP	positive regulation of gene expression	GO:0010628	0.000576015425067276	3.239565886486677
GO:BP	negative regulation of natural killer cell mediated immunity	GO:0002716	0.0005862625741458431	3.231907829439178
GO:BP	negative regulation of granulocyte differentiation	GO:0030853	0.0006182234404139494	3.2088545323535334
GO:BP	regulation of cell communication	GO:0010646	0.0006208651839153248	3.207002693282379
GO:BP	regulation of signaling	GO:0023051	0.0007199394406792297	3.14270403368675
GO:BP	antigen processing and presentation of endogenous peptide antigen	GO:0002483	0.0007902156782941929	3.102254357938417
GO:BP	positive regulation of DNA-binding transcription factor activity	GO:0051091	0.0008170886573691493	3.087730818232285
GO:BP	regulation of adaptive immune response	GO:0002819	0.0008479055000867177	3.071652547599197
GO:BP	cell activation	GO:0001775	0.0009549888495869409	3.0200016991923095
GO:BP	regulation of signal transduction	GO:0009966	0.0011306837369936095	2.946658854390146
GO:BP	regulation of biological process involved in symbiotic interaction	GO:0043903	0.0011792634250005279	2.9283891709478858
GO:BP	positive regulation of I-kappaB kinase/NF-kappaB signaling	GO:0043123	0.0012977122447982575	2.886821597482286
GO:BP	apoptotic process	GO:0006915	0.0013409951466661332	2.8725727939455163
GO:BP	regulation of cellular process	GO:0050794	0.0017160282680875362	2.765475562307061
GO:BP	I-kappaB kinase/NF-kappaB signaling	GO:0007249	0.0020009917720825985	2.698754697144134
GO:BP	negative regulation of leukocyte mediated immunity	GO:0002704	0.002072592441357551	2.6834860900292394
GO:BP	negative regulation of leukocyte mediated cytotoxicity	GO:0001911	0.0022249958182839545	2.6526708009068294
GO:BP	leukocyte mediated cytotoxicity	GO:0001909	0.0023114189275644987	2.636121334728103
GO:BP	T cell activation	GO:0042110	0.0025459416278303857	2.594151557870805
GO:BP	regulation of cell killing	GO:0031341	0.002859921190778244	2.543645934312113
GO:BP	negative regulation of biological process	GO:0048519	0.002992724981808973	2.523933191068452
GO:BP	regulation of lymphocyte mediated immunity	GO:0002706	0.0032984700963092045	2.481687448847973
GO:BP	regulation of natural killer cell mediated cytotoxicity	GO:0042269	0.0033188681036005778	2.4790100067106087
GO:BP	regulation of I-kappaB kinase/NF-kappaB signaling	GO:0043122	0.0034096683967120177	2.467287855752621
GO:BP	positive regulation of biological process	GO:0048518	0.0037592247916465016	2.4249017038544998
GO:BP	regulation of T cell receptor signaling pathway	GO:0050856	0.0038028098080106574	2.419895394650732
GO:BP	natural killer cell mediated cytotoxicity	GO:0042267	0.004222256399887147	2.3744553973488083
GO:BP	negative regulation of cell killing	GO:0031342	0.004261311466459449	2.3704567213214838
GO:BP	antigen processing and presentation of endogenous antigen	GO:0019883	0.004261311466459449	2.3704567213214838
GO:BP	natural killer cell mediated immunity	GO:0002228	0.005593335757747274	2.2523291099833513
GO:BP	regulation of natural killer cell mediated immunity	GO:0002715	0.005610616691902059	2.25098940056728
GO:BP	regulation of multicellular organismal process	GO:0051239	0.005796515415295228	2.236833004831901
GO:BP	antigen processing and presentation of endogenous peptide antigen via MHC class I	GO:0019885	0.006109397322347574	2.2140016297719116
GO:BP	cell killing	GO:0001906	0.0061158741594968345	2.2135414592306755
GO:BP	regulation of defense response to virus	GO:0050688	0.006125584290629343	2.212852479682849
GO:BP	positive regulation of multicellular organismal process	GO:0051240	0.00639035104326726	2.194475283943894
GO:BP	immune system development	GO:0002520	0.006630916815362572	2.1784264202640755
GO:BP	lymphocyte activation	GO:0046649	0.006894925592654548	2.1614704161993576
GO:BP	activation of innate immune response	GO:0002218	0.0073173534960424	2.135645964008253
GO:BP	biological regulation	GO:0065007	0.007567363775197881	2.1210553883049683
GO:BP	interleukin-6 production	GO:0032635	0.007850364434418621	2.1051101817027384
GO:BP	regulation of interleukin-6 production	GO:0032675	0.007850364434418621	2.1051101817027384
GO:BP	cellular response to virus	GO:0098586	0.00798206647754811	2.0978846595747855
GO:BP	regulation of interleukin-1 production	GO:0032652	0.00799436256389632	2.0972161593122327
GO:BP	interleukin-1 production	GO:0032612	0.00799436256389632	2.0972161593122327
GO:BP	viral entry into host cell	GO:0046718	0.00830234480703389	2.0807992337757977
GO:BP	positive regulation of monocyte chemotactic protein-1 production	GO:0071639	0.008496840495458914	2.070742534341053
GO:BP	negative regulation of lymphocyte mediated immunity	GO:0002707	0.010136330324527161	1.9941192450285379
GO:BP	regulation of leukocyte mediated cytotoxicity	GO:0001910	0.010285065533378835	1.9877929367651603
GO:BP	antigen processing and presentation of exogenous peptide antigen via MHC class I, TAP-independent	GO:0002480	0.010797096750633223	1.9666930069836484
GO:BP	positive regulation of macromolecule metabolic process	GO:0010604	0.011204847116101	1.9505940647948439
GO:BP	biological process involved in interaction with host	GO:0051701	0.011332422194153419	1.945677254026683
GO:BP	entry into host	GO:0044409	0.012138602940978077	1.9158312943100217
GO:BP	regulation of T cell mediated immunity	GO:0002709	0.013115708404119747	1.8822082473769846
GO:BP	positive regulation of defense response to virus by host	GO:0002230	0.014657016687317044	1.8339544176952314
GO:BP	alpha-beta T cell activation	GO:0046631	0.014947196392385781	1.8254402592124206
GO:BP	regulation of granulocyte differentiation	GO:0030852	0.015246107780328928	1.8168410143681215
GO:BP	cytoplasmic pattern recognition receptor signaling pathway in response to virus	GO:0039528	0.01706717660158665	1.767838317653202
GO:BP	regulation of molecular function	GO:0065009	0.01712904428249637	1.7662668678819569
GO:BP	positive regulation of signal transduction	GO:0009967	0.018394552072520554	1.7353107832501489
GO:BP	regulation of lymphocyte activation	GO:0051249	0.020817611929817997	1.681569091597171
GO:BP	regulation of inflammatory response	GO:0050727	0.020827975303883958	1.68135294594705
GO:BP	positive regulation of interleukin-1 beta production	GO:0032731	0.02105122452154382	1.676722636765034
GO:BP	cytoplasmic pattern recognition receptor signaling pathway	GO:0002753	0.02105122452154382	1.676722636765034
GO:BP	regulation of tumor necrosis factor superfamily cytokine production	GO:1903555	0.021206878538010288	1.6735232510252231
GO:BP	tumor necrosis factor superfamily cytokine production	GO:0071706	0.021206878538010288	1.6735232510252231
GO:BP	intracellular signal transduction	GO:0035556	0.02279165009039418	1.6422242312386341
GO:BP	regulation of biological process	GO:0050789	0.023228202381793444	1.633984398717875
GO:BP	regulation of adaptive immune response based on somatic recombination of immune receptors built from immunoglobulin superfamily domains	GO:0002822	0.02450662047118204	1.6107165749948844
GO:BP	interleukin-1 beta production	GO:0032611	0.025740781312982793	1.5893782750397398
GO:BP	regulation of interleukin-1 beta production	GO:0032651	0.025740781312982793	1.5893782750397398
GO:BP	regulation of T cell mediated cytotoxicity	GO:0001914	0.026194464632313876	1.5817904733224626
GO:BP	defense response to bacterium	GO:0042742	0.026337105561001852	1.5794319555684888
GO:BP	immune response-activating cell surface receptor signaling pathway	GO:0002429	0.0283513998899821	1.5474254923448065
GO:BP	immune response-activating signal transduction	GO:0002757	0.0283513998899821	1.5474254923448065
GO:BP	negative regulation of cellular process	GO:0048523	0.028551793168670375	1.5443666111027774
GO:BP	positive regulation of cell communication	GO:0010647	0.029106970029750746	1.536003001289059
GO:BP	positive regulation of signaling	GO:0023056	0.030498418293733887	1.5157226834111064
GO:BP	regulation of antigen receptor-mediated signaling pathway	GO:0050854	0.03065896059063806	1.5134425728150473
GO:BP	antiviral innate immune response	GO:0140374	0.03183265955919098	1.4971270753711674
GO:BP	positive regulation of leukocyte mediated immunity	GO:0002705	0.032436243879468626	1.488969442896969
GO:BP	interleukin-27-mediated signaling pathway	GO:0070106	0.0373215440947837	1.4280403965983193
GO:BP	regulation of DNA-binding transcription factor activity	GO:0051090	0.0380321799467052	1.4198487807758595
GO:BP	positive regulation of tumor necrosis factor production	GO:0032760	0.03876977274001221	1.4115067447252616
GO:BP	regulation of leukocyte activation	GO:0002694	0.03887140694000203	1.4103697399135973
GO:BP	regulation of monocyte chemotactic protein-1 production	GO:0071637	0.03952921539404119	1.4030818057789645
GO:BP	monocyte chemotactic protein-1 production	GO:0071605	0.03952921539404119	1.4030818057789645
GO:BP	movement in host environment	GO:0052126	0.04061934373020771	1.3912670975893078
GO:BP	positive regulation of cytokine production involved in immune response	GO:0002720	0.0435282305689412	1.3612289866391474
GO:BP	regulation of catalytic activity	GO:0050790	0.04449951538200799	1.3516447186385243
GO:BP	leukocyte differentiation	GO:0002521	0.044612501399324836	1.3505434254141135
GO:BP	negative regulation of cytokine production	GO:0001818	0.04702450573138174	1.3276757605678355
GO:BP	regulation of pattern recognition receptor signaling pathway	GO:0062207	0.04708404607392507	1.3271262239918005
GO:BP	positive regulation of chemokine production	GO:0032722	0.04734289431400524	1.3247451949456426
GO:CC	cytoplasm	GO:0005737	1.8444001678505738e-7	6.734144846929438
GO:CC	endomembrane system	GO:0012505	0.000013416267149655777	4.872368302484096
GO:CC	cytoplasmic vesicle	GO:0031410	0.00007656820335974054	4.115951543321432
GO:CC	intracellular vesicle	GO:0097708	0.000078397448641746	4.105698070719144
GO:CC	vesicle	GO:0031982	0.00018065077003696388	3.7431601828803958
GO:CC	membrane	GO:0016020	0.0003435146479210362	3.4640547393158023
GO:CC	phagocytic vesicle	GO:0045335	0.0011381038890706382	2.943818092606342
GO:CC	cell surface	GO:0009986	0.002042943370572702	2.689743671639041
GO:CC	plasma membrane	GO:0005886	0.004723740998711731	2.3257139226406447
GO:CC	endoplasmic reticulum	GO:0005783	0.005697528064965017	2.244313526888364
GO:CC	early endosome membrane	GO:0031901	0.0069210969605346066	2.159825066504053
GO:CC	cell periphery	GO:0071944	0.007150851265583511	2.1456422549906105
GO:CC	MHC class I protein complex	GO:0042612	0.011135613125913657	1.9532858657543006
GO:CC	endocytic vesicle	GO:0030139	0.014203890502401686	1.84759268432776
GO:CC	intrinsic component of plasma membrane	GO:0031226	0.021487189207571568	1.6678203919296883
GO:CC	complement component C1q complex	GO:0062167	0.024202394507611236	1.616141664184962
GO:CC	secretory granule membrane	GO:0030667	0.025459367539008838	1.5941523892813492
KEGG	Antigen processing and presentation	KEGG:04612	9.947716792236163e-8	7.002276587427018
KEGG	NOD-like receptor signaling pathway	KEGG:04621	9.045179483040877e-7	6.0435828110351375
KEGG	Graft-versus-host disease	KEGG:05332	0.000002159771117076229	5.665592271005426
KEGG	Influenza A	KEGG:05164	0.000002867168116882755	5.54254684137723
KEGG	Epstein-Barr virus infection	KEGG:05169	0.0001376920238407431	3.861091216622384
KEGG	Natural killer cell mediated cytotoxicity	KEGG:04650	0.0003202794415436934	3.4944709374232157
KEGG	Coronavirus disease - COVID-19	KEGG:05171	0.00033888717791317894	3.4699448627557086
KEGG	Measles	KEGG:05162	0.001156678752100788	2.936787242225679
KEGG	Hepatitis C	KEGG:05160	0.0032571783142029227	2.487158465336083
KEGG	Cytosolic DNA-sensing pathway	KEGG:04623	0.013411868601142548	1.872510710095459
KEGG	Human papillomavirus infection	KEGG:05165	0.027233610117690207	1.5648947842836478
KEGG	Phagosome	KEGG:04145	0.04609634390262655	1.3363335189895584
KEGG	Pertussis	KEGG:05133	0.049221925577440366	1.3078414005621255
REAC	Interferon Signaling	REAC:R-HSA-913531	4.049668783967808e-29	28.39258049559456
REAC	Immune System	REAC:R-HSA-168256	7.893451778821134e-27	26.102733039797688
REAC	Interferon alpha/beta signaling	REAC:R-HSA-909733	2.9287311407163774e-20	19.53332049498369
REAC	Cytokine Signaling in Immune system	REAC:R-HSA-1280215	5.843602678706483e-16	15.233319320511765
REAC	Interferon gamma signaling	REAC:R-HSA-877300	1.1406637601951272e-13	12.942842356118462
REAC	Innate Immune System	REAC:R-HSA-168249	1.9190659999830684e-7	6.71691008887289
REAC	Immunoregulatory interactions between a Lymphoid and a non-Lymphoid cell	REAC:R-HSA-198933	2.5309197206875446e-7	6.5967216301935245
REAC	Antiviral mechanism by IFN-stimulated genes	REAC:R-HSA-1169410	9.71825731717614e-7	6.012411605998447
REAC	Adaptive Immune System	REAC:R-HSA-1280218	0.00001230153923988085	4.910040543718116
REAC	ISG15 antiviral mechanism	REAC:R-HSA-1169408	0.00006581518678924507	4.181673881800157
REAC	Antigen processing-Cross presentation	REAC:R-HSA-1236975	0.0022854310360581292	2.6410318792144176
REAC	Antigen Presentation: Folding, assembly and peptide loading of class I MHC	REAC:R-HSA-983170	0.004362064345844608	2.360307932329273
REAC	Class I MHC mediated antigen processing & presentation	REAC:R-HSA-983169	0.02327108802742121	1.6331833110296128
REAC	Neutrophil degranulation	REAC:R-HSA-6798695	0.028354937113693548	1.54737131156635
WP	Immune response to tuberculosis	WP:WP4197	4.2947937724279026e-7	6.367057685301162
WP	Type II interferon signaling	WP:WP619	0.0000010849099833266541	5.964606294411123
WP	Host-pathogen interaction of human coronaviruses - interferon induction	WP:WP4880	0.000014029326348133898	4.852963182165662
WP	Type I interferon induction and signaling during SARS-CoV-2 infection	WP:WP4868	0.000176664423333287	3.7528508998744976
WP	Network map of SARS-CoV-2 signaling pathway	WP:WP5115	0.0013198029984499162	2.8794908893026023
WP	SARS-CoV-2 innate immunity evasion and cell-specific immune response	WP:WP5039	0.002047848731578162	2.6887021265376023
WP	Ebola virus infection in host	WP:WP4217	0.0027054075966403642	2.5677672948323114
WP	Measles virus infection	WP:WP4630	0.004429579573023401	2.353637492237606
WP	Allograft rejection	WP:WP2328	0.010509595752984923	1.9784139885982461
WP	Microglia pathogen phagocytosis pathway	WP:WP3937	0.012057888558745771	1.918728734282693
WP	Cytosolic DNA-sensing pathway	WP:WP4655	0.030964021728711145	1.5091426364531801
TF	Factor: IRF-2; motif: NAAANNGAAAGTGAAASTRN	TF:M09957	5.787688984044788e-19	18.237494814827066
TF	Factor: IRF8; motif: NCGAAACCGAAACT	TF:M04020	8.193221820126826e-18	17.086545287060172
TF	Factor: IRF-8; motif: NCGAAACYGAAACYN	TF:M11685	1.8725236536009594e-17	16.72757268761328
TF	Factor: IRF; motif: NNGAAANTGAAANN	TF:M08887	1.1204466131715286e-16	15.95060883181734
TF	Factor: IRF-1; motif: STTTCACTTTCNNT	TF:M04788	2.4607271898888895e-16	15.608936531966965
TF	Factor: STAT2; motif: RRGRAANNGAAACTGAAAN	TF:M10080	5.777193478006902e-16	15.238283087708071
TF	Factor: IRF-5; motif: NYGAAACCGAAACY	TF:M11670	6.279866135426652e-16	15.202049613789102
TF	Factor: IRF1; motif: NNNYASTTTCACTTTCNNTTT	TF:M07216	3.386773940226137e-15	14.470213790597422
TF	Factor: STAT2; motif: NRGAAANNGAAACTNA	TF:M09733	3.3933398761832863e-15	14.469372639335555
TF	Factor: IRF7; motif: NCGAAARYGAAANT	TF:M04018	4.2179663339902865e-15	14.37489689093617
TF	Factor: IRF-4; motif: NCGAAACCGAAACYN	TF:M11687	5.44381371297812e-15	14.264096744748992
TF	Factor: STAT2; motif: NRGAAANNGAAACTNA; match class: 1	TF:M09733_1	5.96923672533449e-15	14.224081197709447
TF	Factor: IRF-7; motif: TNSGAAWNCGAAANTNNN; match class: 1	TF:M00453_1	2.844357699825869e-14	13.54601578864125
TF	Factor: IRF-4; motif: NYGAAASYGAAACYN	TF:M11686	8.24885283198389e-14	13.083606444587112
TF	Factor: IRF-2; motif: NGAAASYGAAAS	TF:M11665	8.446645159523748e-14	13.07331574998661
TF	Factor: IRF-2; motif: NGAAASYGAAAS	TF:M11664	9.46079967775733e-14	13.024072153137398
TF	Factor: IRF-8; motif: NCGAAACYGAAACYN; match class: 1	TF:M11685_1	1.7086727385262115e-13	12.767341109580132
TF	Factor: IRF-1; motif: NNRAAANNGAAASN	TF:M07045	1.8701878226177237e-13	12.728114775158543
TF	Factor: IRF-8; motif: NYGAAASYGAAACYN	TF:M11682	4.181836179115546e-13	12.37863298440684
TF	Factor: IRF-8; motif: NCGAAACCGAAACYN	TF:M11683	4.775468625562576e-13	12.320984003868798
TF	Factor: IRF-2; motif: NAANYGAAASYR; match class: 1	TF:M08775_1	1.1085159941113232e-12	11.955258036330116
TF	Factor: IRF-8; motif: NCGAAACCGAAACYN; match class: 1	TF:M11683_1	2.9393924799642997e-12	11.531742421241942
TF	Factor: IRF-4; motif: NCGAAACCGAAACYN; match class: 1	TF:M11687_1	3.2602917744730018e-12	11.486743531719394
TF	Factor: IRF-8; motif: NYGAAACYGAAACTN; match class: 1	TF:M11684_1	5.617071685460293e-12	11.250490033592047
TF	Factor: IRF-1; motif: NAAANNGAAASTGAAASNRN	TF:M09956	8.123141630175451e-12	11.090275974604207
TF	Factor: IRF-7; motif: TNSGAAWNCGAAANTNNN	TF:M00453	1.3274398437882286e-11	10.876985150926558
TF	Factor: IRF-4; motif: NCGAAACCGAAACYA	TF:M04015	1.674026712781361e-11	10.776237616162962
TF	Factor: IRF-8; motif: NYGAAASYGAAACYN; match class: 1	TF:M11682_1	1.7802533789707038e-11	10.749518181254308
TF	Factor: IRF; motif: NNGAAANTGAAANN; match class: 1	TF:M08887_1	2.2843570380189882e-11	10.641236016221649
TF	Factor: IRF-1; motif: NAAANNGAAAGTGAAASTRN	TF:M09629	2.975810821892636e-11	10.526394681197253
TF	Factor: IRF-4; motif: NYGAAASYGAAACYN; match class: 1	TF:M11686_1	5.64849264610146e-11	10.248067432325781
TF	Factor: IRF-4; motif: KRAAMNGAAANYN	TF:M07323	7.46103946841801e-11	10.1272006626145
TF	Factor: IRF; motif: RRAANTGAAASYGNV	TF:M00772	1.0712768598358155e-10	9.970098275983807
TF	Factor: IRF-7; motif: NCGAAANCGAAANYN	TF:M11679	5.179631435227657e-10	9.28570114205816
TF	Factor: IRF3; motif: NNRRAANGGAAACCGAAACYR	TF:M04014	7.307368890499693e-10	9.136238968053087
TF	Factor: IRF-3; motif: NGGAAACNGAAACCGAAACN	TF:M11677	7.861950018842365e-10	9.104469721468607
TF	Factor: IRF-5; motif: NCGAAACCGAAACY	TF:M11671	1.4243962197201715e-9	8.846369187593156
TF	Factor: ICSBP; motif: RAARTGAAACTG	TF:M00699	3.8796845884341185e-9	8.411203580351827
TF	Factor: IRF-3; motif: NGGAAANGGAAASNGAAACN	TF:M11676	6.824768373010928e-9	8.165912083632296
TF	Factor: IRF-8; motif: NYGAAACYGAAACTN	TF:M11684	1.034384652251251e-8	7.985317931952141
TF	Factor: IRF-2; motif: NGAAASYGAAAS; match class: 1	TF:M11664_1	1.563777141983847e-8	7.805825139321535
TF	Factor: ISGF-3; motif: CAGTTTCWCTTTYCC	TF:M00258	2.9494279092661837e-8	7.530262214511113
TF	Factor: IRF-2; motif: NGAAASYGAAAS; match class: 1	TF:M11665_1	7.169343674355048e-8	7.144520600490167
TF	Factor: IRF-4; motif: NCGAAACCGAAACYA; match class: 1	TF:M04015_1	1.477492980660095e-7	6.830474573707505
TF	Factor: IRF7; motif: NCGAAARYGAAANT; match class: 1	TF:M04018_1	1.947891410365469e-7	6.7104352575157
TF	Factor: ICSBP; motif: RAARTGAAACTG; match class: 1	TF:M00699_1	5.513238988345432e-7	6.258593181279111
TF	Factor: IRF8; motif: NCGAAACCGAAACT; match class: 1	TF:M04020_1	6.875653931664895e-7	6.162685990529285
TF	Factor: IRF-1; motif: NNRAAANNGAAASN; match class: 1	TF:M07045_1	7.352011675719346e-7	6.133593811918945
TF	Factor: IRF; motif: RAAANTGAAAN	TF:M00972	0.0000011668398719147743	5.932988739083462
TF	Factor: IRF-5; motif: NYGAAACCGAAACY; match class: 1	TF:M11670_1	0.0000012503405079344944	5.90297169852888
TF	Factor: IRF-9; motif: NYGAAACYGAAACYN	TF:M11680	0.000001507911807538617	5.821624058081206
TF	Factor: IRF-7; motif: NCGAAANCGAAANYN; match class: 1	TF:M11679_1	0.00001609460969965917	4.7933195506552595
TF	Factor: ISGF-3; motif: CAGTTTCWCTTTYCC; match class: 1	TF:M00258_1	0.00002104935955382968	4.676761113437294
TF	Factor: IRF5; motif: CCGAAACCGAAACY	TF:M04016	0.000029639964211230453	4.528122325081188
TF	Factor: IRF-7; motif: NNGAAAGTGAAANTR	TF:M11678	0.00005211365019267834	4.283048506510485
TF	Factor: HELIOS; motif: RNARRRGGAASTGARAN	TF:M09745	0.00007530659591311071	4.12316698338478
TF	Factor: STAT2; motif: RRGRAANNGAAACTGAAAN; match class: 1	TF:M10080_1	0.00008650800760412664	4.06294369025396
TF	Factor: IRF-3; motif: RAAARGGAAANNGAAASNGA	TF:M09958	0.00012937420577773776	3.88815230330455
TF	Factor: IRF; motif: RAAANTGAAAN; match class: 1	TF:M00972_1	0.0002001601512563313	3.698622379464378
TF	Factor: IRF-2; motif: NNRAAAGTGAAASNNA	TF:M01882	0.0003907143747053802	3.4081406104276746
TF	Factor: IRF-1; motif: STTTCACTTTCNNT; match class: 1	TF:M04788_1	0.0011071881314582404	2.955778578297199
TF	Factor: IRF-9; motif: NCGAAACYGAAACYN	TF:M11681	0.0012839140310930838	2.8914640549835484
TF	Factor: IRF; motif: RRAANTGAAASYGNV; match class: 1	TF:M00772_1	0.0036347531865459607	2.4395250740375043
TF	Factor: IRF-3; motif: NGGAAANGGAAASNGAAACN; match class: 1	TF:M11676_1	0.006094794488829029	2.21504093383104
TF	Factor: IRF-5; motif: NCGAAACCGAAACY	TF:M11672	0.00776161555008597	2.110047872625535
TF	Factor: IRF-9; motif: NYGAAACYGAAACYN; match class: 1	TF:M11680_1	0.009306800669663806	2.031199587579795
TF	Factor: IRF5; motif: NACCGAAACYA	TF:M04017	0.014073152983783406	1.8516085912607831
TF	Factor: ESE-1; motif: NNANVAGGAAGTNN; match class: 1	TF:M09902_1	0.016541767912211406	1.7814180767975487
TF	Factor: SPI1; motif: NNAAWGNGGAASTNNNN; match class: 1	TF:M01203_1	0.017776177874300896	1.7501616126875879
TF	Factor: STAT5B; motif: NAWTTCYNGGAAWTN; match class: 1	TF:M00459_1	0.017995370809487855	1.7448391999221444
TF	Factor: IRF-1; motif: NAAANNGAAAGTGAAASTRN; match class: 1	TF:M09629_1	0.01940442492290929	1.7120992236535728
TF	Factor: PEA3; motif: ACWTCCK	TF:M00655	0.030745509175361164	1.512218310223217
TF	Factor: STAT5A; motif: NAWTTCYNGGAANYN; match class: 1	TF:M00457_1	0.048001618685873264	1.3187441173225443
MIRNA	hsa-miR-146a-5p	MIRNA:hsa-miR-146a-5p	1.0449450910125174e-7	6.980906529932638
HPA	bone marrow; hematopoietic cells[≥Low]	HPA:0040081	0.01685361532767009	1.773306922778415
HPA	bone marrow	HPA:0040000	0.01685361532767009	1.773306922778415
HPA	tonsil; non-germinal center cells[≥Low]	HPA:0600441	0.021281496113333156	1.6719978439087027
HPA	lymph node; non-germinal center cells[≥Low]	HPA:0310441	0.030368553102683448	1.517575899372142
HPA	skin 1; endothelial cells[≥Medium]	HPA:0460202	0.04196381490468832	1.3771250372386354
HPA	lymph node	HPA:0310000	0.046820761215947644	1.3295615297850973
CORUM	C1q complex	CORUM:6418	0.04960084265624933	1.3045109453273307
HP	Skin ulcer	HP:0200042	0.006652705688278308	2.1770016890571737
