# Supplementary material for: The genomic landscape of ANCA-associated vasculitis: Distinct transcriptional signatures, molecular endotypes and comparison with systemic lupus erythematosus
Source: Front Immunol. 2023 Mar 27;14:1072598. doi: 10.3389/fimmu.2023.1072598 (PMC10083368; doi:10.3389/fimmu.2023.1072598)
Supplement: Supplementary Table 5 — Differentially expressed genes resulted from the comparison of the whole blood transcriptome of patients with MPA versus healthy individuals. [file Table_5.xlsx]

## Sheet: Sheet 1
	Gene.name	logFC	logCPM	PValue	fdr	Gene.stable.ID
1	GCLC	0.947386	2.98723	0.0231564	0.186265	ENSG00000001084
2	KRIT1	1.48028	1.60451	0.006118	0.123448	ENSG00000001631
3	LAP3	-2.19686	6.059	0.000652201	0.0694519	ENSG00000002549
4	SNX11	-0.812984	5.95352	0.0124171	0.154709	ENSG00000002919
5	ALS2	0.625721	2.68464	0.0380468	0.216832	ENSG00000003393
6	PDK4	1.53292	3.62181	0.025932	0.191397	ENSG00000004799
7	CDC27	0.621647	3.99234	0.0415273	0.224718	ENSG00000004897
8	UPF1	-0.623962	7.40695	0.00912828	0.138002	ENSG00000005007
9	PRKAR2B	2.02596	4.35463	0.00159861	0.0845368	ENSG00000005249
10	GCFC2	0.628959	1.93023	0.0185584	0.173748	ENSG00000005436
11	ABCB4	1.54974	-0.0425547	0.0294454	0.199755	ENSG00000005471
12	FBXL3	1.59371	4.45225	0.0186058	0.173945	ENSG00000005812
13	ITGA3	0.845924	1.46109	0.0247284	0.188968	ENSG00000005884
14	RALA	0.593586	3.95572	0.00846576	0.135036	ENSG00000006451
15	ALDH3B1	-0.988407	6.29355	0.00365158	0.108357	ENSG00000006534
16	PHTF2	1.42126	3.00242	0.0322637	0.202741	ENSG00000006576
17	GGCT	0.833072	1.50275	0.0202969	0.181024	ENSG00000006625
18	DBF4	0.881497	1.86914	0.0168913	0.169446	ENSG00000006634
19	MARK4	-0.69214	4.74458	0.0113539	0.149104	ENSG00000007047
20	GAS7	-0.685499	6.88346	0.0114177	0.149759	ENSG00000007237
21	TKTL1	-1.10132	2.51098	0.0336573	0.20608	ENSG00000007350
22	BAIAP3	-1.10805	4.6471	0.0227433	0.185439	ENSG00000007516
23	NADK	-0.849945	8.56489	0.000953421	0.0770961	ENSG00000008130
24	DLEC1	-1.04045	2.17551	0.00448989	0.113091	ENSG00000008226
25	ADAM22	1.16654	0.504325	0.0106349	0.145542	ENSG00000008277
26	SEC62	1.17626	5.90723	0.0104021	0.144338	ENSG00000008952
27	ETV7	-2.48593	3.76619	0.00307468	0.103051	ENSG00000010030
28	HIVEP2	0.940147	4.5043	0.0447421	0.231381	ENSG00000010818
29	MBTD1	1.04442	3.49206	0.0328241	0.203982	ENSG00000011258
30	TTC19	0.797775	3.44375	0.00185167	0.0881179	ENSG00000011295
31	PLAUR	-0.667772	6.60289	0.0147403	0.16342	ENSG00000011422
32	CEP68	0.682329	3.3232	0.00321786	0.104609	ENSG00000011523
33	MAP4K3	1.50904	0.852785	0.0188092	0.174419	ENSG00000011566
34	EXTL3	-0.810177	6.1688	0.0133533	0.158011	ENSG00000012232
35	ALOX5	-0.727929	8.74023	0.0220873	0.184074	ENSG00000012779
36	MAP4K5	1.35283	2.92358	0.00597915	0.123152	ENSG00000012983
37	MVP	-0.899064	8.90878	0.00461154	0.113805	ENSG00000013364
38	NUB1	-0.598103	6.29094	0.00970717	0.140327	ENSG00000013374
39	DNASE1L1	-0.751888	3.70743	0.00335084	0.106394	ENSG00000013563
40	SLC30A9	1.01306	3.28755	0.033012	0.204179	ENSG00000014824
41	YAF2	0.742286	2.55437	0.024105	0.187095	ENSG00000015153
42	ZMYND11	1.35828	3.51732	0.0202886	0.181024	ENSG00000015171
43	WAS	-0.714099	8.87494	0.0150214	0.164592	ENSG00000015285
44	NCDN	-0.80331	3.60912	0.0161759	0.16805	ENSG00000020129
45	FHL1	0.992091	2.84159	0.00608755	0.123448	ENSG00000022267
46	RTF2	-0.759516	7.28851	0.007969	0.132636	ENSG00000022277
47	SLC45A4	-0.752153	6.89579	0.0170776	0.169446	ENSG00000022567
48	GRAMD1B	-1.21654	3.733	0.000427914	0.069097	ENSG00000023171
49	BIRC3	1.52351	5.24415	0.00458465	0.113615	ENSG00000023445
50	AKAP11	1.2841	3.32541	0.0309656	0.200795	ENSG00000023516
51	HSF2	0.895273	2.35187	0.0100657	0.142015	ENSG00000025156
52	TYMP	-0.954986	9.25779	0.0496777	0.241444	ENSG00000025708
53	SEC63	0.86225	4.51928	0.0311002	0.201015	ENSG00000025796
54	BTN3A1	-0.890008	7.46766	0.000232079	0.0682575	ENSG00000026950
55	TNFRSF1B	-0.739831	9.67752	0.00399695	0.11019	ENSG00000028137
56	VEZT	1.17231	2.83161	0.0145592	0.162634	ENSG00000028203
57	BCLAF1	0.846935	5.67362	0.0303976	0.200756	ENSG00000029363
58	BAK1	-0.96844	4.8019	0.0217962	0.184074	ENSG00000030110
59	IKZF2	1.39673	2.10859	0.0174769	0.170526	ENSG00000030419
60	GRN	-0.654264	9.58444	0.0222993	0.184581	ENSG00000030582
61	GAB2	-0.676974	6.97835	0.0491272	0.240473	ENSG00000033327
62	SLC4A7	1.65375	2.48947	0.0168183	0.169446	ENSG00000033867
63	SH3YL1	1.08375	2.97144	0.00560755	0.121178	ENSG00000035115
64	FAM136A	0.588737	3.5578	0.00340178	0.106394	ENSG00000035141
65	AC118549.1	1.06364	2.79447	0.0220798	0.184074	ENSG00000036549
66	EDC4	-0.750827	4.87214	0.0496643	0.241444	ENSG00000038358
67	PHKA2	-0.67461	5.3669	0.0107491	0.145542	ENSG00000044446
68	YTHDC2	1.14243	3.57865	0.0290209	0.198859	ENSG00000047188
69	KIAA0556	-0.752234	4.38695	0.00270879	0.0982094	ENSG00000047578
70	SCML1	1.85797	0.659061	0.0141809	0.160595	ENSG00000047634
71	ARHGAP6	1.79936	0.659635	0.00413245	0.111255	ENSG00000047648
72	GOPC	1.1358	3.37756	0.0267078	0.192842	ENSG00000047932
73	RSF1	0.734279	4.4039	0.018377	0.173227	ENSG00000048649
74	ERCC8	0.831735	0.648331	0.0155751	0.166645	ENSG00000049167
75	PER3	1.15999	0.35618	0.0159625	0.167537	ENSG00000049246
76	LTBP1	2.027	1.43802	0.00464434	0.113805	ENSG00000049323
77	RCN1	0.674126	1.62931	0.0415072	0.224718	ENSG00000049449
78	MCUR1	0.920622	2.78782	0.00117525	0.0786731	ENSG00000050393
79	MAPK9	0.645127	3.50036	0.0233799	0.186276	ENSG00000050748
80	FAM160A2	-0.607145	5.83422	0.0398062	0.220821	ENSG00000051009
81	KCNQ1	-0.632668	5.28007	0.0206415	0.181587	ENSG00000053918
82	TRAPPC3	-0.584854	5.48342	0.0391589	0.21947	ENSG00000054116
83	ENTPD2	-1.4753	1.36085	0.0264761	0.192132	ENSG00000054179
84	FAM168A	-0.666698	5.22386	0.00137067	0.0794108	ENSG00000054965
85	RELT	-0.843119	5.65369	0.000388869	0.069097	ENSG00000054967
86	NOP58	0.643649	4.16332	0.0469676	0.235589	ENSG00000055044
87	EIF2AK2	-1.26529	5.99831	0.0142865	0.161247	ENSG00000055332
88	KMT2C	1.28431	5.52972	0.0474433	0.236578	ENSG00000055609
89	PUM2	0.838189	6.1586	0.0258494	0.191133	ENSG00000055917
90	HPF1	0.772401	2.66279	0.00894007	0.137681	ENSG00000056050
91	ZNF280C	1.27974	0.0684297	0.0388212	0.21888	ENSG00000056277
92	NDC1	0.651009	2.19486	0.0374236	0.215988	ENSG00000058804
93	TBXAS1	-0.727045	7.53112	0.0129349	0.15663	ENSG00000059377
94	PARP12	-0.951975	5.9692	0.017348	0.17015	ENSG00000059378
95	ALDH18A1	0.584118	3.30604	0.0383619	0.217875	ENSG00000059573
96	DNAJC25	0.881541	1.1461	0.0313591	0.201646	ENSG00000059769
97	WNK1	0.953954	6.67683	0.0446544	0.231221	ENSG00000060237
98	CCAR1	1.10583	4.23639	0.0311785	0.201068	ENSG00000060339
99	ACAA1	-0.670242	6.60342	0.00840758	0.134919	ENSG00000060971
100	NCKAP1	1.30178	0.588118	0.0118476	0.150947	ENSG00000061676
101	GUCY1B1	1.22694	1.13679	0.0126606	0.15565	ENSG00000061918
102	DGAT2	-0.915314	7.45832	0.0340728	0.206695	ENSG00000062282
103	BICRA	0.583472	4.09067	0.0258094	0.191133	ENSG00000063169
104	LPAR2	-0.80715	7.92294	0.0254768	0.189952	ENSG00000064547
105	SNX24	0.714444	0.655379	0.0268611	0.193252	ENSG00000064652
106	CNN2	-0.582331	8.78754	0.0155736	0.166645	ENSG00000064666
107	ABCA7	-0.979692	8.34123	0.0125501	0.155484	ENSG00000064687
108	SBNO2	-0.782348	8.12887	0.00257263	0.0979087	ENSG00000064932
109	ANKRD44	1.03582	6.24127	0.0227789	0.185439	ENSG00000065413
110	MYLK	1.2209	2.37869	0.00667377	0.124795	ENSG00000065534
111	SLC9A7	0.60581	2.74015	0.0377398	0.216304	ENSG00000065923
112	YBX1	0.611204	8.1609	0.00734125	0.129165	ENSG00000065978
113	TRMT11	1.19638	1.05583	0.00968768	0.140327	ENSG00000066651
114	THUMPD1	1.15652	4.10668	0.0282115	0.19695	ENSG00000066654
115	MSANTD3	1.0502	1.48709	0.00573807	0.122592	ENSG00000066697
116	MYO9A	1.03212	2.41696	0.0123558	0.15453	ENSG00000066933
117	TNFRSF1A	-0.596797	8.43818	0.0101876	0.142562	ENSG00000067182
118	STOML1	-0.809231	2.7801	0.0218244	0.184074	ENSG00000067221
119	RRP15	0.774165	2.04203	0.0182488	0.173062	ENSG00000067533
120	PRKCZ	-0.701827	3.81481	0.0371098	0.215301	ENSG00000067606
121	PDK3	-0.657552	4.4053	0.0311699	0.201068	ENSG00000067992
122	IFI35	-1.52387	6.48607	0.00779678	0.131564	ENSG00000068079
123	KIF2A	0.962242	3.9131	0.043475	0.228686	ENSG00000068796
124	IFT80	1.2114	1.15333	0.0251171	0.189304	ENSG00000068885
125	MAST4	1.55998	2.16839	8.96918e-06	0.0326423	ENSG00000069020
126	SDK2	1.3223	0.620683	0.0147191	0.16342	ENSG00000069188
127	NUCKS1	0.641776	5.38105	0.00618031	0.123448	ENSG00000069275
128	KCNAB2	-0.589432	7.94309	0.0173165	0.17015	ENSG00000069424
129	RORA	1.00315	3.99685	0.0301221	0.200747	ENSG00000069667
130	PIGB	-0.728844	3.78236	0.0250302	0.189112	ENSG00000069943
131	GNB5	1.14051	3.11438	3.16e-05	0.0326423	ENSG00000069966
132	CLTCL1	-1.15379	3.57542	0.0093271	0.13877	ENSG00000070371
133	DGCR2	-0.581785	7.08737	0.00502362	0.11572	ENSG00000070413
134	POLB	-0.65922	4.72292	0.0063903	0.124211	ENSG00000070501
135	GBA2	-0.68593	6.10855	0.000432337	0.069097	ENSG00000070610
136	NDST1	-0.752555	6.2785	0.0322807	0.202741	ENSG00000070614
137	ST6GALNAC2	-1.63665	3.09266	0.00394559	0.11019	ENSG00000070731
138	MGAT4A	0.851389	5.0175	0.0384836	0.218305	ENSG00000071073
139	RPL31	1.351	7.02256	0.00358792	0.108208	ENSG00000071082
140	HLTF	1.08305	1.93544	0.0224663	0.184864	ENSG00000071794
141	RDH11	1.10233	4.18335	0.000287428	0.0682575	ENSG00000072042
142	RHOBTB1	1.45064	1.16454	0.0084461	0.134953	ENSG00000072422
143	FCGR2B	-1.25224	4.9255	0.00193222	0.0887633	ENSG00000072694
144	NDE1	-0.647474	5.62233	0.0194914	0.177126	ENSG00000072864
145	MRVI1	-0.960891	6.14311	0.0127494	0.155902	ENSG00000072952
146	ALPK1	-0.864132	6.58826	0.00547213	0.11953	ENSG00000073331
147	DHRS9	-1.9435	5.19163	0.00015187	0.0682575	ENSG00000073737
148	PTGS2	1.61859	3.47547	0.0337474	0.20608	ENSG00000073756
149	ST6GAL1	0.648582	6.12485	0.047301	0.23644	ENSG00000073849
150	CLNS1A	0.654891	4.70187	0.0243281	0.187457	ENSG00000074201
151	MGLL	0.653071	3.47377	0.0275199	0.195737	ENSG00000074416
152	ZNF532	1.32167	1.17146	0.0204097	0.181033	ENSG00000074657
153	TUBE1	1.09704	1.35507	0.0194043	0.177016	ENSG00000074935
154	ACTR6	1.16352	2.41643	0.0377415	0.216304	ENSG00000075089
155	CELSR1	1.12306	1.13421	0.0313382	0.20161	ENSG00000075275
156	ZNF638	0.695127	5.58395	0.0483374	0.238431	ENSG00000075292
157	SLC25A40	1.02496	3.19582	0.0283317	0.197275	ENSG00000075303
158	ZNF37A	0.803598	2.86802	0.036578	0.213539	ENSG00000075407
159	DLG1	0.891293	3.43704	0.0087677	0.136959	ENSG00000075711
160	REXO2	0.622374	3.10511	0.0102374	0.142894	ENSG00000076043
161	PLXNA2	-1.06505	2.81465	0.00501984	0.11572	ENSG00000076356
162	TPD52	1.54452	2.61556	0.00178899	0.0880928	ENSG00000076554
163	ICAM3	-1.74157	7.53876	0.000240593	0.0682575	ENSG00000076662
164	RAP1GAP	2.89745	2.72868	0.0117039	0.15071	ENSG00000076864
165	TOP2B	0.62201	6.2555	0.0174296	0.170316	ENSG00000077097
166	TM9SF3	0.838099	5.48881	0.0258672	0.191133	ENSG00000077147
167	NFKB2	-0.625875	7.15114	0.0271	0.193937	ENSG00000077150
168	DNAJC10	0.952505	4.48755	0.0157648	0.167537	ENSG00000077232
169	LRCH4	-1.18536	6.24796	0.00231441	0.0941198	ENSG00000077454
170	LAMP3	-3.25772	1.87161	0.00213484	0.0927754	ENSG00000078081
171	N4BP2	1.52461	1.65572	0.0201116	0.180241	ENSG00000078177
172	MLLT10	0.959218	3.34804	0.0263924	0.192132	ENSG00000078403
173	P2RY10	1.09303	2.88026	0.00696087	0.127619	ENSG00000078589
174	NRDC	-0.668103	7.57157	0.0184296	0.17328	ENSG00000078618
175	TNRC6C	1.04571	3.92188	0.000219898	0.0682575	ENSG00000078687
176	SP140	-0.700458	5.26928	0.0194133	0.177016	ENSG00000079263
177	CDC14A	1.74595	3.07358	0.0160094	0.167537	ENSG00000079335
178	RAPGEF3	-1.07478	1.58255	0.00445931	0.113091	ENSG00000079337
179	CEACAM1	-1.15549	4.91277	0.0215528	0.183651	ENSG00000079385
180	CARMIL1	0.927225	0.799227	0.0224442	0.184864	ENSG00000079691
181	DNM2	-0.743044	8.04415	0.00256804	0.0979087	ENSG00000079805
182	SESN1	1.07993	3.67947	0.0202823	0.181024	ENSG00000080546
183	PUM3	0.649399	3.06484	0.0213361	0.183226	ENSG00000080608
184	CPOX	1.02	2.33181	0.0241235	0.187095	ENSG00000080819
185	RBL1	0.800917	2.02673	0.0261472	0.191479	ENSG00000080839
186	TCF7	1.0093	6.87557	0.014841	0.163848	ENSG00000081059
187	PCNP	1.16654	4.5923	0.014097	0.159783	ENSG00000081154
188	MEF2C	0.969079	4.20964	0.00722042	0.128448	ENSG00000081189
189	CDC14B	1.19454	1.99763	0.0166139	0.169116	ENSG00000081377
190	HSPB11	0.712917	2.83105	0.0249313	0.189112	ENSG00000081870
191	C5orf22	0.700277	2.89766	0.0291114	0.198859	ENSG00000082213
192	COBLL1	1.93094	0.972797	0.0175437	0.170925	ENSG00000082438
193	TRAF5	0.720578	4.16467	0.00684527	0.126912	ENSG00000082512
194	ITGB5	0.824013	3.43534	0.0398523	0.220821	ENSG00000082781
195	LYRM2	0.701282	2.66043	0.0276441	0.196022	ENSG00000083099
196	TNPO1	0.952212	4.97142	0.0351197	0.20943	ENSG00000083312
197	DIS3	0.682738	4.01058	0.0461394	0.233388	ENSG00000083520
198	PDS5B	0.926633	4.31108	0.0357785	0.211434	ENSG00000083642
199	RRAGB	0.667348	1.75405	0.0254638	0.189952	ENSG00000083750
200	ZNF264	0.587747	4.13192	0.0105685	0.145542	ENSG00000083844
201	SMAP2	-1.12684	9.95371	0.00802036	0.133322	ENSG00000084070
202	HAL	-1.08914	6.41541	0.0173408	0.17015	ENSG00000084110
203	CD59	-0.748981	5.55914	0.0335952	0.205977	ENSG00000085063
204	CD82	-0.633473	6.81773	0.0388896	0.219078	ENSG00000085117
205	ATRX	1.17538	4.58387	0.0279071	0.196461	ENSG00000085224
206	AK6	0.920504	1.38433	0.034954	0.208963	ENSG00000085231
207	HACE1	1.51636	0.85204	0.0289451	0.19883	ENSG00000085382
208	PILRA	-0.881368	8.04158	0.00184733	0.0881179	ENSG00000085514
209	ZNF213	-0.84669	4.43427	0.00182441	0.0880928	ENSG00000085644
210	CTTN	0.753359	3.4332	0.0283017	0.197275	ENSG00000085733
211	DDHD2	0.835974	3.46972	0.00606277	0.123448	ENSG00000085788
212	DIMT1	1.24337	3.55174	0.00154373	0.0845368	ENSG00000086189
213	IPO11	0.707338	2.03674	0.0417641	0.224892	ENSG00000086200
214	LAT2	-0.613427	7.90729	0.0302357	0.200747	ENSG00000086730
215	PGS1	-0.787772	6.25212	0.00723042	0.128448	ENSG00000087157
216	SH3BP2	-0.656677	8.23536	0.00571426	0.122537	ENSG00000087266
217	TXNDC16	0.782982	1.65562	0.0482651	0.238288	ENSG00000087301
218	DNM1L	0.692063	3.92314	0.0203185	0.181033	ENSG00000087470
219	RFX2	-0.853289	4.77809	0.0270691	0.193927	ENSG00000087903
220	GP6	1.01984	1.11756	0.00663997	0.124795	ENSG00000088053
221	DOCK9	1.58668	3.2811	0.00547685	0.11953	ENSG00000088387
222	CRLS1	0.722101	3.34503	0.0049525	0.11572	ENSG00000088766
223	SIGLEC1	-3.52124	5.20751	0.0079575	0.132612	ENSG00000088827
224	NSFL1C	-0.674016	7.07948	0.0391546	0.21947	ENSG00000088833
225	RPL6	0.623653	8.06869	0.0368096	0.214098	ENSG00000089009
226	MAPKAPK5	0.621607	3.38308	0.02619	0.191479	ENSG00000089022
227	ESF1	1.27817	1.82758	0.0265271	0.192202	ENSG00000089048
228	OAS1	-2.09081	6.93468	0.00439007	0.113091	ENSG00000089127
229	KIF16B	1.18585	1.36183	0.0376235	0.216304	ENSG00000089177
230	GRAMD1A	-0.85992	7.25491	0.00292969	0.10031	ENSG00000089351
231	GMIP	-0.730408	8.14306	0.00268937	0.0982094	ENSG00000089639
232	ZBTB25	0.78902	3.3072	0.0107061	0.145542	ENSG00000089775
233	LYZ	-0.800425	10.6156	0.0481976	0.238252	ENSG00000090382
234	MUL1	-0.811434	4.62941	0.00056254	0.069097	ENSG00000090432
235	ZNF268	0.996473	1.9054	0.00819006	0.13418	ENSG00000090612
236	TNRC6A	0.930586	4.20266	0.0135395	0.158526	ENSG00000090905
237	RBM27	0.994675	2.76838	0.0354362	0.210414	ENSG00000091009
238	OSBPL8	1.82474	5.78299	0.0132051	0.157754	ENSG00000091039
239	IL5RA	0.912085	3.12156	0.0291369	0.198859	ENSG00000091181
240	ABCC6	-0.878602	2.02576	0.00413555	0.111255	ENSG00000091262
241	ITGA6	1.58029	4.17787	0.000579751	0.069097	ENSG00000091409
242	CDV3	0.783761	6.74893	0.0155045	0.166645	ENSG00000091527
243	CD200	2.06257	0.680812	0.00809274	0.133682	ENSG00000091972
244	HAUS4	-1.11903	4.51529	0.00691646	0.127473	ENSG00000092036
245	RNF31	-1.04682	4.52279	0.00248921	0.0967927	ENSG00000092098
246	RPGRIP1	-0.751818	3.32771	0.0325449	0.203224	ENSG00000092200
247	TRPM7	0.997938	3.77762	0.0381831	0.217515	ENSG00000092439
248	UNC13D	-0.835301	8.42581	0.00323585	0.104609	ENSG00000092929
249	GPATCH2	0.939601	1.577	0.014341	0.161299	ENSG00000092978
250	PTGS1	0.596257	5.71654	0.0159838	0.167537	ENSG00000095303
251	SH2D3C	-0.778936	7.05569	0.000442202	0.069097	ENSG00000095370
252	TBC1D2	-0.661819	5.04261	0.00683034	0.126813	ENSG00000095383
253	IKZF5	1.06396	3.10967	0.024215	0.187106	ENSG00000095574
254	MRPS18A	-0.835163	2.85348	0.0250485	0.189112	ENSG00000096080
255	SIRT1	1.24792	3.36542	0.0239039	0.186451	ENSG00000096717
256	IFT74	0.811705	1.01637	0.0293331	0.199378	ENSG00000096872
257	IL12RB1	-0.705772	5.35268	0.0181599	0.172947	ENSG00000096996
258	TMED1	-0.964441	2.50404	0.0162542	0.168316	ENSG00000099203
259	ABLIM1	0.709512	5.42305	0.00924645	0.138655	ENSG00000099204
260	ERMP1	0.840858	2.86223	0.0286095	0.198281	ENSG00000099219
261	MAST3	-0.791718	7.13286	0.00946096	0.139346	ENSG00000099308
262	CATSPERG	-0.644712	1.21066	0.0319589	0.202236	ENSG00000099338
263	MTAP	0.596837	2.52948	0.0309824	0.200795	ENSG00000099810
264	MKNK2	-0.591036	8.35105	0.0187571	0.174419	ENSG00000099875
265	CABIN1	-0.882156	7.54069	0.0128024	0.156056	ENSG00000099991
266	GGT1	-0.799705	3.77964	0.0377252	0.216304	ENSG00000100031
267	PPM1F	-0.84494	7.94133	0.0218809	0.184074	ENSG00000100034
268	CYTH4	-0.705343	9.06235	0.0165195	0.168693	ENSG00000100055
269	LRP5L	-0.618722	2.56589	0.0396587	0.220489	ENSG00000100068
270	TRIOBP	-0.891549	6.57266	0.00147429	0.0822668	ENSG00000100106
271	TFIP11	-0.730483	5.01405	0.00996115	0.141663	ENSG00000100109
272	EIF3L	-0.82578	6.36604	0.0167794	0.169446	ENSG00000100129
273	TPTEP1	1.29656	2.29384	0.0234946	0.186343	ENSG00000100181
274	CYP2D6	-0.831596	0.932888	0.0456833	0.23215	ENSG00000100197
275	GTPBP1	-0.754058	6.18683	0.000443019	0.069097	ENSG00000100226
276	ARSA	-0.669979	6.62286	0.0319877	0.202236	ENSG00000100299
277	APOL4	-2.19782	0.395822	0.00648161	0.124328	ENSG00000100336
278	APOL1	-1.04766	6.228	0.00607972	0.123448	ENSG00000100342
279	GRAP2	0.588055	6.0825	0.00629375	0.124211	ENSG00000100351
280	ST13	0.675222	5.41604	0.00138453	0.0794108	ENSG00000100380
281	PHF5A	0.819173	3.41708	0.0016225	0.0845368	ENSG00000100410
282	BRD1	1.31344	4.62635	0.00465205	0.113805	ENSG00000100425
283	ABHD4	-0.605073	5.50081	0.0208882	0.181761	ENSG00000100439
284	PRMT5	-0.772976	4.06238	0.00569284	0.122537	ENSG00000100462
285	KIAA0586	0.631661	2.73524	0.02121	0.182948	ENSG00000100578
286	DAAM1	1.03435	1.60733	0.0462289	0.233695	ENSG00000100592
287	RIN3	-0.761205	8.41663	0.0307656	0.200795	ENSG00000100599
288	LGMN	0.778268	1.3811	0.00913441	0.138002	ENSG00000100600
289	ITPK1	-1.00203	8.03849	0.000908452	0.0770961	ENSG00000100605
290	PPM1A	0.868511	6.06262	0.0258361	0.191133	ENSG00000100614
291	CEP128	0.860695	0.859892	0.0499355	0.241587	ENSG00000100629
292	PSMC1	-0.765804	3.39011	0.0220255	0.184074	ENSG00000100764
293	C14orf93	-0.712005	3.90833	0.0281141	0.196919	ENSG00000100802
294	YY1	0.67758	5.99278	0.0051664	0.116253	ENSG00000100811
295	REC8	-0.8603	4.85033	0.00453116	0.113091	ENSG00000100918
296	PCIF1	-0.754345	6.10027	0.00338418	0.106394	ENSG00000100982
297	TRPC4AP	-0.667792	6.93289	0.00291395	0.100208	ENSG00000100991
298	ADNP	0.682119	5.13183	0.0325743	0.203311	ENSG00000101126
299	PFDN4	2.7409	1.06348	0.00163327	0.0847629	ENSG00000101132
300	MTG2	-0.774122	5.23967	0.00159915	0.0845368	ENSG00000101181
301	TRIB3	-0.657185	3.38689	0.0412792	0.22456	ENSG00000101255
302	SIRPB1	-0.884446	7.62387	0.00396221	0.11019	ENSG00000101307
303	MANBAL	-0.811563	4.30203	0.0219126	0.184074	ENSG00000101363
304	MYOM1	0.586697	2.02996	0.0342298	0.207143	ENSG00000101605
305	ANKRD12	1.88668	5.13825	0.00368335	0.108357	ENSG00000101745
306	MIB1	1.43579	3.25115	0.0423913	0.225785	ENSG00000101752
307	VSIG1	1.37836	2.01696	0.00358969	0.108208	ENSG00000101842
308	PGRMC1	1.2412	4.30213	0.00849171	0.135095	ENSG00000101856
309	ALG13	1.10738	3.44556	0.00909197	0.138002	ENSG00000101901
310	AMMECR1	0.901238	2.19293	0.00752312	0.129165	ENSG00000101935
311	ABCD1	-0.678447	5.04511	0.0232277	0.186276	ENSG00000101986
312	SYP	-0.771265	1.06742	0.0309015	0.200795	ENSG00000102003
313	KCND1	-1.22023	2.57772	0.00362005	0.108208	ENSG00000102057
314	SMS	0.624568	4.45564	0.015632	0.166852	ENSG00000102172
315	EEA1	1.61396	2.23232	0.0279146	0.196461	ENSG00000102189
316	HTATSF1	1.32878	4.57462	0.00490041	0.11572	ENSG00000102241
317	PIN4	0.831503	2.57369	0.00744441	0.129165	ENSG00000102309
318	GLA	-0.60491	4.55621	0.022376	0.184581	ENSG00000102393
319	BEX4	0.939422	3.2713	0.00349655	0.107298	ENSG00000102409
320	RGCC	0.879706	4.36659	0.0107615	0.145542	ENSG00000102760
321	DHRS12	-1.5118	4.66541	0.000774891	0.074657	ENSG00000102796
322	MGRN1	-0.725852	6.77182	0.0154395	0.166413	ENSG00000102858
323	CORO1A	-0.636773	10.6925	0.0226787	0.185439	ENSG00000102879
324	USB1	-0.819125	6.49551	0.00129216	0.0786731	ENSG00000103005
325	SMPD3	0.775025	3.93854	0.0363018	0.212903	ENSG00000103056
326	HSDL1	0.63695	3.00385	0.00843373	0.134919	ENSG00000103160
327	SEC14L5	0.950196	0.440672	0.0452729	0.231686	ENSG00000103184
328	CLCN7	-0.59166	5.22161	0.0456789	0.23215	ENSG00000103249
329	NUBP1	-0.756639	3.25608	0.0198624	0.179116	ENSG00000103274
330	MEFV	-0.623335	7.17738	0.0174118	0.170316	ENSG00000103313
331	CLUAP1	0.60492	2.4595	0.0216381	0.183842	ENSG00000103351
332	PRSS33	1.61905	4.00671	0.0098254	0.140934	ENSG00000103355
333	CPPED1	-0.695111	8.48556	0.0153241	0.166081	ENSG00000103381
334	HOMER2	1.02121	1.01728	0.00560456	0.121178	ENSG00000103942
335	CEP152	0.652337	1.79603	0.0325199	0.203168	ENSG00000103995
336	GABPB1	0.656497	3.07641	0.0429986	0.227199	ENSG00000104064
337	EIF3J	1.05447	4.18854	0.00289391	0.100125	ENSG00000104131
338	SLC30A4	0.872828	0.627397	0.0472581	0.23644	ENSG00000104154
339	BLOC1S6	1.28478	3.95649	0.0223605	0.184581	ENSG00000104164
340	MYEF2	1.48033	0.505607	0.0323622	0.202852	ENSG00000104177
341	SGK3	0.961761	3.1946	0.032044	0.202495	ENSG00000104205
342	CSPP1	1.24785	1.87965	0.00465339	0.113805	ENSG00000104218
343	BRF2	-0.719982	1.66602	0.0185266	0.173704	ENSG00000104221
344	ZFAND1	1.47049	2.58041	0.000520937	0.069097	ENSG00000104231
345	CA2	1.29544	3.00686	0.0107275	0.145542	ENSG00000104267
346	CPQ	-0.929884	6.00567	0.000769055	0.074657	ENSG00000104324
347	ZC2HC1A	1.5569	0.00507424	0.0172534	0.169815	ENSG00000104427
348	ARMC1	1.0233	2.55655	0.0395867	0.220317	ENSG00000104442
349	SPAG1	1.051	1.66702	0.0375979	0.216304	ENSG00000104450
350	SLC39A14	0.970135	0.977966	0.027802	0.196461	ENSG00000104635
351	MAN2B1	-0.649344	6.94723	0.0237886	0.186451	ENSG00000104774
352	KCNN4	0.729406	4.28578	0.0230642	0.186265	ENSG00000104783
353	NUCB1	-0.743544	7.66459	0.00773191	0.130837	ENSG00000104805
354	PEX11G	1.06913	0.443224	0.0466762	0.234662	ENSG00000104883
355	MED25	-0.929006	7.37687	0.0101765	0.142558	ENSG00000104973
356	LILRA1	-0.819255	6.56613	0.000172631	0.0682575	ENSG00000104974
357	VRK3	-0.604684	5.88646	0.0183981	0.173227	ENSG00000105053
358	URI1	0.701643	4.2654	0.0261818	0.191479	ENSG00000105176
359	CLC	1.55318	7.22053	0.0326085	0.203352	ENSG00000105205
360	PRKD2	-0.846783	7.57633	0.00501143	0.11572	ENSG00000105287
361	CCDC9	-0.654819	5.25436	0.0163056	0.168316	ENSG00000105321
362	DENND3	-0.915916	8.60019	0.00741906	0.129165	ENSG00000105339
363	PLIN3	-0.886453	6.15345	0.000716937	0.0726974	ENSG00000105355
364	SIGLEC8	1.28162	2.42792	0.0256997	0.191074	ENSG00000105366
365	NAPA	-1.45152	6.24571	3.21916e-05	0.0326423	ENSG00000105402
366	RAB3D	-0.946405	6.41777	0.00370762	0.108357	ENSG00000105514
367	PLPPR2	-0.878779	7.1442	0.00819464	0.13418	ENSG00000105520
368	LSR	0.945008	3.33529	0.00999892	0.141663	ENSG00000105699
369	ZNF85	1.52353	0.515283	0.0252844	0.189467	ENSG00000105750
370	CADM4	-0.706758	2.15692	0.0236339	0.186451	ENSG00000105767
371	GTPBP10	0.882649	2.49898	0.0139343	0.159584	ENSG00000105793
372	DNAJC2	1.00976	3.17421	0.00432152	0.113091	ENSG00000105821
373	BET1	0.722551	2.4145	0.0386658	0.218471	ENSG00000105829
374	TWISTNB	0.771879	2.14443	0.0283493	0.197275	ENSG00000105849
375	MPP6	1.25139	0.98359	0.00385404	0.109981	ENSG00000105926
376	IQCE	-0.650354	4.35983	0.00520325	0.116253	ENSG00000106012
377	NOD1	-0.612428	3.05746	0.0241454	0.187095	ENSG00000106100
378	IMPDH1	-0.677921	8.54806	0.0394261	0.219911	ENSG00000106348
379	LSM5	0.731136	2.65083	0.0295278	0.199755	ENSG00000106355
380	TMEM106B	1.09206	2.90044	0.0304113	0.200756	ENSG00000106460
381	MEST	1.13116	0.123046	0.0410212	0.224095	ENSG00000106484
382	AHR	0.984113	3.45988	0.0442217	0.230681	ENSG00000106546
383	MRPL32	0.788814	3.18621	0.0148593	0.163912	ENSG00000106591
384	PRKAG2	0.760746	4.32141	0.0434475	0.228646	ENSG00000106617
385	AEBP1	0.943112	2.23231	0.0483483	0.238431	ENSG00000106624
386	LIMK1	-0.722706	5.30658	0.00887226	0.137593	ENSG00000106683
387	FKTN	0.842412	1.76452	0.0408115	0.223404	ENSG00000106692
388	TMEM245	1.07235	3.7135	0.00575561	0.122691	ENSG00000106771
389	CDC37L1	0.984409	2.58548	0.0159689	0.167537	ENSG00000106993
390	KDM4C	0.829069	3.96711	0.022367	0.184581	ENSG00000107077
391	KANK1	1.11739	1.233	0.0430445	0.227329	ENSG00000107104
392	FUBP3	1.28677	3.26701	0.0138387	0.159584	ENSG00000107164
393	DDX58	-1.21643	5.79486	0.0125948	0.15564	ENSG00000107201
394	PDLIM1	0.598006	4.80435	0.0243764	0.187457	ENSG00000107438
395	GATA3	1.08693	3.61655	0.0133853	0.158105	ENSG00000107485
396	RAB11FIP2	1.40147	2.40626	0.0385915	0.218327	ENSG00000107560
397	CUBN	1.42754	1.23331	0.000447508	0.069097	ENSG00000107611
398	SEC23IP	0.640781	4.0382	0.04982	0.241444	ENSG00000107651
399	PLEKHA1	1.09976	3.14004	0.0264834	0.192132	ENSG00000107679
400	CDH23	-0.82625	5.34391	0.00805845	0.133682	ENSG00000107736
401	VSIR	-1.08027	11.018	0.0139277	0.159584	ENSG00000107738
402	MICU1	-0.620459	5.54269	0.00212454	0.0927754	ENSG00000107745
403	PPP3CB	0.720458	4.35718	0.0301193	0.200747	ENSG00000107758
404	ARHGAP21	1.44369	2.52095	0.00741968	0.129165	ENSG00000107863
405	ANKRD26	1.49002	0.614672	0.0182679	0.173118	ENSG00000107890
406	38231	-1.56817	2.38032	0.0280519	0.196833	ENSG00000108387
407	TRIM37	0.938546	2.43829	0.0139814	0.159622	ENSG00000108395
408	MED31	-0.666207	1.81134	0.0462356	0.233695	ENSG00000108590
409	DRG2	-0.772975	4.13316	0.0147391	0.16342	ENSG00000108591
410	ICAM2	-0.936674	4.87717	0.0319639	0.202236	ENSG00000108622
411	DHX58	-1.40028	5.15138	0.00834118	0.134919	ENSG00000108771
412	MLX	-0.611288	5.68352	0.0146641	0.162987	ENSG00000108788
413	EZH1	-0.803499	6.78892	0.00222728	0.0932014	ENSG00000108799
414	HDAC5	-0.697517	6.97196	0.0207767	0.181728	ENSG00000108840
415	PRKAR1A	1.11972	6.98031	0.0416141	0.224718	ENSG00000108946
416	FAM20A	-1.97262	1.30557	0.000575894	0.069097	ENSG00000108950
417	MMD	1.76435	3.72158	0.013796	0.159386	ENSG00000108960
418	UNC119	-0.605244	6.99432	0.0297814	0.200193	ENSG00000109103
419	SLAIN2	0.847149	4.2607	0.0364517	0.213179	ENSG00000109171
420	DCUN1D4	1.0396	2.29121	0.0117054	0.15071	ENSG00000109184
421	TBC1D9	1.2374	3.54857	0.0174294	0.170316	ENSG00000109436
422	ZNF330	0.74427	3.72557	0.0259768	0.191406	ENSG00000109445
423	INPP4B	1.58474	3.34335	0.00343803	0.106394	ENSG00000109452
424	RPL34	1.59409	6.72925	0.00181349	0.0880928	ENSG00000109475
425	GAR1	0.730118	2.93747	0.00483104	0.11572	ENSG00000109534
426	TRIM2	2.44825	-0.435029	0.000743138	0.074657	ENSG00000109654
427	SNX25	1.25558	1.3105	0.0264619	0.192132	ENSG00000109762
428	KLF3	1.05586	5.91772	0.0256423	0.190754	ENSG00000109787
429	KLHL5	1.205	2.74825	0.0190745	0.175986	ENSG00000109790
430	FNBP4	0.77189	5.14812	0.0185514	0.173748	ENSG00000109920
431	SIAE	0.873631	2.4239	0.000575607	0.069097	ENSG00000110013
432	ATG2A	-1.10441	6.66107	0.000663855	0.0694519	ENSG00000110046
433	UNC93B1	-0.770626	6.92709	0.00633321	0.124211	ENSG00000110057
434	TRIM3	-0.612092	3.03679	0.0191313	0.17611	ENSG00000110171
435	FOLR3	1.81253	6.0802	0.0383467	0.217875	ENSG00000110203
436	SLC15A3	-0.639452	7.0414	0.0464718	0.233992	ENSG00000110446
437	MDK	-0.9257	1.26811	0.0412077	0.22456	ENSG00000110492
438	SLC22A18	-1.04802	5.3892	0.024859	0.189112	ENSG00000110628
439	C11orf58	0.591602	5.16883	0.0355508	0.210662	ENSG00000110696
440	TCIRG1	-0.982324	9.63966	0.0177247	0.171194	ENSG00000110719
441	CHKA	-1.02593	3.60109	0.0351759	0.209624	ENSG00000110721
442	CLEC2B	1.59203	5.20243	0.00896784	0.137779	ENSG00000110852
443	SELPLG	-0.697691	9.9898	0.0151141	0.165167	ENSG00000110876
444	CAMKK2	-0.818128	7.24661	0.00719439	0.128448	ENSG00000110931
445	BCL7A	1.15976	1.3238	0.0140663	0.159783	ENSG00000110987
446	GLI1	-1.05328	3.23253	0.033004	0.204179	ENSG00000111087
447	SLC6A12	-0.870418	2.32933	0.0424343	0.225785	ENSG00000111181
448	TRPV4	-1.32121	-0.103531	0.0165212	0.168693	ENSG00000111199
449	DUSP16	0.597947	4.05867	0.0271929	0.194335	ENSG00000111266
450	CREBL2	0.707712	4.26466	0.020992	0.182269	ENSG00000111269
451	OAS3	-3.45316	6.65181	0.000622122	0.0694519	ENSG00000111331
452	OAS2	-1.94719	6.79561	0.00748987	0.129165	ENSG00000111335
453	SLC38A1	0.972912	5.6946	0.042446	0.225785	ENSG00000111371
454	STX2	1.05191	2.70184	0.0123398	0.15453	ENSG00000111450
455	ADGRD1	1.5033	0.740459	0.00643285	0.124211	ENSG00000111452
456	CPSF6	0.862461	4.49969	0.0100067	0.141663	ENSG00000111605
457	KRR1	0.981532	2.74897	0.0131506	0.157634	ENSG00000111615
458	GAPDH	-0.92222	9.71563	0.0123474	0.15453	ENSG00000111640
459	PTPN6	-0.63722	9.42088	0.0131948	0.157754	ENSG00000111679
460	CMAS	0.721168	3.16143	0.0301791	0.200747	ENSG00000111726
461	CLEC4A	-1.07726	1.84519	0.00121251	0.0786731	ENSG00000111729
462	RAB35	-0.743377	6.23318	0.000472055	0.069097	ENSG00000111737
463	FGFR1OP2	1.02701	4.70929	0.0263359	0.192132	ENSG00000111790
464	KLRB1	0.748986	4.85938	0.0423349	0.225785	ENSG00000111796
465	RWDD1	1.0237	4.04802	0.000368023	0.069097	ENSG00000111832
466	GCNT2	0.960323	1.65212	0.0231548	0.186265	ENSG00000111846
467	CEP85L	1.16202	3.16001	0.0473705	0.23644	ENSG00000111860
468	ADTRP	1.15183	1.48973	0.0200995	0.180241	ENSG00000111863
469	ASF1A	0.776405	2.93429	0.0169325	0.169446	ENSG00000111875
470	UST	0.84375	0.951839	0.0207071	0.181704	ENSG00000111962
471	MDGA1	-1.61721	2.64273	0.0319729	0.202236	ENSG00000112139
472	ICK	1.19875	2.55007	0.0200528	0.180188	ENSG00000112144
473	MDN1	0.811875	3.99637	0.0330905	0.2042	ENSG00000112159
474	BACH2	1.67065	3.04637	0.00116189	0.0786731	ENSG00000112182
475	TREML2	-1.22303	6.48315	0.00130188	0.0786731	ENSG00000112195
476	CCNC	1.18917	2.65537	0.0287823	0.198531	ENSG00000112237
477	ALDH5A1	1.13179	2.74089	0.00332821	0.106394	ENSG00000112294
478	ZBTB24	0.731499	3.05081	0.0036999	0.108357	ENSG00000112365
479	PRPF4B	0.806176	5.0963	0.0476933	0.237153	ENSG00000112739
480	CEP72	0.714797	0.484675	0.0211157	0.182852	ENSG00000112877
481	CNOT6	0.961158	3.95159	0.0238356	0.186451	ENSG00000113300
482	RASGRF2	1.08567	2.45523	0.00366313	0.108357	ENSG00000113319
483	CCNG1	1.12672	4.1635	0.0106847	0.145542	ENSG00000113328
484	SUB1	0.868502	5.72602	0.0202201	0.180706	ENSG00000113387
485	FAM172A	0.808675	3.11011	0.0356953	0.211097	ENSG00000113391
486	PDE4D	1.14857	2.78627	0.00624945	0.12388	ENSG00000113448
487	RAD1	0.688799	2.52844	0.00807721	0.133682	ENSG00000113456
488	SLC12A7	-1.25669	4.93698	0.00132272	0.0786945	ENSG00000113504
489	NR3C1	0.960765	5.52336	0.0398475	0.220821	ENSG00000113580
490	TTC33	1.46094	1.37498	0.0226195	0.185314	ENSG00000113638
491	SMAD5	1.05143	2.46035	0.0254211	0.189952	ENSG00000113658
492	ERGIC1	-0.911822	8.15538	0.0213088	0.183226	ENSG00000113719
493	CRBN	0.690193	4.12862	0.0387257	0.218713	ENSG00000113851
494	UBE3A	1.2745	3.8179	0.00980879	0.140849	ENSG00000114062
495	CEP70	1.1605	0.259592	0.0167884	0.169446	ENSG00000114107
496	SLC25A36	1.36554	3.00356	0.00450608	0.113091	ENSG00000114120
497	PDCD10	1.17991	4.22054	0.0269121	0.193252	ENSG00000114209
498	PFKFB4	-1.11561	6.93025	0.00604155	0.123448	ENSG00000114268
499	HES1	0.918669	0.606509	0.0277631	0.196461	ENSG00000114315
500	USP4	-0.740594	6.74152	0.000574169	0.069097	ENSG00000114316
501	IFT57	0.91258	2.70591	0.0160209	0.167537	ENSG00000114446
502	NCBP2	0.644608	4.49032	0.0165195	0.168693	ENSG00000114503
503	SCAP	-0.666287	6.74694	0.0188111	0.174419	ENSG00000114650
504	KIAA1257	-0.998894	2.70748	0.0116296	0.15071	ENSG00000114656
505	MAPKAPK3	-0.76544	7.27469	0.00315622	0.103541	ENSG00000114738
506	ACVR2B	1.30612	0.965897	0.00720711	0.128448	ENSG00000114739
507	DNAH1	-0.630231	4.96949	0.00783719	0.131564	ENSG00000114841
508	ZBTB47	-0.96358	2.89918	0.00132531	0.0786945	ENSG00000114853
509	INO80D	0.872638	3.86154	0.0360167	0.2118	ENSG00000114933
510	EEF1B2	1.16321	6.67748	0.000203015	0.0682575	ENSG00000114942
511	ADAM23	1.24758	0.427292	0.0194202	0.177016	ENSG00000114948
512	TTL	0.61579	3.48246	0.00434532	0.113091	ENSG00000114999
513	DNAJC27	1.00489	1.09189	0.0117354	0.15071	ENSG00000115137
514	OTOF	-4.12596	3.52761	0.0265308	0.192202	ENSG00000115155
515	ACVR1	0.952284	2.34005	0.0405098	0.222872	ENSG00000115170
516	APC2	-1.11397	1.01074	0.00940249	0.138796	ENSG00000115266
517	IFIH1	-1.20192	4.80527	0.0416232	0.224718	ENSG00000115267
518	SPTBN1	1.22081	4.90918	0.0169453	0.169446	ENSG00000115306
519	HTRA2	-0.780837	4.1136	0.00182141	0.0880928	ENSG00000115317
520	CCDC88A	0.907826	3.8178	0.0469069	0.235374	ENSG00000115355
521	WDR75	0.827391	3.64179	0.0093244	0.13877	ENSG00000115368
522	STAT1	-1.14541	7.71112	0.0151359	0.165167	ENSG00000115415
523	EHBP1	0.825614	1.59815	0.0413509	0.22456	ENSG00000115504
524	TXNDC9	0.992914	2.73726	0.012674	0.15565	ENSG00000115514
525	MOB4	1.50728	2.14372	0.00717991	0.128448	ENSG00000115540
526	IL1RL1	1.17509	0.435306	0.0155154	0.166645	ENSG00000115602
527	UXS1	0.657739	4.30811	0.00644637	0.124211	ENSG00000115652
528	ODC1	0.635399	5.29564	0.0071707	0.128448	ENSG00000115758
529	DCAF17	0.919069	2.35505	0.016298	0.168316	ENSG00000115827
530	DARS	0.73499	3.98959	0.0218777	0.184074	ENSG00000115866
531	SRSF7	0.634708	5.54675	0.0197713	0.178664	ENSG00000115875
532	PLCL1	2.31687	0.884259	0.000233858	0.0682575	ENSG00000115896
533	COX7A2L	0.594231	5.05399	0.00830442	0.134919	ENSG00000115944
534	TRAK2	0.889945	4.52185	0.00909132	0.138002	ENSG00000115993
535	EPHA4	1.8144	1.54414	0.000196581	0.0682575	ENSG00000116106
536	DNAJC16	0.596848	2.93108	0.0214889	0.18359	ENSG00000116138
537	FAM20B	0.658673	3.85352	0.0394699	0.219911	ENSG00000116199
538	RPL22	0.817831	5.46092	0.00212985	0.0927754	ENSG00000116251
539	QSOX1	-0.93776	6.68757	0.0057154	0.122537	ENSG00000116260
540	EDEM3	1.5453	4.30853	0.0328711	0.204005	ENSG00000116406
541	RHOU	1.22373	2.91081	0.0114783	0.149958	ENSG00000116574
542	DOCK7	0.844434	1.22749	0.0276046	0.195948	ENSG00000116641
543	FBXO6	-1.29098	4.57687	0.00116516	0.0786731	ENSG00000116663
544	LEPR	1.5167	0.368749	0.0153805	0.166299	ENSG00000116678
545	SLC35D1	0.890179	2.64212	0.0164223	0.16837	ENSG00000116704
546	SRSF11	1.02349	5.65301	0.0413045	0.22456	ENSG00000116754
547	PLEKHM2	-0.730367	6.18606	0.00338894	0.106394	ENSG00000116786
548	NID1	1.42053	2.28152	0.0360143	0.2118	ENSG00000116962
549	MTR	1.29494	3.41899	0.0111362	0.147496	ENSG00000116984
550	AKT3	0.887317	3.03404	0.0242766	0.187457	ENSG00000117020
551	ZNHIT6	1.05435	2.71176	0.0063405	0.124211	ENSG00000117174
552	GBP1	-1.50402	6.69452	0.0321468	0.202697	ENSG00000117228
553	CR2	1.67236	0.86302	0.0299618	0.200747	ENSG00000117322
554	SLC19A2	1.3847	0.757992	0.0421583	0.225174	ENSG00000117479
555	DR1	0.70806	5.28923	0.0463913	0.233944	ENSG00000117505
556	ABCD3	1.06963	2.85719	0.0291454	0.198859	ENSG00000117528
557	VAMP4	0.764374	3.27012	0.0271272	0.194027	ENSG00000117533
558	DPH5	0.722201	3.15773	0.00176285	0.087596	ENSG00000117543
559	PTBP2	1.30287	2.37095	0.0201879	0.180541	ENSG00000117569
560	RCAN3	1.13959	4.36937	0.00234328	0.094752	ENSG00000117602
561	RCOR3	0.659803	4.2786	0.0238932	0.186451	ENSG00000117625
562	MAN1C1	1.09962	3.16113	0.00276882	0.0982094	ENSG00000117643
563	RPS6KA1	-0.857652	8.74117	0.00626184	0.123939	ENSG00000117676
564	SLC5A9	-1.34221	2.21698	0.0205371	0.181326	ENSG00000117834
565	TXNDC12	-1.06274	2.54248	0.00371305	0.108357	ENSG00000117862
566	RCN2	1.55748	2.85748	0.00644718	0.124211	ENSG00000117906
567	KMT2A	0.702314	4.82841	0.0275593	0.195737	ENSG00000118058
568	RPS25	0.827395	8.56728	0.00523694	0.116457	ENSG00000118181
569	CAMSAP2	1.40719	0.280208	0.0194586	0.177021	ENSG00000118200
570	CREB1	0.882863	5.40288	0.0467119	0.234663	ENSG00000118260
571	CASP8AP2	1.42094	2.95139	0.0218406	0.184074	ENSG00000118412
572	HMGN3	0.965536	3.914	0.00334876	0.106394	ENSG00000118418
573	ANKRD13C	1.0507	2.2064	0.0375705	0.216304	ENSG00000118454
574	AKAP7	1.09776	1.67021	0.0446199	0.231221	ENSG00000118507
575	SLC16A7	1.50474	2.15114	0.0113565	0.149104	ENSG00000118596
576	ZNF430	1.46757	2.37038	0.0394712	0.219911	ENSG00000118620
577	PPL	-1.29395	2.45487	0.00502074	0.11572	ENSG00000118898
578	KLF12	1.24955	3.61955	0.00668164	0.124795	ENSG00000118922
579	HS1BP3	-0.766373	5.31673	0.00444327	0.113091	ENSG00000118960
580	FKBP15	-0.699326	6.44238	0.000381594	0.069097	ENSG00000119321
581	CTNNAL1	1.29648	1.43722	0.0145541	0.162634	ENSG00000119326
582	GALNT12	1.06548	0.575709	0.0282144	0.19695	ENSG00000119514
583	CSF3R	-1.03753	12.0923	0.0038732	0.11019	ENSG00000119535
584	YLPM1	0.71504	4.74385	0.0256096	0.190632	ENSG00000119596
585	BBOF1	0.997163	2.67176	0.0339783	0.206501	ENSG00000119636
586	ACYP1	0.637152	0.878186	0.0397654	0.22071	ENSG00000119640
587	NPC2	-0.853192	7.03859	0.0181872	0.172947	ENSG00000119655
588	DNAL1	0.711547	0.845231	0.0334307	0.205351	ENSG00000119661
589	MLH3	0.802643	3.40311	0.000184197	0.0682575	ENSG00000119684
590	SLIRP	0.717648	2.29815	0.0096592	0.140304	ENSG00000119705
591	ATAD2B	0.846463	3.17892	0.0492901	0.241002	ENSG00000119778
592	ATL2	0.869931	2.7492	0.0419348	0.225138	ENSG00000119787
593	BCL11A	0.935809	3.07889	0.00719018	0.128448	ENSG00000119866
594	IFIT3	-2.68572	7.86982	0.000292785	0.0682575	ENSG00000119917
595	GPAM	1.37912	0.950496	0.0115824	0.15071	ENSG00000119927
596	C10orf88	0.638626	1.50239	0.027693	0.196158	ENSG00000119965
597	PANK3	1.21583	3.3566	0.0442563	0.23077	ENSG00000120137
598	MOB3B	1.01191	0.802142	0.0273978	0.19513	ENSG00000120162
599	PLEKHG1	2.08639	0.797132	0.000982001	0.0770961	ENSG00000120278
600	GORAB	1.17781	1.14359	0.0407602	0.223317	ENSG00000120370
601	SLC10A7	0.883246	1.41127	0.0234057	0.186276	ENSG00000120519
602	PROSER1	0.716512	4.18971	0.0260803	0.191479	ENSG00000120685
603	UFM1	1.03882	4.03427	0.0324407	0.203055	ENSG00000120686
604	FAM53C	-0.816041	6.55183	0.0414112	0.224572	ENSG00000120709
605	ZFP30	1.41713	0.832845	0.0230823	0.186265	ENSG00000120784
606	NR2C1	0.76222	2.69206	0.00993655	0.141663	ENSG00000120798
607	ARL1	0.748015	3.05102	0.0130244	0.15737	ENSG00000120805
608	NFYB	1.75223	2.70621	0.00446096	0.113091	ENSG00000120837
609	AKAP1	0.692656	2.80485	0.0408069	0.223404	ENSG00000121057
610	TRIM25	-0.850979	7.72423	0.00308793	0.103051	ENSG00000121060
611	TENT4B	1.2469	2.66025	0.0445036	0.231221	ENSG00000121274
612	PLBD1	-0.75462	8.63318	0.0401956	0.221993	ENSG00000121316
613	PYROXD1	0.739805	1.68208	0.0437348	0.229595	ENSG00000121350
614	TNFSF10	-0.903008	7.70722	0.0208896	0.181761	ENSG00000121858
615	ZNF639	0.987048	2.61711	0.0136207	0.158526	ENSG00000121864
616	PDS5A	0.922247	4.94274	0.010827	0.145632	ENSG00000121892
617	TMEM156	0.90581	2.48448	0.00475552	0.115472	ENSG00000121895
618	ACVR2A	0.713157	1.5088	0.0252543	0.189451	ENSG00000121989
619	RPL21	1.16243	7.73971	4.49569e-05	0.0370389	ENSG00000122026
620	UBL3	1.25383	4.24914	0.0345668	0.207935	ENSG00000122042
621	RBBP6	0.633445	5.02459	0.0312173	0.201128	ENSG00000122257
622	SHLD2	0.997944	2.40437	0.0278842	0.196461	ENSG00000122376
623	ODF2L	0.755022	2.99832	0.0449043	0.231686	ENSG00000122417
624	TRMT13	1.43457	1.69419	0.00503017	0.11572	ENSG00000122435
625	RWDD3	1.03891	0.519991	0.0272145	0.194335	ENSG00000122481
626	ZNF644	1.59516	3.21803	0.0282233	0.19695	ENSG00000122482
627	RPAP2	0.62806	2.67608	0.0207453	0.181704	ENSG00000122484
628	FAM126A	1.00203	2.88616	0.0136242	0.158526	ENSG00000122591
629	RECK	1.34622	1.5014	0.0138754	0.159584	ENSG00000122707
630	PHF24	-2.39071	1.49796	0.00297999	0.101243	ENSG00000122733
631	TRIM24	0.79922	3.62506	0.030583	0.200795	ENSG00000122779
632	CYREN	-1.20889	5.19703	0.000168011	0.0682575	ENSG00000122783
633	CALD1	2.76464	0.0277473	2.6481e-05	0.0326423	ENSG00000122786
634	CDKN2C	0.62473	1.89901	0.0328074	0.203982	ENSG00000123080
635	RNF11	1.39192	5.01711	0.0248956	0.189112	ENSG00000123091
636	BHLHE41	1.69923	-0.148355	0.0455656	0.231885	ENSG00000123095
637	CCDC91	1.05726	2.64017	0.0121986	0.153584	ENSG00000123106
638	WWP1	1.21395	3.64228	0.0151492	0.165176	ENSG00000123124
639	ACOT9	-0.638801	5.16017	0.00332755	0.106394	ENSG00000123130
640	ADGRE5	-0.682859	9.72858	0.0125028	0.15519	ENSG00000123146
641	SPRYD7	0.616224	0.858678	0.0279364	0.196509	ENSG00000123178
642	ZC3H13	1.11987	4.72275	0.0250443	0.189112	ENSG00000123200
643	OPTN	0.630953	6.55915	0.0143891	0.161641	ENSG00000123240
644	ATF1	0.887411	2.90569	0.0378392	0.216304	ENSG00000123268
645	PFDN5	0.891439	7.58461	0.00439396	0.113091	ENSG00000123349
646	PDE1B	-0.766485	3.61593	0.0496028	0.241444	ENSG00000123360
647	TUBA1B	-1.03741	4.72607	0.00295302	0.100847	ENSG00000123416
648	KBTBD4	-1.03323	1.67586	0.0108464	0.145632	ENSG00000123444
649	USP45	1.52998	0.789264	0.00720812	0.128448	ENSG00000123552
650	TNFAIP6	-1.4575	4.61865	0.015333	0.166081	ENSG00000123610
651	PLA2G12A	1.46352	1.90447	0.00107825	0.0786731	ENSG00000123739
652	CHD6	0.702777	3.56039	0.0431565	0.227556	ENSG00000124177
653	ZNFX1	-0.802436	7.0775	0.00450353	0.113091	ENSG00000124201
654	PMEPA1	1.3967	0.898676	0.00314435	0.103541	ENSG00000124225
655	ZBP1	-1.57892	6.12519	0.000145932	0.0682575	ENSG00000124256
656	NAGK	-0.829412	7.93293	0.016464	0.168631	ENSG00000124357
657	MCEE	0.757122	1.15902	0.0204767	0.181157	ENSG00000124370
658	PAIP2B	1.15269	0.809735	0.00107046	0.0786731	ENSG00000124374
659	MPHOSPH10	0.68974	3.78765	0.034818	0.208434	ENSG00000124383
660	F13A1	1.17832	6.17686	0.00341699	0.106394	ENSG00000124491
661	WRNIP1	0.763926	4.1868	0.03226	0.202741	ENSG00000124535
662	TREM1	-0.989099	7.86868	0.00956418	0.140239	ENSG00000124731
663	SOX4	1.77888	1.93484	2.88033e-05	0.0326423	ENSG00000124766
664	EEF1E1	1.60862	0.0064086	0.00200816	0.0900396	ENSG00000124802
665	RUNX2	0.857241	3.9746	0.045335	0.231686	ENSG00000124813
666	AHNAK	1.16629	8.62746	0.0160389	0.167537	ENSG00000124942
667	LRRC29	-1.24362	1.94423	0.0051219	0.116253	ENSG00000125122
668	ABCC4	1.477	2.26375	0.00100918	0.0770961	ENSG00000125257
669	IRF1	-0.648998	8.42992	0.00852598	0.135334	ENSG00000125347
670	UPF3B	0.864669	2.65578	0.0200258	0.180164	ENSG00000125351
671	GTF3C4	0.870938	2.56069	0.0156031	0.166677	ENSG00000125484
672	MBOAT7	-0.812999	9.59632	0.0163185	0.168318	ENSG00000125505
673	OPRL1	-0.594345	4.74826	0.0425512	0.225846	ENSG00000125510
674	PSD4	-0.876213	8.22241	0.00454853	0.11313	ENSG00000125637
675	THOC2	0.824968	4.22747	0.0377438	0.216304	ENSG00000125676
676	RPL23	1.44969	7.53222	0.000822579	0.0749118	ENSG00000125691
677	ATG4C	1.00653	2.46316	0.0121592	0.15338	ENSG00000125703
678	TRIP10	0.777708	1.75285	0.0488156	0.239928	ENSG00000125733
679	GPR108	-0.816066	6.58752	0.00938738	0.138796	ENSG00000125734
680	TNFSF14	-0.743421	5.93732	0.01968	0.178174	ENSG00000125735
681	RBCK1	-0.761231	7.62609	0.00391269	0.11019	ENSG00000125826
682	MKKS	0.66141	3.23095	0.00196859	0.0887633	ENSG00000125863
683	ARMCX5	0.89422	1.32082	0.0278478	0.196461	ENSG00000125962
684	AMOT	0.933037	0.666154	0.0415469	0.224718	ENSG00000126016
685	XRCC3	-1.01527	4.28484	0.00195784	0.0887633	ENSG00000126215
686	MCF2L	1.34558	1.16038	0.000483298	0.069097	ENSG00000126217
687	FFAR2	-0.818321	8.25622	0.0132835	0.157792	ENSG00000126262
688	PRR12	0.856352	4.50177	0.0439944	0.230315	ENSG00000126464
689	ASL	-0.977029	3.9245	0.00907091	0.138002	ENSG00000126522
690	SBDS	1.1176	3.55921	0.00481975	0.11572	ENSG00000126524
691	NSRP1	0.777804	3.6159	0.0368148	0.214098	ENSG00000126653
692	IFI6	-2.50154	7.94631	0.00304673	0.102454	ENSG00000126709
693	ATG14	0.649777	3.53695	0.0027891	0.0984035	ENSG00000126775
694	ZBTB1	1.27757	4.01962	0.0480916	0.237967	ENSG00000126804
695	SGPP1	1.60536	2.87568	0.0317501	0.201993	ENSG00000126821
696	PLEKHG3	-0.631881	7.12768	0.0082905	0.134919	ENSG00000126822
697	WDR60	0.967199	1.8864	0.00184243	0.0881179	ENSG00000126870
698	TIMM8A	0.788766	0.797436	0.00125984	0.0786731	ENSG00000126953
699	CANX	0.665106	6.70699	0.0433369	0.228233	ENSG00000127022
700	FGD3	-0.874508	9.27772	0.0100159	0.141663	ENSG00000127084
701	BCL11B	1.0487	4.77727	0.00708748	0.128448	ENSG00000127152
702	DYRK2	1.26978	4.50948	0.00114736	0.0786731	ENSG00000127334
703	LRRC61	-0.881277	3.03267	0.00478285	0.115472	ENSG00000127399
704	METTL16	0.946475	3.76687	0.00227665	0.0932014	ENSG00000127804
705	GNG11	1.75147	4.62126	6.78088e-05	0.047045	ENSG00000127920
706	SEM1	0.870794	3.56543	0.011562	0.15071	ENSG00000127922
707	PEX1	0.753058	2.71232	0.0373803	0.215928	ENSG00000127980
708	MTERF1	0.699235	2.38765	0.0234712	0.186343	ENSG00000127989
709	CASD1	1.1911	2.23135	0.035407	0.210336	ENSG00000127995
710	ZNF780B	0.731136	2.64683	0.0311389	0.201015	ENSG00000128000
711	TUBGCP6	-0.681349	6.35881	0.0367799	0.214098	ENSG00000128159
712	GNAZ	1.00865	3.00517	0.00781465	0.131564	ENSG00000128266
713	MGAT3	1.21497	1.02378	0.00401237	0.11019	ENSG00000128268
714	APOL2	-0.97042	7.49228	0.000974869	0.0770961	ENSG00000128335
715	APOBEC3A	-1.16005	7.76909	0.00221863	0.0932014	ENSG00000128383
716	LSM8	1.06715	3.58434	0.00317749	0.103677	ENSG00000128534
717	PODXL	-0.624774	0.335775	0.0212743	0.183173	ENSG00000128567
718	NDUFA5	1.45365	2.83249	0.0178332	0.171627	ENSG00000128609
719	MTX2	0.864843	1.53989	0.0227779	0.185439	ENSG00000128654
720	OSGEPL1	0.899118	1.491	0.00171104	0.087407	ENSG00000128694
721	ORMDL1	0.736926	4.85814	0.0192773	0.176467	ENSG00000128699
722	HERC2	0.985349	3.9436	0.010965	0.146444	ENSG00000128731
723	TWSG1	1.76602	1.03071	0.0107568	0.145542	ENSG00000128791
724	ICE2	0.729172	3.44045	0.0315814	0.201894	ENSG00000128915
725	CLN6	-1.34688	3.74522	0.000434578	0.069097	ENSG00000128973
726	VPS13C	1.17986	4.91243	0.0357843	0.211434	ENSG00000129003
727	PALLD	0.990821	1.62917	0.0268648	0.193252	ENSG00000129116
728	LRRC6	-1.02327	2.73557	0.0222996	0.184581	ENSG00000129295
729	PUS7L	1.0126	2.48613	0.0258654	0.191133	ENSG00000129317
730	SLC44A2	-0.659859	8.93332	0.0135987	0.158526	ENSG00000129353
731	RIPK3	-0.884113	4.91064	0.0011178	0.0786731	ENSG00000129465
732	ADCY4	-0.961558	3.89149	0.00755387	0.129165	ENSG00000129467
733	RAB2B	0.636964	3.79139	0.0170636	0.169446	ENSG00000129472
734	DTD2	0.924178	0.98575	0.0250339	0.189112	ENSG00000129480
735	RHBDF2	-0.996375	6.3074	6.25118e-05	0.0457795	ENSG00000129667
736	TTI2	-0.764424	3.04558	0.000827702	0.0749118	ENSG00000129696
737	MAU2	-0.616923	6.32913	0.015425	0.166393	ENSG00000129933
738	PHF10	0.736126	4.26435	0.00612262	0.123448	ENSG00000130024
739	GTPBP3	0.930842	2.74229	0.000968294	0.0770961	ENSG00000130299
740	TULP4	0.902827	2.57196	0.0377698	0.216304	ENSG00000130338
741	SNX9	0.724896	3.17899	0.0276612	0.196038	ENSG00000130340
742	C6orf203	0.704822	2.49116	0.0104774	0.14523	ENSG00000130349
743	MAP1S	-0.670721	5.53257	0.0248296	0.189112	ENSG00000130479
744	SCO2	-1.90669	2.78074	0.000571613	0.069097	ENSG00000130489
745	HELZ2	-1.49377	6.83534	0.000271157	0.0682575	ENSG00000130589
746	TAF4	0.958801	3.59637	0.0283917	0.19729	ENSG00000130699
747	LAMA5	1.3108	1.0783	0.0163786	0.16837	ENSG00000130702
748	SMPDL3B	-0.950537	0.621969	0.00976336	0.14035	ENSG00000130768
749	THEMIS2	-0.671312	8.56444	0.000841953	0.0755009	ENSG00000130775
750	PLXNA3	0.655955	3.93207	0.0220721	0.184074	ENSG00000130827
751	ZNF331	0.897557	2.38264	0.00160734	0.0845368	ENSG00000130844
752	ZNF236	1.28487	2.0628	0.0232593	0.186276	ENSG00000130856
753	LRP3	-1.13889	3.85646	0.0120971	0.152743	ENSG00000130881
754	C12orf65	0.608639	2.98862	0.0177259	0.171194	ENSG00000130921
755	NOL11	0.613089	3.97924	0.0162686	0.168316	ENSG00000130935
756	AKAP12	1.71514	1.20247	0.0238509	0.186451	ENSG00000131016
757	LATS1	1.13888	3.22475	0.0480679	0.237939	ENSG00000131023
758	ACSS2	-0.593037	5.28518	0.00417748	0.111926	ENSG00000131069
759	GINS2	-1.10018	0.793589	0.0160245	0.167537	ENSG00000131153
760	COX7B	1.06651	4.20782	0.0146133	0.162737	ENSG00000131174
761	F12	-1.18678	2.27817	0.0217174	0.184003	ENSG00000131187
762	ADGRE3	-0.951465	6.68212	0.014231	0.161024	ENSG00000131355
763	NR1H2	-0.690513	6.77845	0.0237135	0.186451	ENSG00000131408
764	MGAT1	-0.627976	8.46134	0.0127124	0.155739	ENSG00000131446
765	TRAF7	-0.674011	5.42268	0.00232051	0.0941198	ENSG00000131653
766	STARD3	-0.672837	6.39551	0.0136526	0.158562	ENSG00000131748
767	FAAP24	-0.932465	1.59383	0.00617434	0.123448	ENSG00000131944
768	TRIM21	-0.726933	6.91536	0.00274454	0.0982094	ENSG00000132109
769	RAF1	-0.764825	7.71219	0.00744739	0.129165	ENSG00000132155
770	TRIM5	-0.882611	4.14421	0.0195876	0.177581	ENSG00000132256
771	TRIM22	-1.0996	7.64625	0.01207	0.152738	ENSG00000132274
772	TMEM128	0.708241	2.24784	0.0441443	0.230459	ENSG00000132406
773	FIGNL1	1.96558	1.16798	0.00517089	0.116253	ENSG00000132436
774	XAF1	-2.4951	3.95818	0.00131258	0.0786731	ENSG00000132530
775	RIDA	0.986904	0.600697	0.0385914	0.218327	ENSG00000132541
776	ANKEF1	0.87462	0.755098	0.0338116	0.206154	ENSG00000132623
777	FCRL2	1.9979	2.53004	0.020818	0.181728	ENSG00000132704
778	PATJ	1.13862	2.3854	0.00451713	0.113091	ENSG00000132849
779	XPO4	0.749811	3.04064	0.0149284	0.164036	ENSG00000132953
780	CDK8	1.00743	1.94107	0.0309095	0.200795	ENSG00000132964
781	CHI3L1	-2.23269	7.83535	4.92048e-06	0.0324309	ENSG00000133048
782	MYBPH	-1.24223	1.82446	0.0187548	0.174419	ENSG00000133055
783	PIK3C2B	0.89635	3.16691	0.0056031	0.121178	ENSG00000133056
784	CCNA1	1.9097	0.595068	0.0341886	0.207111	ENSG00000133101
785	SPART	0.872611	4.18146	0.0453837	0.231686	ENSG00000133104
786	EPSTI1	-2.29528	5.89467	0.00217021	0.0932014	ENSG00000133106
787	RFXAP	0.980153	0.955288	0.0262409	0.191745	ENSG00000133111
788	TPT1	1.20934	9.35448	0.000279949	0.0682575	ENSG00000133112
789	MORC4	0.792169	1.32706	0.0289293	0.198825	ENSG00000133131
790	BEX2	1.1938	1.85832	0.00189772	0.0887083	ENSG00000133134
791	FOPNL	1.11588	2.91491	0.0232907	0.186276	ENSG00000133393
792	MED10	0.639791	3.6386	0.00273753	0.0982094	ENSG00000133398
793	SLC2A11	0.841323	1.90133	0.0111557	0.147496	ENSG00000133460
794	ACTR3B	0.628278	1.41492	0.00649565	0.124328	ENSG00000133627
795	ATP13A3	1.18754	3.73822	0.0452499	0.231686	ENSG00000133657
796	SWAP70	1.05856	3.93492	0.0280753	0.196833	ENSG00000133789
797	RNF122	-0.881718	4.48816	0.00758301	0.129165	ENSG00000133874
798	DPF2	-0.684438	5.92606	0.000285217	0.0682575	ENSG00000133884
799	DGLUCY	-0.943076	6.7871	0.000661751	0.0694519	ENSG00000133943
800	IER3IP1	0.998252	2.08484	0.0447354	0.231381	ENSG00000134049
801	BHLHE40	0.875987	5.20769	0.0269811	0.193506	ENSG00000134107
802	PRPF38B	1.19669	5.46301	0.0167665	0.169446	ENSG00000134186
803	PLEKHA8P1	1.15689	0.818047	0.000910333	0.0770961	ENSG00000134297
804	RSAD2	-4.25623	5.98481	0.000559831	0.069097	ENSG00000134321
805	CMPK2	-2.68549	4.40703	0.00866818	0.135852	ENSG00000134326
806	HRH4	1.38143	0.771661	0.0206493	0.181587	ENSG00000134489
807	SPX	2.54283	0.176614	0.00291547	0.100208	ENSG00000134548
808	PUM1	1.29059	4.69679	0.00847176	0.135036	ENSG00000134644
809	HOOK1	2.31497	0.393394	0.00312719	0.103541	ENSG00000134709
810	BTF3L4	0.588647	3.58226	0.0309578	0.200795	ENSG00000134717
811	DHX34	-0.863794	7.17854	0.0201133	0.180241	ENSG00000134815
812	C5AR2	-0.719501	6.93292	0.0285665	0.198191	ENSG00000134830
813	BIVM	0.885386	0.878819	0.023802	0.186451	ENSG00000134897
814	TPP2	0.767059	4.40313	0.0426647	0.226138	ENSG00000134900
815	CARS2	-0.626207	7.2411	0.0476885	0.237153	ENSG00000134905
816	ARHGAP32	1.11779	1.01868	0.0302373	0.200747	ENSG00000134909
817	ETS1	1.02167	7.36955	0.0353695	0.210237	ENSG00000134954
818	NREP	0.724304	1.68971	0.0340016	0.206523	ENSG00000134986
819	RFK	1.10468	2.15624	0.0431005	0.227443	ENSG00000135002
820	C9orf40	1.32737	2.2205	0.000386602	0.069097	ENSG00000135045
821	ISCA1	0.795556	3.46061	0.03196	0.202236	ENSG00000135070
822	OASL	-2.11197	6.45114	0.00135077	0.0790373	ENSG00000135114
823	TRAFD1	-0.740918	6.56844	0.00401105	0.11019	ENSG00000135148
824	MDFIC	1.33766	4.02097	0.0183279	0.173227	ENSG00000135272
825	SYNCRIP	0.731426	5.12089	0.0455519	0.231885	ENSG00000135316
826	NT5E	1.61812	1.52202	0.00751522	0.129165	ENSG00000135318
827	CDK4	-0.936035	3.44502	0.00400582	0.11019	ENSG00000135446
828	TROAP	-1.25247	0.041567	0.019676	0.178174	ENSG00000135451
829	TSPAN31	-0.63117	3.47536	0.00129046	0.0786731	ENSG00000135452
830	ESPL1	-0.986121	0.254298	0.0449981	0.231686	ENSG00000135476
831	OS9	-0.688889	7.98667	0.00458527	0.113615	ENSG00000135506
832	LTV1	0.873771	2.70738	0.00523889	0.116457	ENSG00000135521
833	TEC	0.852336	1.05389	0.0044848	0.113091	ENSG00000135605
834	DYSF	-0.773205	8.61348	0.0376685	0.216304	ENSG00000135636
835	KIAA0513	-0.976002	7.25402	0.0040991	0.111133	ENSG00000135709
836	LAMC1	1.87841	0.96333	0.00250072	0.0969542	ENSG00000135862
837	SP110	-0.715348	7.0401	0.00377967	0.109502	ENSG00000135899
838	TSGA10	1.37138	0.285093	0.00316544	0.103541	ENSG00000135951
839	EDAR	1.48381	0.251882	0.026479	0.192132	ENSG00000135960
840	GCC2	1.13934	3.8039	0.0347032	0.207935	ENSG00000135968
841	FLNB	0.836101	3.88085	0.00585856	0.123152	ENSG00000136068
842	VPS36	1.14056	4.16037	0.00926681	0.138655	ENSG00000136100
843	CKAP2	0.875733	2.4239	0.0315722	0.201894	ENSG00000136108
844	TBC1D4	1.04915	3.57918	0.0231594	0.186265	ENSG00000136111
845	MED4	0.669283	3.83023	0.0181932	0.172947	ENSG00000136146
846	PHF11	-0.586295	5.80604	0.0120279	0.1526	ENSG00000136147
847	RPL13AP25	1.17165	0.209764	0.0493387	0.24106	ENSG00000136149
848	LMO7	1.43969	1.43539	0.00590888	0.123152	ENSG00000136153
849	NUDT15	0.910045	1.01312	0.0312748	0.201399	ENSG00000136159
850	SETDB2	0.660776	3.39497	0.0267581	0.192957	ENSG00000136169
851	RTP4	-1.45617	3.5253	0.0114702	0.149958	ENSG00000136514
852	SKIL	1.32496	2.69875	0.0412618	0.22456	ENSG00000136603
853	KCTD3	1.19009	0.562818	0.0437732	0.229705	ENSG00000136636
854	IL1RN	-0.880138	6.91688	0.00934701	0.138796	ENSG00000136689
855	TOR1B	-0.85688	4.85609	0.0102887	0.143064	ENSG00000136816
856	SLC31A2	-1.75663	2.2392	0.00205371	0.0909263	ENSG00000136867
857	SLC31A1	-1.00742	3.91798	0.00393719	0.11019	ENSG00000136868
858	MRPL50	0.938271	2.49464	0.0214897	0.18359	ENSG00000136897
859	HEMGN	1.82571	3.04365	0.00436717	0.113091	ENSG00000136929
860	XPA	0.694657	2.91559	0.00640049	0.124211	ENSG00000136936
861	ANP32B	0.832638	6.5681	0.000333517	0.069097	ENSG00000136938
862	MYC	0.740312	4.85597	0.0454763	0.231885	ENSG00000136997
863	DNAJB5	-0.895159	1.44718	0.0442978	0.230895	ENSG00000137094
864	CMTR1	-0.982484	5.34772	0.00133645	0.0789655	ENSG00000137200
865	YIPF3	-0.810686	7.28979	0.00747168	0.129165	ENSG00000137207
866	FRS3	0.846549	1.21499	0.00694333	0.127619	ENSG00000137218
867	IRF4	0.911617	3.40561	0.0338897	0.206344	ENSG00000137265
868	MTCH1	-0.617929	6.92789	0.0130364	0.15737	ENSG00000137409
869	TLR2	-1.165	8.50401	0.022358	0.184581	ENSG00000137462
870	THAP12	1.44543	3.81253	0.0069887	0.127952	ENSG00000137492
871	RAB30	1.61357	1.91201	0.00281839	0.0985466	ENSG00000137502
872	CREBZF	1.70391	4.11139	0.00786915	0.131564	ENSG00000137504
873	NEK1	1.21014	1.49227	0.0273962	0.19513	ENSG00000137601
874	DDX60	-1.54921	4.26371	0.0310899	0.201015	ENSG00000137628
875	CASP1	-0.584936	7.71679	0.00719218	0.128448	ENSG00000137752
876	ALKBH8	1.29996	1.67818	0.0272041	0.194335	ENSG00000137760
877	CTDSPL2	0.902023	3.45752	0.0306739	0.200795	ENSG00000137770
878	SLTM	0.935558	5.69764	0.0207784	0.181728	ENSG00000137776
879	ZNF280D	1.34	1.95407	0.0306566	0.200795	ENSG00000137871
880	RSL24D1	1.4779	3.62217	0.0106711	0.145542	ENSG00000137876
881	FNBP1L	1.41052	-0.0142483	0.0185135	0.173704	ENSG00000137942
882	RABGGTB	1.27734	3.54951	0.00201693	0.0901259	ENSG00000137955
883	IFI44L	-3.64042	5.57996	0.00197297	0.0887633	ENSG00000137959
884	IFI44	-2.45043	5.37031	0.0063893	0.124211	ENSG00000137965
885	RPL7P9	2.08626	-0.199072	5.08316e-05	0.0394154	ENSG00000137970
886	CYP1B1	1.66056	4.30319	0.0084237	0.134919	ENSG00000138061
887	PREPL	1.22177	2.68288	0.0249489	0.189112	ENSG00000138078
888	LRPPRC	0.680423	4.65863	0.010146	0.142557	ENSG00000138095
889	MFSD13A	-1.09136	3.67627	0.0132326	0.157754	ENSG00000138111
890	ATAD1	0.90075	3.23203	0.0445578	0.231221	ENSG00000138138
891	PLCE1	1.29209	0.298025	0.00964525	0.140304	ENSG00000138193
892	RPS24	2.02297	7.52561	0.000570189	0.069097	ENSG00000138326
893	CARF	1.41874	1.20667	0.0237235	0.186451	ENSG00000138380
894	ASNSD1	1.07816	3.85608	0.00426167	0.112806	ENSG00000138381
895	PPIG	1.09637	5.06283	0.0223708	0.184581	ENSG00000138398
896	FASTKD1	0.914912	2.41024	0.00812074	0.13381	ENSG00000138399
897	FAM117B	1.09662	3.38471	0.0105585	0.145542	ENSG00000138439
898	ABI2	0.90927	2.50302	0.00516594	0.116253	ENSG00000138443
899	PARP9	-1.07413	7.125	0.00453839	0.113091	ENSG00000138496
900	SECISBP2L	1.39269	3.72727	0.0316483	0.201993	ENSG00000138593
901	GLCE	0.723746	2.13748	0.0343148	0.20723	ENSG00000138604
902	SEMA7A	0.675899	2.97565	0.0156615	0.167031	ENSG00000138623
903	HERC6	-1.5227	4.28418	0.0036177	0.108208	ENSG00000138642
904	HERC5	-2.5791	5.69758	0.000584319	0.069097	ENSG00000138646
905	ZGRF1	0.943742	1.07881	0.037238	0.215483	ENSG00000138658
906	HNRNPD	0.589795	7.05421	0.00513617	0.116253	ENSG00000138668
907	MMRN1	1.8173	1.20507	0.00662012	0.124795	ENSG00000138722
908	PDE5A	1.01754	1.89709	0.0192946	0.176504	ENSG00000138735
909	40787	0.763298	3.37907	0.00860684	0.135366	ENSG00000138758
910	CCNG2	1.30631	5.09298	0.0421087	0.225138	ENSG00000138764
911	LEF1	1.49964	5.56096	0.000511352	0.069097	ENSG00000138795
912	SLC39A8	1.17267	2.71908	0.00898868	0.137938	ENSG00000138821
913	MAPK8IP3	-0.636498	6.60297	0.012895	0.15663	ENSG00000138834
914	RNF185	-0.683285	4.74257	0.000936697	0.0770961	ENSG00000138942
915	ETV6	-0.619053	6.02632	0.000320078	0.069097	ENSG00000139083
916	AEBP2	1.23072	2.64201	0.0118518	0.150947	ENSG00000139154
917	ZCRB1	0.703124	3.22959	0.0336686	0.20608	ENSG00000139168
918	VAMP1	-0.689622	5.12138	0.0062001	0.123448	ENSG00000139190
919	TAPBPL	-0.59242	5.94262	0.0379438	0.216573	ENSG00000139192
920	AMIGO2	0.995075	1.82305	0.00403514	0.110353	ENSG00000139211
921	LLPH	0.643981	3.1154	0.0107596	0.145542	ENSG00000139233
922	PHLDA1	0.826069	0.622896	0.0247503	0.189026	ENSG00000139289
923	TMEM19	0.620264	2.88337	0.0149262	0.164036	ENSG00000139291
924	POC1B	1.00558	3.38487	0.0190276	0.175768	ENSG00000139323
925	TMTC3	1.15728	0.85855	0.0292412	0.198997	ENSG00000139324
926	SNRPF	0.669445	3.93734	0.0365065	0.213311	ENSG00000139343
927	TDG	0.979698	2.55017	0.0208263	0.181728	ENSG00000139372
928	SLC7A1	0.952156	2.90526	0.0205924	0.18145	ENSG00000139514
929	LNX2	1.4646	1.23332	0.01257	0.155584	ENSG00000139517
930	SUOX	-0.634859	3.21754	0.00350821	0.107298	ENSG00000139531
931	N4BP2L1	0.852417	3.7855	0.00925681	0.138655	ENSG00000139597
932	LMBR1L	-0.607731	5.71187	0.0292154	0.198997	ENSG00000139636
933	WDFY2	-0.702295	4.35308	0.00158265	0.0845368	ENSG00000139668
934	HNRNPA1L2	0.926769	0.455675	0.00861068	0.135366	ENSG00000139675
935	RBM26	1.073	4.84924	0.00373371	0.108648	ENSG00000139746
936	MBNL2	1.81999	2.32394	0.00595277	0.123152	ENSG00000139793
937	SLC38A6	0.681378	1.33095	0.0230053	0.186161	ENSG00000139974
938	WDR89	1.45762	2.17455	0.000144715	0.0682575	ENSG00000140006
939	SLC24A4	-0.803675	5.12846	0.00112302	0.0786731	ENSG00000140090
940	WARS	-1.20651	7.8852	0.00755722	0.129165	ENSG00000140105
941	ZSCAN29	0.723422	3.29062	0.0423905	0.225785	ENSG00000140265
942	TSPAN3	0.619584	4.61343	0.0102547	0.142894	ENSG00000140391
943	ARRDC4	1.24657	3.25911	0.0243544	0.187457	ENSG00000140450
944	PML	-1.49317	6.54981	0.000508004	0.069097	ENSG00000140464
945	PCSK6	1.40272	1.4472	0.00746299	0.129165	ENSG00000140479
946	NKD1	-1.31729	2.16893	0.000643435	0.0694519	ENSG00000140807
947	ZFHX3	1.1476	1.74005	0.0051164	0.116253	ENSG00000140836
948	NLRC5	-0.830775	7.48854	0.000636043	0.0694519	ENSG00000140853
949	ZCCHC14	0.923335	2.64178	0.00880159	0.137025	ENSG00000140948
950	DEF8	-0.983909	7.39666	0.00267047	0.0982094	ENSG00000140995
951	ARSG	-0.620752	3.93608	0.0337876	0.206154	ENSG00000141337
952	SS18	0.856898	4.33669	0.00592283	0.123152	ENSG00000141380
953	TAF4B	1.64474	0.870927	0.00508201	0.116253	ENSG00000141384
954	GNAL	-0.713033	2.11088	0.0120851	0.152738	ENSG00000141404
955	ESCO1	1.36309	3.33123	0.0204367	0.181033	ENSG00000141446
956	ZMYND15	-1.0412	2.32462	0.000987355	0.0770961	ENSG00000141497
957	PIK3R5	-0.620772	7.63812	0.00253434	0.0976834	ENSG00000141506
958	SLC16A3	-1.0217	8.36721	0.00421915	0.112357	ENSG00000141526
959	SECTM1	-1.21349	8.69476	0.00218188	0.0932014	ENSG00000141574
960	ZCCHC2	-1.18426	5.35847	0.0040348	0.110353	ENSG00000141664
961	CCDC97	-0.600087	5.65864	0.0023914	0.0955254	ENSG00000142039
962	ZFP14	1.37532	2.0843	0.00303738	0.102454	ENSG00000142065
963	APP	0.966471	5.37879	0.0421345	0.225138	ENSG00000142192
964	MYO1F	-0.920575	10.7394	0.00335709	0.106394	ENSG00000142347
965	ZNF614	0.881117	1.28871	0.040021	0.221477	ENSG00000142556
966	RPL11	1.38524	9.07672	0.000434461	0.069097	ENSG00000142676
967	KIAA0319L	-0.973447	6.88235	0.00465155	0.113805	ENSG00000142687
968	WDTC1	-0.72343	7.13518	0.0021466	0.0927754	ENSG00000142784
969	ITGB3BP	1.2554	1.3067	0.00272709	0.0982094	ENSG00000142856
970	PRKACB	1.20086	4.57997	0.0302445	0.200747	ENSG00000142875
971	MOB3C	-0.653715	5.22419	0.00235242	0.0948305	ENSG00000142961
972	CD53	-0.74122	9.1891	0.00834189	0.134919	ENSG00000143119
973	GPA33	0.933372	1.89212	0.00519808	0.116253	ENSG00000143167
974	LYPLAL1	0.796498	2.75659	0.00517594	0.116253	ENSG00000143353
975	ZNF687	-0.779907	5.41316	0.00237712	0.0952437	ENSG00000143373
976	ADAMTSL4	-1.17853	5.67051	0.00245431	0.0966471	ENSG00000143382
977	ANP32E	1.2426	4.39339	0.0186953	0.174419	ENSG00000143401
978	MINDY1	-0.590487	6.68794	0.0167708	0.169446	ENSG00000143409
979	GABPB2	0.868721	3.60213	0.00494441	0.11572	ENSG00000143458
980	MAP3K21	1.25124	-0.258022	0.0478249	0.237539	ENSG00000143674
981	SRP9	1.28143	4.12473	0.0291852	0.198997	ENSG00000143742
982	SYT2	-1.04402	1.15633	0.0391483	0.21947	ENSG00000143858
983	GALM	-0.828456	4.03306	0.0187427	0.174419	ENSG00000143891
984	ETAA1	1.35056	1.71698	0.0222276	0.184581	ENSG00000143971
985	MEIS1	1.57572	1.10782	0.00204312	0.0909263	ENSG00000143995
986	ZNF514	0.71843	2.10293	0.0153308	0.166081	ENSG00000144026
987	TPRKB	0.747689	2.42134	0.0400947	0.221791	ENSG00000144034
988	ZC3H8	0.87963	2.42257	0.00600493	0.123297	ENSG00000144161
989	AFF3	1.65751	1.96026	0.0105624	0.145542	ENSG00000144218
990	SLC4A10	2.20491	0.207281	0.0204088	0.181033	ENSG00000144290
991	SPAG16	1.49688	0.156396	0.00134185	0.0789655	ENSG00000144451
992	OSBPL10	1.78049	1.29711	0.0355578	0.210662	ENSG00000144645
993	CSRNP1	-0.824303	5.16733	0.00138556	0.0794108	ENSG00000144655
994	GOLGA4	1.38016	4.51466	0.0205207	0.181326	ENSG00000144674
995	LRIG1	1.15912	2.80832	0.00315942	0.103541	ENSG00000144749
996	NXPE3	0.803914	4.33065	0.0251749	0.189451	ENSG00000144815
997	ABHD10	0.733737	3.47759	0.000986927	0.0770961	ENSG00000144827
998	RUBCN	-0.656409	5.44642	0.000822675	0.0749118	ENSG00000145016
999	TCTA	-0.923498	5.0198	0.00701298	0.128218	ENSG00000145022
1000	ENOPH1	0.881374	2.60954	0.0419588	0.225138	ENSG00000145293
1001	SNCA	1.34961	6.20111	0.049714	0.241444	ENSG00000145335
1002	CISD2	0.826057	2.62864	0.0445343	0.231221	ENSG00000145354
1003	USP53	1.83409	1.79036	0.0061069	0.123448	ENSG00000145390
1004	SFRP2	1.39248	0.767232	0.0231957	0.186276	ENSG00000145423
1005	RPS3A	1.28283	6.4537	0.00113389	0.0786731	ENSG00000145425
1006	PDGFC	1.81625	0.569395	0.00715027	0.128448	ENSG00000145431
1007	CYP4V2	0.877289	2.85496	0.0180206	0.172511	ENSG00000145476
1008	RPL37	0.60588	8.97033	0.0453514	0.231686	ENSG00000145592
1009	PIK3R1	1.08585	5.20888	0.0132136	0.157754	ENSG00000145675
1010	BDP1	1.43512	3.12521	0.0295372	0.199755	ENSG00000145734
1011	BTF3	0.628917	7.97175	0.0010697	0.0786731	ENSG00000145741
1012	FBXL17	1.25341	2.52574	0.0108478	0.145632	ENSG00000145743
1013	TNFAIP8	0.995387	5.71724	0.0187966	0.174419	ENSG00000145779
1014	N4BP3	1.32206	1.23244	0.00168082	0.0868884	ENSG00000145911
1015	BOD1	0.860946	2.64485	0.00477081	0.115472	ENSG00000145919
1016	TNFRSF21	1.24284	-0.029896	0.0422085	0.225351	ENSG00000146072
1017	PPP1R18	-0.625358	8.88077	0.00425489	0.112806	ENSG00000146112
1018	PHIP	1.09103	4.65677	0.0493568	0.24106	ENSG00000146247
1019	PM20D2	1.39731	2.04179	0.0238231	0.186451	ENSG00000146281
1020	ARHGAP18	1.12858	2.94986	0.0155874	0.166645	ENSG00000146376
1021	SLC18B1	0.784658	2.74626	0.0243884	0.187457	ENSG00000146409
1022	RBAK	1.60898	2.84156	0.00442637	0.113091	ENSG00000146587
1023	ZNF92	1.91928	1.97369	0.0143332	0.161299	ENSG00000146757
1024	TMEM168	0.952222	3.01461	0.0264356	0.192132	ENSG00000146802
1025	C7orf43	-0.928967	6.35591	0.00119138	0.0786731	ENSG00000146826
1026	SLC12A9	-0.856184	8.18329	0.0152891	0.166081	ENSG00000146828
1027	TMEM209	1.23353	1.76478	0.0424448	0.225785	ENSG00000146842
1028	TMEM140	-1.26028	7.06249	0.000501243	0.069097	ENSG00000146859
1029	NOM1	0.811302	2.84122	0.0441373	0.230459	ENSG00000146909
1030	LANCL3	1.49396	-0.257741	0.00653528	0.124491	ENSG00000147036
1031	CHST7	-0.661108	3.94323	0.0191198	0.17611	ENSG00000147119
1032	GPR174	1.33932	3.13884	0.0158844	0.167537	ENSG00000147138
1033	CCDC120	0.632139	1.94429	0.0176742	0.171194	ENSG00000147144
1034	CXorf57	1.20724	0.314288	0.0158754	0.167537	ENSG00000147231
1035	MFHAS1	0.852764	3.92036	0.00182375	0.0880928	ENSG00000147324
1036	BIN3	-0.844756	4.9597	0.00558027	0.121178	ENSG00000147439
1037	RPL7	1.25031	7.48672	0.00131301	0.0786731	ENSG00000147604
1038	EBAG9	0.683236	2.71312	0.0395943	0.220317	ENSG00000147654
1039	POLR2K	1.20555	2.56393	0.0276189	0.195948	ENSG00000147669
1040	TATDN1	1.11306	1.45957	0.00706601	0.128448	ENSG00000147687
1041	AK3	0.949674	3.30412	0.009305	0.138754	ENSG00000147853
1042	HAUS6	0.898722	2.52054	0.0498099	0.241444	ENSG00000147874
1043	CDKN2B	0.909078	0.888647	0.0420104	0.225138	ENSG00000147883
1044	INIP	0.593384	3.64623	0.0277753	0.196461	ENSG00000148153
1045	COMMD3	0.592791	2.53754	0.0439153	0.230267	ENSG00000148444
1046	FAM171A1	0.837638	0.836979	0.0446708	0.231221	ENSG00000148468
1047	ZEB1	1.22485	3.13438	0.0318957	0.202139	ENSG00000148516
1048	FRA10AC1	0.975416	2.7908	0.00223332	0.0932014	ENSG00000148690
1049	ITPRIP	-0.816489	6.84663	0.00400326	0.11019	ENSG00000148841
1050	RGS10	0.631009	5.91993	0.0329097	0.204052	ENSG00000148908
1051	IMMP1L	1.08201	0.918479	0.00487272	0.11572	ENSG00000148950
1052	APIP	0.679484	2.13323	0.040703	0.223282	ENSG00000149089
1053	SERPING1	-3.34813	6.24963	0.000952511	0.0770961	ENSG00000149131
1054	SESN3	1.19691	5.30635	0.0173309	0.17015	ENSG00000149212
1055	CCDC82	1.51206	3.70964	0.0294723	0.199755	ENSG00000149231
1056	PAK1	-0.630437	7.68146	0.0110719	0.147275	ENSG00000149269
1057	ATM	1.11337	5.95018	0.0219814	0.184074	ENSG00000149311
1058	MS4A2	1.48368	1.66411	0.0446533	0.231221	ENSG00000149534
1059	TMEM25	0.671081	1.67333	0.0363559	0.212903	ENSG00000149582
1060	TAGLN	-0.875651	4.61517	0.0193758	0.177016	ENSG00000149591
1061	SOGA1	1.09427	2.48652	0.0194419	0.177016	ENSG00000149639
1062	CABLES2	-0.673323	2.97891	0.00704403	0.128429	ENSG00000149679
1063	ALDOA	-0.808252	5.09315	0.038306	0.217838	ENSG00000149925
1064	CNKSR2	1.94687	-0.127026	0.000751564	0.074657	ENSG00000149970
1065	MPP7	0.917672	3.55997	0.0490541	0.240294	ENSG00000150054
1066	ITGB1	1.46073	5.88765	0.0358613	0.211556	ENSG00000150093
1067	FCGR1A	-2.0104	4.55202	0.000288452	0.0682575	ENSG00000150337
1068	ARID5B	1.29716	3.36992	0.00832916	0.134919	ENSG00000150347
1069	CD226	0.894199	4.09408	0.00723992	0.128448	ENSG00000150637
1070	FAM173B	0.714611	1.46325	0.0204383	0.181033	ENSG00000150756
1071	DLAT	0.73954	2.50948	0.049875	0.241533	ENSG00000150768
1072	NKAPD1	0.729253	3.36813	0.00651728	0.124328	ENSG00000150776
1073	FOXO1	1.24029	4.32038	0.00196103	0.0887633	ENSG00000150907
1074	CRIM1	0.912178	1.09444	0.028087	0.196833	ENSG00000150938
1075	UBC	-1.03413	10.374	0.0153911	0.166299	ENSG00000150991
1076	ITPR1	0.967581	3.44183	0.047452	0.236578	ENSG00000150995
1077	TMEM263	1.73495	2.33843	0.010001	0.141663	ENSG00000151135
1078	ANK3	1.44909	1.56061	0.00143073	0.0812927	ENSG00000151150
1079	IPMK	1.8594	3.7562	0.0261653	0.191479	ENSG00000151151
1080	GXYLT1	1.00297	2.90322	0.0220197	0.184074	ENSG00000151233
1081	DIP2C	1.03049	0.31542	0.0394221	0.219911	ENSG00000151240
1082	TEX30	0.984685	0.593929	0.0452	0.231686	ENSG00000151287
1083	NDUFC2	1.27182	3.02574	0.00451518	0.113091	ENSG00000151366
1084	NUBPL	0.886849	0.582093	0.00821064	0.13418	ENSG00000151413
1085	VIPAS39	-0.644482	4.52516	0.00537362	0.118058	ENSG00000151445
1086	ANKRD50	1.12496	1.75713	0.00910875	0.138002	ENSG00000151458
1087	ZNF827	0.966742	1.42945	0.0489326	0.240145	ENSG00000151612
1088	NR3C2	1.72502	1.37131	0.00276062	0.0982094	ENSG00000151623
1089	MFSD6	1.11001	3.45156	0.0107855	0.145569	ENSG00000151690
1090	BICD1	1.40406	0.822925	0.000905747	0.0770961	ENSG00000151746
1091	SAV1	1.56385	1.79683	0.00280684	0.0984035	ENSG00000151748
1092	SACS	1.87513	2.30845	0.00926293	0.138655	ENSG00000151835
1093	PABPC3	1.00482	0.591418	0.0390648	0.21937	ENSG00000151846
1094	CENPJ	0.682204	1.41419	0.0213938	0.183483	ENSG00000151849
1095	TMEM267	1.44044	0.644621	0.00974051	0.140327	ENSG00000151881
1096	BAG3	0.987737	2.56397	0.0231209	0.186265	ENSG00000151929
1097	GLT1D1	-0.637743	7.24919	0.0498016	0.241444	ENSG00000151948
1098	GPATCH11	1.30116	2.75	0.00658951	0.124688	ENSG00000152133
1099	GEMIN6	0.627938	2.42793	0.0126905	0.15565	ENSG00000152147
1100	RNF219	1.14711	1.76185	0.0227949	0.185439	ENSG00000152193
1101	SETBP1	0.895172	1.44962	0.0418447	0.225138	ENSG00000152217
1102	ARL14EP	0.965424	3.18	0.00361875	0.108208	ENSG00000152219
1103	TADA1	0.907758	1.94136	0.0285111	0.198007	ENSG00000152382
1104	JMY	1.09206	2.36261	0.0282233	0.19695	ENSG00000152409
1105	XRCC4	0.940433	2.41883	0.0302425	0.200747	ENSG00000152422
1106	ZNF256	0.870994	1.18361	0.00288329	0.100125	ENSG00000152454
1107	NMT2	0.616736	2.89891	0.0330082	0.204179	ENSG00000152465
1108	USP12	1.3124	3.63273	0.00291913	0.100208	ENSG00000152484
1109	CAMK4	1.01727	3.72399	0.00902837	0.138002	ENSG00000152495
1110	MBNL1	1.24797	6.87067	0.0367047	0.213805	ENSG00000152601
1111	ANKRD22	-1.81223	3.80194	0.04073	0.223317	ENSG00000152766
1112	HNRNPDL	0.636582	6.65265	0.0080915	0.133682	ENSG00000152795
1113	PTPRK	1.92274	-0.0499924	0.0063282	0.124211	ENSG00000152894
1114	GGPS1	0.617633	2.79477	0.0151761	0.165332	ENSG00000152904
1115	RAD17	0.614274	3.30986	0.0364938	0.213311	ENSG00000152942
1116	MED21	0.702086	2.37866	0.0317356	0.201993	ENSG00000152944
1117	SREK1IP1	0.691283	3.0434	0.0144948	0.162475	ENSG00000153006
1118	BANK1	1.55248	3.68468	0.0134354	0.15813	ENSG00000153064
1119	SCOC	1.63462	1.57535	0.0364459	0.213179	ENSG00000153130
1120	CETN3	1.65781	0.911079	0.0185766	0.173795	ENSG00000153140
1121	BMP6	1.03161	2.05714	0.0389877	0.219281	ENSG00000153162
1122	RANBP2	0.879783	5.04042	0.0413354	0.22456	ENSG00000153201
1123	TMEM87B	1.09905	3.55991	0.0288358	0.198531	ENSG00000153214
1124	UBP1	0.865041	4.9497	0.0296963	0.199932	ENSG00000153560
1125	JAZF1	1.07026	4.49066	0.00501614	0.11572	ENSG00000153814
1126	SREK1	1.22869	3.89615	0.0147873	0.163551	ENSG00000153914
1127	DGKE	0.917845	2.6231	0.00268998	0.0982094	ENSG00000153933
1128	MSI2	0.722492	4.06208	0.00272886	0.0982094	ENSG00000153944
1129	NUS1	1.09379	2.49481	0.0393314	0.21986	ENSG00000153989
1130	TBCEL	0.883234	2.14191	0.0307134	0.200795	ENSG00000154114
1131	RETREG1	0.804236	2.20727	0.04396	0.230304	ENSG00000154153
1132	TOMM70	0.602159	3.97539	0.0443458	0.231014	ENSG00000154174
1133	ANGPT1	1.3559	0.211214	0.0187186	0.174419	ENSG00000154188
1134	PRKCA	1.22688	3.58354	0.00176158	0.087596	ENSG00000154229
1135	LRRK1	-0.618581	4.28704	0.00727132	0.128503	ENSG00000154237
1136	ABCA5	0.990614	2.94781	0.0406185	0.223097	ENSG00000154265
1137	NEIL2	0.591582	2.46306	0.0101989	0.142569	ENSG00000154328
1138	CCSAP	1.35337	3.45891	0.0135863	0.158526	ENSG00000154429
1139	GBP5	-1.61971	7.73133	0.015331	0.166081	ENSG00000154451
1140	ATP5PF	0.689834	4.51052	0.010581	0.145542	ENSG00000154723
1141	GABPA	1.34305	3.1292	0.030635	0.200795	ENSG00000154727
1142	WNT7A	1.10427	0.544213	0.0385109	0.218305	ENSG00000154764
1143	OXNAD1	0.739276	3.56583	0.00275095	0.0982094	ENSG00000154814
1144	APCDD1	0.884568	0.24409	0.0463033	0.233784	ENSG00000154856
1145	MPPE1	-0.974943	5.06582	0.00271254	0.0982094	ENSG00000154889
1146	RAB6B	0.877796	1.30495	0.0249249	0.189112	ENSG00000154917
1147	ZNF18	-0.687018	4.20854	0.00357652	0.108208	ENSG00000154957
1148	TTC39B	0.772741	2.75223	0.0338591	0.206272	ENSG00000155158
1149	ZFYVE27	-0.739411	5.82783	0.0233257	0.186276	ENSG00000155256
1150	SLC25A28	-0.589655	5.48924	0.0477433	0.237312	ENSG00000155287
1151	ZCCHC10	1.16856	2.30793	0.0304096	0.200756	ENSG00000155329
1152	C16orf87	1.13261	1.13001	0.0228246	0.185439	ENSG00000155330
1153	MOV10	-0.956505	5.63149	0.0259134	0.191367	ENSG00000155363
1154	DBI	0.827475	5.35495	0.00578027	0.122896	ENSG00000155368
1155	SLC16A1	0.671783	2.08624	0.031019	0.200831	ENSG00000155380
1156	SLC7A7	-0.73666	7.16872	0.00957708	0.140272	ENSG00000155465
1157	MIER3	1.5	1.79737	0.0449134	0.231686	ENSG00000155545
1158	RAB39B	0.719079	1.82853	0.0256114	0.190632	ENSG00000155961
1159	ELMSAN1	0.962567	4.69478	0.0407526	0.223317	ENSG00000156030
1160	DPY19L4	1.33488	0.567393	0.0307063	0.200795	ENSG00000156162
1161	MAP3K7CL	1.09307	4.32344	0.0288102	0.198531	ENSG00000156265
1162	TIAM1	1.0039	3.75658	0.00611448	0.123448	ENSG00000156299
1163	ATP5MPL	0.85362	5.07191	0.0124123	0.154709	ENSG00000156411
1164	UQCRB	1.79131	5.61486	0.00117065	0.0786731	ENSG00000156467
1165	FAM122B	1.1731	3.80431	0.0149548	0.164142	ENSG00000156504
1166	UBE2L6	-1.54721	7.55838	0.000453295	0.069097	ENSG00000156587
1167	KAT6B	1.27921	3.09945	0.0139981	0.159622	ENSG00000156650
1168	BAG4	1.01045	2.56461	0.0390088	0.219281	ENSG00000156735
1169	MS4A1	2.27233	5.52648	0.0189463	0.175264	ENSG00000156738
1170	NSMCE2	0.723381	2.50764	0.00881263	0.137025	ENSG00000156831
1171	EIF4A2	0.855795	6.67593	0.0278818	0.196461	ENSG00000156976
1172	GHRL	-1.04126	3.28887	0.0120794	0.152738	ENSG00000157017
1173	ODR4	0.917799	2.68366	0.0454741	0.231885	ENSG00000157181
1174	PAXIP1	0.957122	1.85654	0.0402492	0.222087	ENSG00000157212
1175	KCNJ15	-0.797033	7.86302	0.0315066	0.201894	ENSG00000157551
1176	MX1	-2.87605	7.66299	0.000536454	0.069097	ENSG00000157601
1177	RAB28	1.06424	2.38211	0.0168187	0.169446	ENSG00000157869
1178	XKR8	-0.878231	6.39042	0.0118339	0.150947	ENSG00000158156
1179	HIST1H4H	-0.891984	3.17731	0.0479007	0.237602	ENSG00000158406
1180	EIF5B	0.714847	5.44463	0.0337526	0.20608	ENSG00000158417
1181	KCNB1	-1.42707	1.04317	0.0209817	0.182269	ENSG00000158445
1182	ZSCAN12	1.15046	1.01492	0.0131687	0.157665	ENSG00000158691
1183	TAGLN2	-0.878983	10.7201	0.0252967	0.189467	ENSG00000158710
1184	SLAMF8	-1.50379	0.510537	0.00816977	0.13418	ENSG00000158714
1185	CDC42SE2	0.834548	6.5881	0.0361817	0.212449	ENSG00000158985
1186	RAPGEF6	1.11859	3.22639	0.0227602	0.185439	ENSG00000158987
1187	PAXBP1	0.821679	3.32267	0.0323494	0.202852	ENSG00000159086
1188	C1QC	-2.42376	1.65854	0.00600206	0.123297	ENSG00000159189
1189	RUNX1	0.684002	5.04702	0.0109057	0.146027	ENSG00000159216
1190	ARHGAP27	-0.82214	8.04786	0.000293521	0.0682575	ENSG00000159314
1191	CCDC17	-1.01663	3.23531	0.0058258	0.123152	ENSG00000159588
1192	NAE1	0.590578	3.41094	0.0164257	0.16837	ENSG00000159593
1193	PSKH1	-0.708075	4.39423	0.0016034	0.0845368	ENSG00000159792
1194	NPR2	0.956271	0.47268	0.0232824	0.186276	ENSG00000159899
1195	TMEM234	-0.703021	3.71827	0.0212343	0.182948	ENSG00000160055
1196	CCDC58	1.15275	1.14213	0.00049864	0.069097	ENSG00000160124
1197	VMA21	0.939018	3.70693	0.00192768	0.0887633	ENSG00000160131
1198	KALRN	1.4696	0.303071	0.00856991	0.135366	ENSG00000160145
1199	GATD3A	-4.7306	-0.751597	0.00453195	0.113091	ENSG00000160221
1200	ZNF761	1.04495	1.8237	0.0331377	0.204218	ENSG00000160336
1201	ZNF714	1.39282	0.440231	0.00528766	0.117146	ENSG00000160352
1202	DEDD2	-0.635753	7.23194	0.0217741	0.184074	ENSG00000160570
1203	CD3G	0.72536	4.74752	0.0288677	0.198531	ENSG00000160654
1204	ZBTB7B	-0.594445	7.43447	0.00453674	0.113091	ENSG00000160685
1205	NLRX1	-0.822658	5.23414	0.0140238	0.159639	ENSG00000160703
1206	ADAR	-0.869712	8.90804	0.000800572	0.0749118	ENSG00000160710
1207	ANO10	-0.714833	4.41076	0.0472947	0.23644	ENSG00000160746
1208	NBEAL2	-0.747521	9.41945	0.00893725	0.137681	ENSG00000160796
1209	HK3	-0.63937	8.13004	0.0267129	0.192842	ENSG00000160883
1210	ORAI2	-0.774893	7.49613	0.0241879	0.187095	ENSG00000160991
1211	SQSTM1	-0.584134	6.98273	0.00835279	0.134919	ENSG00000161011
1212	LRWD1	-0.832396	5.76984	0.0109116	0.146027	ENSG00000161036
1213	NAPEPLD	0.805704	2.06046	0.0452935	0.231686	ENSG00000161048
1214	ZNF382	1.17726	0.488982	0.0073721	0.129165	ENSG00000161298
1215	SRSF2	0.921942	5.48451	0.00267419	0.0982094	ENSG00000161547
1216	ITGA5	-0.894547	7.68119	0.000689052	0.0709616	ENSG00000161638
1217	LSM12	-0.593344	0.90387	0.0206867	0.181704	ENSG00000161654
1218	DBF4B	-0.928807	2.08585	0.00101765	0.0770961	ENSG00000161692
1219	LARP4	1.04665	2.42962	0.0378106	0.216304	ENSG00000161813
1220	ALOX15	1.32229	3.44211	0.0324366	0.203055	ENSG00000161905
1221	CXCL16	-0.617789	6.15727	0.0208423	0.181728	ENSG00000161921
1222	SCIMP	-0.652183	5.03701	0.0480121	0.237931	ENSG00000161929
1223	TNFSF13	-1.30272	3.58392	0.00111812	0.0786731	ENSG00000161955
1224	RPL26	1.92972	5.66193	3.17463e-05	0.0326423	ENSG00000161970
1225	PAQR4	-0.620309	1.36679	0.0322745	0.202741	ENSG00000162073
1226	ZNF75A	0.595301	3.07104	0.0177272	0.171194	ENSG00000162086
1227	SYVN1	0.620206	5.08305	0.0216389	0.183842	ENSG00000162298
1228	ZFPL1	-0.684913	1.71735	0.0161274	0.16782	ENSG00000162300
1229	TPCN2	-0.603994	4.81314	0.0132907	0.157792	ENSG00000162341
1230	CMPK1	1.58382	4.94065	0.00502848	0.11572	ENSG00000162368
1231	BEND5	1.19477	0.181977	0.0214968	0.18359	ENSG00000162373
1232	NOL9	0.66779	3.77367	0.00496738	0.11572	ENSG00000162408
1233	KLHL21	-0.992103	6.51178	0.00127758	0.0786731	ENSG00000162413
1234	SDC3	-1.59433	2.24776	0.013464	0.158325	ENSG00000162512
1235	WNT4	-1.56799	0.0450258	0.0123467	0.15453	ENSG00000162552
1236	MEGF6	-0.712361	5.22945	0.0345041	0.207694	ENSG00000162591
1237	TYW3	1.07807	2.52693	0.00943947	0.139185	ENSG00000162623
1238	GBP2	-0.797757	8.8942	0.00423914	0.112662	ENSG00000162645
1239	GBP4	-1.28645	5.9467	0.0238979	0.186451	ENSG00000162654
1240	ZNF326	1.12757	2.71363	0.00820044	0.13418	ENSG00000162664
1241	AGL	1.11072	2.36451	0.0394685	0.219911	ENSG00000162688
1242	FCGR3B	-1.20068	11.1054	0.00394045	0.11019	ENSG00000162747
1243	ATF3	-2.42672	1.49977	0.00383527	0.109981	ENSG00000162772
1244	CNST	1.13003	3.72259	0.0129164	0.15663	ENSG00000162852
1245	IL24	0.62874	4.34797	0.0246076	0.188482	ENSG00000162892
1246	MEMO1	1.00297	0.442497	0.00453596	0.113091	ENSG00000162959
1247	CFAP36	0.850503	2.82548	0.00240342	0.0957158	ENSG00000163001
1248	NUP35	0.733176	1.21594	0.0283363	0.197275	ENSG00000163002
1249	SGCB	0.969672	0.653732	0.0452002	0.231686	ENSG00000163069
1250	PACRGL	1.33914	0.629205	0.00173219	0.087407	ENSG00000163138
1251	DCAF16	0.882901	3.32806	0.0129396	0.15663	ENSG00000163257
1252	CGGBP1	0.723505	5.51156	0.038978	0.219281	ENSG00000163320
1253	COL6A3	1.55989	0.152629	0.000995046	0.0770961	ENSG00000163359
1254	KBTBD8	1.77844	1.30023	0.00966443	0.140304	ENSG00000163376
1255	EOGT	1.17674	1.36831	0.0220591	0.184074	ENSG00000163378
1256	LRRC58	1.33937	3.21804	0.0138939	0.159584	ENSG00000163428
1257	FSTL1	1.96566	1.10238	0.000781006	0.074657	ENSG00000163430
1258	CXCR1	-0.983484	10.17	0.0192552	0.176387	ENSG00000163464
1259	FCRL1	1.9604	2.96026	0.0190813	0.175986	ENSG00000163534
1260	NUAK2	-0.626098	6.57147	0.0149041	0.164036	ENSG00000163545
1261	PRKCI	1.02482	2.23409	0.0309197	0.200795	ENSG00000163558
1262	IFI16	-0.799386	7.95587	0.0124688	0.154945	ENSG00000163565
1263	AIM2	-1.18216	4.08537	0.0192443	0.176387	ENSG00000163568
1264	RPL22L1	1.06515	2.55988	0.00119953	0.0786731	ENSG00000163584
1265	PPM1L	0.99825	2.59382	0.00630775	0.124211	ENSG00000163590
1266	SNHG16	-0.710664	2.56704	0.0232516	0.186276	ENSG00000163597
1267	PPP4R2	1.41063	4.35424	0.029797	0.200196	ENSG00000163605
1268	CD200R1	1.26833	1.57864	0.0174497	0.170387	ENSG00000163606
1269	PTPN13	1.1042	0.364545	0.0376389	0.216304	ENSG00000163629
1270	RPL9	1.2659	6.49534	0.0021216	0.0927754	ENSG00000163682
1271	MTMR14	-0.906326	6.81225	0.00573487	0.122592	ENSG00000163719
1272	CXCL5	2.63854	1.52331	0.00262967	0.0982094	ENSG00000163735
1273	PPBP	1.20624	6.71499	0.0414151	0.224572	ENSG00000163736
1274	MTHFD2L	1.15119	0.381705	0.0125337	0.155428	ENSG00000163738
1275	RYK	1.06034	3.18459	0.0171437	0.169534	ENSG00000163785
1276	WDR43	0.916469	3.12242	0.012833	0.156056	ENSG00000163811
1277	ZDHHC3	-0.602699	5.9283	0.0135915	0.158526	ENSG00000163812
1278	ZMYM6	0.718001	2.94498	0.0230441	0.186265	ENSG00000163867
1279	ZC3H12A	-0.634394	4.60041	0.00131059	0.0786731	ENSG00000163874
1280	POLR2H	0.592595	3.5474	0.0089624	0.137779	ENSG00000163882
1281	TKT	-0.759775	10.1165	0.0301714	0.200747	ENSG00000163931
1282	GNL3	0.829707	3.85635	0.00855549	0.135366	ENSG00000163938
1283	PBRM1	1.18759	4.30375	0.0136289	0.158526	ENSG00000163939
1284	FAM208A	0.874129	4.89696	0.0335393	0.205922	ENSG00000163946
1285	RNF168	0.801733	3.38001	0.00965233	0.140304	ENSG00000163961
1286	PLXNB1	0.821718	0.520026	0.0317721	0.202035	ENSG00000164050
1287	SHISA5	-0.883761	8.83291	0.00356886	0.108208	ENSG00000164054
1288	RNF123	-0.711605	4.58016	0.0465389	0.234241	ENSG00000164068
1289	ABHD18	0.717883	2.71184	0.0317358	0.201993	ENSG00000164074
1290	POC1A	-0.627766	1.15773	0.0488823	0.240077	ENSG00000164087
1291	PPM1M	-0.677103	7.26366	0.0217025	0.184003	ENSG00000164088
1292	MAD2L1	0.974306	0.710344	0.0470742	0.235944	ENSG00000164109
1293	HPGD	2.14849	1.98716	0.00641066	0.124211	ENSG00000164120
1294	ABCE1	1.17968	3.30346	0.00705683	0.128448	ENSG00000164163
1295	ELOVL7	1.91706	1.23408	0.00147908	0.0822668	ENSG00000164181
1296	NDUFAF2	0.595721	1.45726	0.0436044	0.229069	ENSG00000164182
1297	CCDC112	1.52327	2.00904	0.0145679	0.162634	ENSG00000164221
1298	PRRC1	1.07178	3.50236	0.0201315	0.180281	ENSG00000164244
1299	GRPEL2	1.14349	2.34168	0.0116662	0.15071	ENSG00000164284
1300	ARSK	1.28998	0.321394	0.00576134	0.122691	ENSG00000164291
1301	CFAP97	1.36038	2.53559	0.0257387	0.191133	ENSG00000164323
1302	EBF1	1.51185	0.0628794	0.0460856	0.233206	ENSG00000164330
1303	ANKRA2	0.789229	2.27676	0.047566	0.236967	ENSG00000164331
1304	UTP15	0.842457	2.00114	0.011018	0.146855	ENSG00000164338
1305	NSA2	0.651166	4.90686	0.0203507	0.181033	ENSG00000164346
1306	ACSL6	1.83158	1.6352	0.00180934	0.0880928	ENSG00000164398
1307	PDSS2	0.590743	1.97075	0.0253661	0.189771	ENSG00000164494
1308	BMT2	1.13369	2.61808	0.0387857	0.218773	ENSG00000164603
1309	ZNF12	0.925352	3.42378	0.0260328	0.191479	ENSG00000164631
1310	SYTL3	-0.70455	5.54808	0.0105413	0.145542	ENSG00000164674
1311	HEY1	1.4142	0.130177	0.0165358	0.168712	ENSG00000164683
1312	DNAAF5	0.640818	2.53168	0.0393263	0.21986	ENSG00000164818
1313	SUN1	0.998673	3.93205	0.0106869	0.145542	ENSG00000164828
1314	SLC4A2	-0.702354	4.58615	0.0160116	0.167537	ENSG00000164889
1315	COX6C	1.31705	4.37128	0.00100261	0.0770961	ENSG00000164919
1316	PSIP1	1.19528	5.30923	0.00588241	0.123152	ENSG00000164985
1317	LLCFC1	-1.14886	1.38629	0.0471018	0.235992	ENSG00000165131
1318	DYNLT3	1.51131	2.51709	0.0036775	0.108357	ENSG00000165169
1319	STRBP	1.17861	2.37466	0.00811871	0.13381	ENSG00000165209
1320	AQP3	0.856868	4.5536	0.0184088	0.173227	ENSG00000165272
1321	OTUD1	1.14445	3.55777	0.0371821	0.215301	ENSG00000165312
1322	ARHGAP12	1.24791	2.41315	0.0344097	0.207522	ENSG00000165322
1323	GTF2A1	1.16907	3.84637	0.0223562	0.184581	ENSG00000165417
1324	PGM2L1	1.03619	1.83146	0.0299149	0.200653	ENSG00000165434
1325	DNAAF2	0.741987	1.24066	0.0389389	0.219262	ENSG00000165506
1326	ZNF22	1.08881	2.47839	0.00410398	0.111133	ENSG00000165512
1327	ARF6	0.634224	6.42699	0.0160394	0.167537	ENSG00000165527
1328	TMEM63C	-2.39129	1.94388	0.000133904	0.0682575	ENSG00000165548
1329	DACT1	2.37322	0.0861177	0.00468509	0.114157	ENSG00000165617
1330	TAF3	1.08611	2.92294	0.0055066	0.11998	ENSG00000165632
1331	QSOX2	1.03275	3.06294	0.000653475	0.0694519	ENSG00000165661
1332	CLEC1B	0.889218	2.65456	0.0234181	0.186276	ENSG00000165682
1333	BTNL9	3.22474	-0.415176	0.000882772	0.0770642	ENSG00000165810
1334	CCDC186	1.27842	3.69875	0.0448174	0.231498	ENSG00000165813
1335	SALL2	1.07515	0.0192765	0.0326115	0.203352	ENSG00000165821
1336	TRUB1	1.56629	1.03624	0.0207217	0.181704	ENSG00000165832
1337	FRAT1	-0.836251	7.14158	0.0286694	0.198488	ENSG00000165879
1338	LARGE2	0.982789	1.92113	0.0218963	0.184074	ENSG00000165905
1339	TTC7B	0.97627	2.01935	0.0065929	0.124688	ENSG00000165914
1340	TC2N	1.51904	4.58483	0.00448021	0.113091	ENSG00000165929
1341	PTER	0.895498	1.98789	0.0258485	0.191133	ENSG00000165983
1342	SMCO4	-0.89663	4.05375	0.00361101	0.108208	ENSG00000166002
1343	TAF1D	0.691866	4.52378	0.0455784	0.231885	ENSG00000166012
1344	CEP57	0.906401	3.79623	0.0244797	0.187721	ENSG00000166037
1345	JAM3	1.07591	2.00817	0.00196432	0.0887633	ENSG00000166086
1346	FRS2	0.867004	2.37727	0.0499412	0.241587	ENSG00000166225
1347	STXBP4	1.23321	0.318563	0.00154586	0.0845368	ENSG00000166263
1348	CUL5	0.973487	3.00357	0.0229348	0.185933	ENSG00000166266
1349	BORCS7	0.992278	1.86527	0.0295495	0.199755	ENSG00000166275
1350	PLD4	1.29066	4.16009	0.0290466	0.198859	ENSG00000166428
1351	ZMAT1	1.38484	2.79855	0.0308951	0.200795	ENSG00000166432
1352	XRRA1	-0.853057	1.87034	0.0449726	0.231686	ENSG00000166435
1353	ATMIN	0.809956	4.05389	0.0139693	0.159622	ENSG00000166454
1354	SEC11C	0.581367	4.14892	0.0368199	0.214098	ENSG00000166562
1355	BEX3	0.862552	3.67754	0.0184789	0.17362	ENSG00000166681
1356	PLEKHA7	1.08131	0.462213	0.00971042	0.140327	ENSG00000166689
1357	ZCCHC18	0.729647	0.774089	0.0397097	0.220648	ENSG00000166707
1358	CASC4	1.37984	4.48045	0.0204385	0.181033	ENSG00000166734
1359	PPIB	-0.68541	6.30218	0.0377039	0.216304	ENSG00000166794
1360	CIAO2A	0.730047	3.77373	0.0137506	0.15928	ENSG00000166797
1361	RBPMS2	1.82426	0.431537	0.00992956	0.141663	ENSG00000166831
1362	TERF2IP	0.608253	6.01644	0.0333279	0.205006	ENSG00000166848
1363	VPS39	-0.661594	6.38089	0.000546469	0.069097	ENSG00000166887
1364	MAP1A	0.887199	1.69331	0.0378658	0.216362	ENSG00000166963
1365	RCCD1	0.650999	1.02172	0.042935	0.227114	ENSG00000166965
1366	NUDT21	1.00935	4.63259	0.00588806	0.123152	ENSG00000167005
1367	SNRPD1	0.793359	3.31474	0.0077849	0.131564	ENSG00000167088
1368	CERCAM	-1.00542	1.64566	0.0426026	0.225982	ENSG00000167123
1369	C15orf39	-0.835914	7.72054	0.00711801	0.128448	ENSG00000167173
1370	CRK	0.754525	4.6008	0.012061	0.152738	ENSG00000167193
1371	TBC1D2B	-0.609133	5.20119	0.0424781	0.225785	ENSG00000167202
1372	ZNF91	1.40101	2.21084	0.00620557	0.123448	ENSG00000167232
1373	DPEP2	-0.860243	7.82868	0.0376376	0.216304	ENSG00000167261
1374	ATP5MG	0.887096	4.412	0.001152	0.0786731	ENSG00000167283
1375	TEPSIN	-0.682988	4.9766	0.0424716	0.225785	ENSG00000167302
1376	ZNF668	-0.810297	1.40503	0.0146169	0.162737	ENSG00000167394
1377	ZNF646	-0.824735	5.58366	0.000672493	0.0698016	ENSG00000167395
1378	RAB8A	-0.715806	5.26524	0.00841511	0.134919	ENSG00000167461
1379	DHRS13	-0.971829	3.62849	0.00435844	0.113091	ENSG00000167536
1380	RAB4B	-0.699362	1.8777	0.0213249	0.183226	ENSG00000167578
1381	KIR3DL1	-1.84382	2.45774	0.00416873	0.111919	ENSG00000167633
1382	ZNF146	1.23558	4.11237	0.0261052	0.191479	ENSG00000167635
1383	ZNF283	0.840802	0.831023	0.0229543	0.185977	ENSG00000167637
1384	PPP1R14A	0.88443	0.895608	0.0252659	0.189451	ENSG00000167641
1385	SLC43A2	-0.764716	8.0163	0.0100448	0.141919	ENSG00000167703
1386	ZNF83	0.973187	3.92603	0.0323231	0.2028	ENSG00000167766
1387	SPRYD3	-0.592787	5.81595	0.0208409	0.181728	ENSG00000167778
1388	CD300A	-0.73018	8.0631	0.00446908	0.113091	ENSG00000167851
1389	TK1	-1.32079	2.12922	0.00338336	0.106394	ENSG00000167900
1390	ZNF597	0.868723	1.73396	0.00484335	0.11572	ENSG00000167981
1391	NLRC3	0.592471	5.26771	0.0416977	0.224718	ENSG00000167984
1392	BEST1	-0.955612	5.71737	0.00788395	0.131564	ENSG00000167995
1393	BSCL2	-0.73025	0.724488	0.0404384	0.222732	ENSG00000168000
1394	SLC3A2	-0.711219	5.87715	0.0444933	0.231221	ENSG00000168003
1395	ATG16L2	-0.77127	9.56641	0.00668377	0.124795	ENSG00000168010
1396	TRANK1	-0.962076	7.43637	0.00310793	0.103196	ENSG00000168016
1397	FADD	-0.93668	3.78298	0.0168269	0.169446	ENSG00000168040
1398	BATF2	-2.69833	4.36976	0.00039679	0.069097	ENSG00000168062
1399	RAB4A	0.819634	3.48956	0.000618646	0.0694519	ENSG00000168118
1400	VASN	-1.13839	0.300277	0.024194	0.187095	ENSG00000168140
1401	HOOK3	0.910906	4.10376	0.0107192	0.145542	ENSG00000168172
1402	ZCCHC4	0.742217	1.18527	0.0178905	0.17189	ENSG00000168228
1403	TTC39C	0.60774	4.27451	0.0172174	0.169815	ENSG00000168234
1404	UBTD2	1.10967	1.81989	0.0239232	0.186451	ENSG00000168246
1405	IRF2BP2	0.770365	5.0706	0.021324	0.183226	ENSG00000168264
1406	KIF5C	1.31785	1.24584	0.0019251	0.0887633	ENSG00000168280
1407	BMI1	1.52706	2.41468	0.022551	0.184983	ENSG00000168283
1408	PCMTD1	1.37341	4.7118	0.0475921	0.237007	ENSG00000168300
1409	TAP1	-1.41576	7.95089	3.71812e-05	0.0350088	ENSG00000168394
1410	ING5	0.620311	4.26946	0.000167138	0.0682575	ENSG00000168395
1411	MLKL	-0.636903	6.2947	0.00268374	0.0982094	ENSG00000168404
1412	CAVIN2	2.27452	4.65496	0.00509629	0.116253	ENSG00000168497
1413	ING2	0.769677	2.18415	0.00807616	0.133682	ENSG00000168556
1414	CDKN2AIP	0.878897	3.23565	0.046652	0.23463	ENSG00000168564
1415	SNRNP48	0.598041	3.06565	0.0250716	0.189178	ENSG00000168566
1416	TMUB2	-0.714261	6.1844	0.00589441	0.123152	ENSG00000168591
1417	AXIN2	1.56892	1.31819	0.00125876	0.0786731	ENSG00000168646
1418	FAM84B	1.51734	1.64167	0.0295129	0.199755	ENSG00000168672
1419	LDLRAD4	0.703181	2.81692	0.00620756	0.123448	ENSG00000168675
1420	IL7R	1.16486	7.45157	0.00371029	0.108357	ENSG00000168685
1421	PKIG	0.922873	2.4748	0.0183994	0.173227	ENSG00000168734
1422	TCTN2	1.25402	0.46035	0.00128083	0.0786731	ENSG00000168778
1423	CHTF8	-0.79793	5.70426	0.00076935	0.074657	ENSG00000168802
1424	ADAL	0.833875	0.768176	0.00041225	0.069097	ENSG00000168803
1425	ZNF507	1.37676	2.32576	0.00519163	0.116253	ENSG00000168813
1426	ANKRD49	1.07162	3.42894	0.0135056	0.15839	ENSG00000168876
1427	BTNL3	-3.87681	3.69826	0.0208446	0.181728	ENSG00000168903
1428	INPP5D	-0.661064	8.22506	0.00308061	0.103051	ENSG00000168918
1429	CEP120	1.23759	3.40456	0.0143958	0.161641	ENSG00000168944
1430	LGALS9	-1.10244	7.64049	0.0164221	0.16837	ENSG00000168961
1431	SIGLEC7	-0.759576	4.30185	0.0252596	0.189451	ENSG00000168995
1432	FEM1B	0.990032	4.09128	0.0239069	0.186451	ENSG00000169018
1433	SLC49A3	-1.28002	3.71337	0.00668148	0.124795	ENSG00000169026
1434	COL4A3	2.65259	-0.519114	0.00246347	0.0966471	ENSG00000169031
1435	HNRNPH1	1.34657	7.42394	0.00172628	0.087407	ENSG00000169045
1436	UPF3A	1.36254	3.57288	2.7033e-07	0.00356349	ENSG00000169062
1437	FAM110B	-0.646957	0.422273	0.0354616	0.21047	ENSG00000169122
1438	UBE2V2	1.13294	3.16867	0.0161786	0.16805	ENSG00000169139
1439	XPO6	-0.821788	9.77674	0.0150642	0.164794	ENSG00000169180
1440	RAB24	-0.847372	5.29917	0.00246186	0.0966471	ENSG00000169228
1441	CXCL10	-3.12392	1.30134	0.00758607	0.129165	ENSG00000169245
1442	NPIPB3	1.47984	0.859456	0.028867	0.198531	ENSG00000169246
1443	NMD3	0.923569	2.48771	0.026069	0.191479	ENSG00000169251
1444	SLC33A1	1.14938	2.17193	0.00138537	0.0794108	ENSG00000169359
1445	ARL13B	1.85404	0.606326	0.0250335	0.189112	ENSG00000169379
1446	PTK2	1.01378	2.10034	0.00398723	0.11019	ENSG00000169398
1447	PTAFR	-0.752962	8.53435	0.0112159	0.147701	ENSG00000169403
1448	CXCL8	3.12919	2.10013	0.00044009	0.069097	ENSG00000169429
1449	APLF	1.03458	0.22906	0.0295897	0.199821	ENSG00000169621
1450	LUZP1	0.612296	2.73588	0.0304775	0.200756	ENSG00000169641
1451	LIMS1	0.912972	4.67034	0.0292077	0.198997	ENSG00000169756
1452	BTD	-0.677071	3.11967	0.00881483	0.137025	ENSG00000169814
1453	MYO7B	-0.995723	4.4981	0.0398329	0.220821	ENSG00000169994
1454	ALCAM	1.07986	3.27377	0.0467033	0.234663	ENSG00000170017
1455	FAM153A	1.41021	1.07259	0.00726467	0.128503	ENSG00000170074
1456	SIMC1	0.670679	2.16067	0.0446581	0.231221	ENSG00000170085
1457	NIPA1	1.45473	2.19227	0.00352917	0.10744	ENSG00000170113
1458	SLC16A5	-0.618181	5.02502	0.0359611	0.2118	ENSG00000170190
1459	PWWP2A	0.824115	3.55989	0.0387584	0.218713	ENSG00000170234
1460	USP47	0.736511	4.67041	0.025475	0.189952	ENSG00000170242
1461	GON7	0.835694	1.58279	0.0240883	0.187095	ENSG00000170270
1462	GABARAP	-1.0596	0.877976	0.0110162	0.146855	ENSG00000170296
1463	GPRC5C	-1.65524	0.386858	0.0204093	0.181033	ENSG00000170412
1464	METTL7B	-1.76162	-0.17484	0.0427735	0.226442	ENSG00000170439
1465	NFXL1	1.45937	1.96636	0.0124709	0.154945	ENSG00000170448
1466	DENND5B	1.73758	0.398434	0.0137819	0.159382	ENSG00000170456
1467	STAT2	-1.24214	7.2191	0.00220746	0.0932014	ENSG00000170581
1468	NUDCD2	0.862965	2.43283	0.0043343	0.113091	ENSG00000170584
1469	SOCS6	1.14039	0.313325	0.040007	0.221477	ENSG00000170677
1470	AC093323.1	0.807104	3.44616	0.000429827	0.069097	ENSG00000170846
1471	LSM3	0.684633	3.59525	0.0286272	0.198299	ENSG00000170860
1472	CEACAM3	-0.739549	7.39212	0.0418751	0.225138	ENSG00000170956
1473	S1PR1	1.14633	5.39817	0.0291176	0.198859	ENSG00000170989
1474	PKIA	1.32002	1.61438	0.0149327	0.164036	ENSG00000171033
1475	FPR1	-1.03208	10.6753	0.0172085	0.169815	ENSG00000171051
1476	CANT1	-0.623692	6.59982	0.0177742	0.171397	ENSG00000171302
1477	ZNF318	0.700742	3.85948	0.0494608	0.2413	ENSG00000171467
1478	LRRC8C	0.73077	4.2476	0.0298466	0.200427	ENSG00000171488
1479	TBCA	0.699593	4.26417	0.00821449	0.13418	ENSG00000171530
1480	CLSTN1	0.804184	5.61434	0.0294467	0.199755	ENSG00000171603
1481	CXXC5	0.633921	3.98625	0.0482	0.238252	ENSG00000171604
1482	BPTF	0.975221	4.95179	0.0329579	0.204179	ENSG00000171634
1483	GPR82	1.24242	0.0680096	0.00390986	0.11019	ENSG00000171657
1484	PLEKHG5	0.898669	0.919535	0.0454945	0.231885	ENSG00000171680
1485	GATM	1.38079	-0.084039	0.0325204	0.203168	ENSG00000171766
1486	RASGRP4	-0.815865	8.01304	0.00273875	0.0982094	ENSG00000171777
1487	BCL2	0.967826	4.62887	0.0145471	0.162634	ENSG00000171791
1488	RHNO1	0.825176	2.6951	0.0261211	0.191479	ENSG00000171792
1489	ZNF570	0.994209	1.1299	0.0170339	0.169446	ENSG00000171827
1490	MLLT3	0.783475	2.72166	0.0143332	0.161299	ENSG00000171843
1491	RPS7	1.2539	6.43184	0.000792562	0.0749118	ENSG00000171863
1492	PRNP	1.45016	4.68282	0.0146046	0.162737	ENSG00000171867
1493	ZNF217	1.31725	5.92159	0.0303148	0.200756	ENSG00000171940
1494	SYNPO	1.84295	0.946319	0.00527836	0.117137	ENSG00000171992
1495	KRCC1	1.32543	4.1974	0.0161238	0.16782	ENSG00000172086
1496	MALT1	0.698741	4.27663	0.0386238	0.218327	ENSG00000172175
1497	ZNF131	0.885412	3.51289	0.0311929	0.201068	ENSG00000172262
1498	MACROD2	2.12584	0.0424981	0.0227903	0.185439	ENSG00000172264
1499	RSPH9	-0.893511	0.71436	0.0428671	0.226846	ENSG00000172426
1500	ZNF24	0.600111	5.3262	0.0467786	0.234909	ENSG00000172466
1501	HCFC1	0.658742	5.18068	0.0366711	0.213805	ENSG00000172534
1502	RASGRP1	0.938211	4.33812	0.0419922	0.225138	ENSG00000172575
1503	ZMAT3	0.937546	3.42159	0.000462872	0.069097	ENSG00000172667
1504	ZNF738	0.986915	0.809214	0.00581888	0.123152	ENSG00000172687
1505	NAA16	1.10242	2.99047	0.0198527	0.179116	ENSG00000172766
1506	EFCAB12	-1.01399	2.1947	0.0422891	0.22569	ENSG00000172771
1507	RAB43	-1.71588	2.33231	2.92531e-05	0.0326423	ENSG00000172780
1508	SNX32	-1.07939	0.401849	0.0059575	0.123152	ENSG00000172803
1509	PDP2	0.783817	1.45882	0.0187977	0.174419	ENSG00000172840
1510	ZNF621	0.784788	2.69773	0.0488101	0.239928	ENSG00000172888
1511	NADSYN1	-0.705843	7.03852	0.023356	0.186276	ENSG00000172890
1512	KAT5	-0.639801	3.88937	0.0328593	0.204005	ENSG00000172977
1513	ZNF680	1.84282	0.736466	0.0269163	0.193252	ENSG00000173041
1514	HSPA6	-0.852334	7.4453	0.00512625	0.116253	ENSG00000173110
1515	NOC3L	0.860753	2.02407	0.0450921	0.231686	ENSG00000173145
1516	ESRRA	-0.704689	5.14728	0.00156499	0.0845368	ENSG00000173153
1517	MTX1	-1.06865	4.71244	0.00213641	0.0927754	ENSG00000173171
1518	PARP14	-1.39054	7.76895	0.00125393	0.0786731	ENSG00000173193
1519	ABLIM3	1.26598	2.79474	0.00754914	0.129165	ENSG00000173210
1520	LIPM	-2.11132	-0.197885	0.0230959	0.186265	ENSG00000173239
1521	ZNF449	0.829936	1.1298	0.0301551	0.200747	ENSG00000173275
1522	MAP3K11	-0.833477	7.94257	0.0207083	0.181704	ENSG00000173327
1523	C1QB	-1.69132	3.47159	0.0309204	0.200795	ENSG00000173369
1524	MINOS1	0.657416	2.27184	0.0420176	0.225138	ENSG00000173436
1525	THAP2	0.98588	0.875537	0.0085841	0.135366	ENSG00000173451
1526	TNFRSF10C	-0.837739	7.83058	0.0338623	0.206272	ENSG00000173535
1527	MOB1B	2.10703	3.17916	0.00237108	0.0952437	ENSG00000173542
1528	SCAI	0.958841	1.36138	0.0219741	0.184074	ENSG00000173611
1529	SLC19A1	-0.727676	7.00918	0.0386174	0.218327	ENSG00000173638
1530	EIF1AX	1.2029	3.03854	0.0142515	0.161118	ENSG00000173674
1531	CNP	-0.679237	5.2549	0.0445546	0.231221	ENSG00000173786
1532	RNF213	-1.04683	8.62227	0.00162208	0.0845368	ENSG00000173821
1533	PLK3	-0.609469	4.83354	0.0379976	0.216645	ENSG00000173846
1534	DPY19L1	1.20885	2.3638	0.025974	0.191406	ENSG00000173852
1535	HOXB2	0.885058	2.32385	0.0444039	0.231083	ENSG00000173917
1536	UBXN2A	0.800297	2.11326	0.0245263	0.187968	ENSG00000173960
1537	KLHL15	1.28788	1.60621	0.023739	0.186451	ENSG00000174010
1538	LEMD3	1.39202	3.45068	0.0447983	0.231498	ENSG00000174106
1539	TLR10	0.991265	3.27434	0.0482034	0.238252	ENSG00000174123
1540	FAM174A	0.896565	3.21326	0.0315635	0.201894	ENSG00000174132
1541	RGMB	1.58436	0.0260886	0.0015961	0.0845368	ENSG00000174136
1542	MGA	0.723052	3.95269	0.0260808	0.191479	ENSG00000174197
1543	C12orf66	0.719937	1.28479	0.0205241	0.181326	ENSG00000174206
1544	RALGAPA1	1.11495	1.6632	0.0181552	0.172947	ENSG00000174373
1545	LIG4	1.50787	2.44052	0.0440572	0.23037	ENSG00000174405
1546	CNTNAP2	2.60538	0.11505	0.0133849	0.158105	ENSG00000174469
1547	DENND4A	0.774649	4.29092	0.0164783	0.168647	ENSG00000174485
1548	GCSAM	0.81665	2.64692	0.00971186	0.140327	ENSG00000174500
1549	B4GAT1	0.83368	1.28406	0.0102872	0.143064	ENSG00000174684
1550	FGFBP3	0.707907	0.674025	0.0279878	0.19666	ENSG00000174721
1551	NR1D2	1.62117	3.33821	0.00385459	0.109981	ENSG00000174738
1552	NLRP6	-1.79875	5.69939	0.00275302	0.0982094	ENSG00000174885
1553	RAB1B	-0.737982	6.90574	0.00935917	0.138796	ENSG00000174903
1554	GPR171	0.847236	2.91715	0.0497571	0.241444	ENSG00000174946
1555	PDIK1L	1.56734	1.73135	0.0118832	0.151201	ENSG00000175087
1556	PACS1	-0.639552	7.78848	0.0241994	0.187095	ENSG00000175115
1557	ABO	1.15091	1.35217	0.0425454	0.225846	ENSG00000175164
1558	TP53I11	-0.893121	6.74826	0.0263895	0.192132	ENSG00000175274
1559	PHYKPL	-0.652496	5.91084	0.00122449	0.0786731	ENSG00000175309
1560	PTPN2	0.62408	4.6446	0.0371565	0.215301	ENSG00000175354
1561	CCDC14	1.39335	3.0231	0.00464795	0.113805	ENSG00000175455
1562	LRRC25	-0.774787	8.11581	0.000599748	0.0694519	ENSG00000175489
1563	UBQLNL	-0.98302	0.0419386	0.0341028	0.206781	ENSG00000175518
1564	UCP2	-0.786897	8.41872	0.0411209	0.224268	ENSG00000175567
1565	C11orf68	-0.742477	5.94149	0.032283	0.202741	ENSG00000175573
1566	RAB6A	0.776522	5.05462	0.0385426	0.218324	ENSG00000175582
1567	ERCC4	1.01432	1.29953	0.0361299	0.212239	ENSG00000175595
1568	LINC00476	0.751445	1.31611	0.00926013	0.138655	ENSG00000175611
1569	RMI2	-1.05552	1.39946	0.0263988	0.192132	ENSG00000175643
1570	B3GNTL1	-1.02827	4.60998	0.00867755	0.135852	ENSG00000175711
1571	TOMM5	0.642957	0.432996	0.0249903	0.189112	ENSG00000175768
1572	ZDHHC21	1.19083	1.47161	0.0291022	0.198859	ENSG00000175893
1573	UBE2O	0.71147	4.53045	0.0351275	0.20943	ENSG00000175931
1574	MBLAC2	1.86724	0.668452	0.0117546	0.15071	ENSG00000176055
1575	ZBTB8OS	0.89156	3.42427	0.000174023	0.0682575	ENSG00000176261
1576	USF3	1.16327	3.94739	0.0238538	0.186451	ENSG00000176542
1577	C20orf197	0.73548	0.990872	0.0261543	0.191479	ENSG00000176659
1578	C8orf59	0.8339	2.05271	0.0050114	0.11572	ENSG00000176731
1579	PNMA1	1.40166	3.52275	0.00411417	0.111133	ENSG00000176903
1580	GCNT4	1.9928	1.41968	0.0009471	0.0770961	ENSG00000176928
1581	MTX3	1.05133	2.35863	0.0252652	0.189451	ENSG00000177034
1582	TMEM80	-0.620752	4.43715	0.015351	0.166139	ENSG00000177042
1583	ANO6	1.07792	4.28627	0.0355852	0.21073	ENSG00000177119
1584	CHD9	1.25965	3.01903	0.0201094	0.180241	ENSG00000177200
1585	BEND2	1.5626	1.09882	0.0224536	0.184864	ENSG00000177324
1586	MAGEF1	0.747546	2.1087	0.0376896	0.216304	ENSG00000177383
1587	SAMD9L	-1.39277	6.50337	0.00523062	0.116457	ENSG00000177409
1588	PAWR	1.83939	0.202887	0.0065004	0.124328	ENSG00000177425
1589	ZBTB33	0.846443	3.61484	0.046256	0.233709	ENSG00000177485
1590	TBL1XR1	1.24715	5.25354	0.00582151	0.123152	ENSG00000177565
1591	GBA	-0.985649	5.26207	0.000295151	0.0682575	ENSG00000177628
1592	THAP5	1.83432	3.09748	0.00690502	0.127473	ENSG00000177683
1593	ZBTB41	1.59915	1.50128	0.0401463	0.22189	ENSG00000177888
1594	ZNF354C	1.32821	-0.0419628	0.0214312	0.18359	ENSG00000177932
1595	RIC8A	-0.699987	6.15163	0.00162193	0.0845368	ENSG00000177963
1596	ODF3B	-0.975474	6.34075	0.0324669	0.203107	ENSG00000177989
1597	PDE4DIP	0.65045	3.07341	0.00252872	0.0976834	ENSG00000178104
1598	DALRD3	-0.93072	4.01021	0.00172865	0.087407	ENSG00000178149
1599	LCORL	1.26636	1.43538	0.00913282	0.138002	ENSG00000178177
1600	GALNT11	0.695412	3.25175	0.044134	0.230459	ENSG00000178234
1601	ZNF354B	0.821282	1.41914	0.0155771	0.166645	ENSG00000178338
1602	CD28	0.924093	4.0469	0.0205717	0.18145	ENSG00000178562
1603	MAF	1.17125	3.84293	0.0239682	0.186593	ENSG00000178573
1604	PARP10	-0.868521	7.62313	0.0241354	0.187095	ENSG00000178685
1605	DHFR2	0.836164	1.76147	0.0420769	0.225138	ENSG00000178700
1606	MRFAP1L1	1.0692	5.20314	0.00343895	0.106394	ENSG00000178988
1607	SNX18	1.15318	5.01639	0.0255846	0.190632	ENSG00000178996
1608	RRS1	0.661523	2.84022	0.0410673	0.224254	ENSG00000179041
1609	EXOC3L1	-1.61788	2.84811	0.0495955	0.241444	ENSG00000179044
1610	TMTC2	0.860969	1.64797	0.0220176	0.184074	ENSG00000179104
1611	ZNF664	0.942536	3.70339	0.0228342	0.185439	ENSG00000179195
1612	CDH4	-1.38055	-0.351207	0.0333435	0.205007	ENSG00000179242
1613	GATA2	1.97458	3.65048	0.00486032	0.11572	ENSG00000179348
1614	KLHL28	1.13864	2.78732	0.0195856	0.177581	ENSG00000179454
1615	ZBTB18	1.12645	5.64015	0.0318409	0.202139	ENSG00000179456
1616	C14orf28	0.98287	1.12938	0.0159414	0.167537	ENSG00000179476
1617	CCDC43	0.684979	2.2461	0.0266234	0.192512	ENSG00000180329
1618	CCDC66	0.910315	2.78205	0.0330627	0.2042	ENSG00000180376
1619	ARHGAP45	-0.71919	9.76866	0.0134218	0.158111	ENSG00000180448
1620	ZNF571	0.884113	0.429402	0.0199455	0.179714	ENSG00000180479
1621	MIGA1	1.00073	1.80349	0.00672492	0.125209	ENSG00000180488
1622	C9orf139	-0.733621	5.03757	0.0216449	0.183842	ENSG00000180539
1623	ZNF594	1.68531	0.214268	0.0353126	0.210223	ENSG00000180626
1624	CUEDC1	-1.02378	5.10353	0.00363667	0.108357	ENSG00000180891
1625	TCEAL8	0.79028	3.13178	0.00501501	0.11572	ENSG00000180964
1626	HIGD1A	0.986451	1.97359	0.0278864	0.196461	ENSG00000181061
1627	HLA-V	-3.62475	0.796037	0.0181284	0.172947	ENSG00000181126
1628	LRRC75A	-0.600345	2.78355	0.0385204	0.218305	ENSG00000181350
1629	AATK	-0.888112	6.71884	0.0261776	0.191479	ENSG00000181409
1630	RAP2B	0.732575	5.14155	0.00992037	0.141663	ENSG00000181467
1631	PLAG1	1.75505	0.169917	0.0115985	0.15071	ENSG00000181690
1632	C3orf58	1.34069	3.08051	0.0337292	0.20608	ENSG00000181744
1633	RFX7	1.13589	2.75231	0.0099667	0.141663	ENSG00000181827
1634	ZNF329	0.772014	2.24679	0.00109442	0.0786731	ENSG00000181894
1635	C5orf24	1.2733	2.66897	0.0233076	0.186276	ENSG00000181904
1636	CCDC149	-0.826821	3.16751	0.0109292	0.146115	ENSG00000181982
1637	RTKN2	1.48198	1.32196	0.0110997	0.147496	ENSG00000182010
1638	CHST15	-0.776711	7.76501	0.016997	0.169446	ENSG00000182022
1639	ZNF708	1.3883	2.2483	0.0251881	0.189451	ENSG00000182141
1640	ERCC6L2	1.02994	1.86344	0.0419389	0.225138	ENSG00000182150
1641	BACE2	1.05772	2.37411	0.00768818	0.130264	ENSG00000182240
1642	SYNM	1.23449	0.61108	0.0162385	0.168316	ENSG00000182253
1643	B4GALNT4	1.05429	0.0316922	0.0427297	0.226301	ENSG00000182272
1644	CACNB4	1.26057	0.645824	0.0192476	0.176387	ENSG00000182389
1645	TSHZ2	1.30163	0.98803	0.000859096	0.0761135	ENSG00000182463
1646	EXOC7	-0.743609	5.67255	0.00119682	0.0786731	ENSG00000182473
1647	NCF1B	-0.950813	6.83626	0.0140228	0.159639	ENSG00000182487
1648	FES	-0.828457	7.64761	0.0134975	0.15839	ENSG00000182511
1649	LIMK2	-0.707735	7.72442	0.0151238	0.165167	ENSG00000182541
1650	SPNS3	1.4088	3.90046	0.0307009	0.200795	ENSG00000182557
1651	SATB1	1.09834	4.97621	0.029486	0.199755	ENSG00000182568
1652	PLCB1	0.863623	1.29294	0.0121745	0.153426	ENSG00000182621
1653	TTC3	0.8232	5.12083	0.00105461	0.0786731	ENSG00000182670
1654	IGIP	1.6051	1.60437	0.00722043	0.128448	ENSG00000182700
1655	ACBD3	1.00688	3.36028	0.0342047	0.207114	ENSG00000182827
1656	ALG12	-0.91642	2.66276	0.00940259	0.138796	ENSG00000182858
1657	COL18A1	-1.47929	6.94487	0.000778862	0.074657	ENSG00000182871
1658	PRKCZ-AS1	-1.34588	2.74201	0.00878096	0.136983	ENSG00000182873
1659	RPL35A	1.00564	7.47016	0.0011482	0.0786731	ENSG00000182899
1660	ZNF721	1.77975	2.71744	0.0100839	0.142015	ENSG00000182903
1661	PTGDR2	1.02194	3.87554	0.0172043	0.169815	ENSG00000183134
1662	CEP57L1	1.29616	0.223908	0.0064546	0.124211	ENSG00000183137
1663	FANCF	0.790876	2.5256	0.0138544	0.159584	ENSG00000183161
1664	TMEM121B	-0.735491	4.12084	0.00849593	0.135095	ENSG00000183307
1665	BCOR	1.28443	3.66695	0.0499245	0.241587	ENSG00000183337
1666	JRKL	1.43758	1.68828	0.0363238	0.212903	ENSG00000183340
1667	C19orf71	-0.743826	1.83929	0.0131541	0.157634	ENSG00000183397
1668	MX2	-1.16989	8.23344	0.000180019	0.0682575	ENSG00000183486
1669	EP400	0.767595	4.74948	0.0135873	0.158526	ENSG00000183495
1670	PSMG1	0.59823	2.47584	0.0169906	0.169446	ENSG00000183527
1671	PCBP3	-1.35127	1.87319	0.0238269	0.186451	ENSG00000183570
1672	NDUFB1	0.585605	4.22516	0.0438658	0.230099	ENSG00000183648
1673	NOG	2.8421	1.43639	0.000411667	0.069097	ENSG00000183691
1674	NCF4-AS1	-1.60749	0.517595	0.00785931	0.131564	ENSG00000183822
1675	TOB2	0.710519	4.21044	0.0434501	0.228646	ENSG00000183864
1676	TTC32	1.18862	1.89811	0.0076591	0.130106	ENSG00000183891
1677	SH2D1A	1.1125	3.66178	0.0169004	0.169446	ENSG00000183918
1678	PRKX	0.820209	4.44051	0.0440523	0.23037	ENSG00000183943
1679	PTP4A2	0.669309	7.23668	0.0069239	0.127473	ENSG00000184007
1680	FAM120C	0.59318	1.44928	0.0360231	0.2118	ENSG00000184083
1681	LRTOMT	-0.64647	0.857599	0.0346782	0.207935	ENSG00000184154
1682	PPP1R2	0.596078	4.93982	0.023473	0.186343	ENSG00000184203
1683	TSPYL2	0.644357	4.56998	0.0318956	0.202139	ENSG00000184205
1684	OLIG1	0.88037	3.89322	0.020171	0.180512	ENSG00000184221
1685	PCDH9	1.60772	0.273199	0.0316641	0.201993	ENSG00000184226
1686	ZDHHC23	1.16695	0.815237	0.0244218	0.187604	ENSG00000184307
1687	RPL23AP82	0.641599	0.873432	0.00540339	0.118515	ENSG00000184319
1688	WDR27	0.71423	1.62501	0.0229164	0.185898	ENSG00000184465
1689	PROS1	2.56836	0.805642	0.000291042	0.0682575	ENSG00000184500
1690	ZFP1	1.14034	1.23273	0.0487805	0.239928	ENSG00000184517
1691	XPOT	0.931844	4.22583	0.0123543	0.15453	ENSG00000184575
1692	SNN	-0.612632	7.03848	0.0317479	0.201993	ENSG00000184602
1693	NELL2	1.40772	4.22512	0.00174915	0.087596	ENSG00000184613
1694	38596	-1.43227	-0.101871	0.0263058	0.192112	ENSG00000184702
1695	TCTE3	1.11495	0.241072	0.0220911	0.184074	ENSG00000184786
1696	UBE2G2	0.591988	5.58732	0.00450719	0.113091	ENSG00000184787
1697	SDR42E1	1.51085	0.6724	0.000526246	0.069097	ENSG00000184860
1698	IMMP2L	0.664516	0.221393	0.0464617	0.233992	ENSG00000184903
1699	USP18	-3.35227	1.95051	0.00493764	0.11572	ENSG00000184979
1700	BRI3BP	0.766597	3.43359	0.0101049	0.142159	ENSG00000184992
1701	DGAT1	-0.820543	6.51431	0.032248	0.202741	ENSG00000185000
1702	CA13	1.59309	0.149038	1.2656e-05	0.0326423	ENSG00000185015
1703	SLC24A3	0.657303	0.830994	0.0435899	0.229069	ENSG00000185052
1704	RPS27L	0.80685	3.04908	0.0304607	0.200756	ENSG00000185088
1705	FAM43A	0.643591	3.34144	0.0126404	0.15565	ENSG00000185112
1706	NSMCE3	0.603242	3.5329	0.0411113	0.224268	ENSG00000185115
1707	C6orf120	0.822818	2.87595	0.0392426	0.219752	ENSG00000185127
1708	PURA	1.09841	3.00187	0.0132755	0.157792	ENSG00000185129
1709	PGBD2	0.732223	2.16789	0.0365411	0.213418	ENSG00000185220
1710	GP1BA	0.780899	2.06329	0.0482216	0.238252	ENSG00000185245
1711	PRPF39	1.07103	3.02995	0.0457491	0.232395	ENSG00000185246
1712	SOCS1	-1.117	3.59243	0.0274143	0.19513	ENSG00000185338
1713	HGS	-0.820359	6.15048	0.008389	0.134919	ENSG00000185359
1714	TARSL2	0.828056	2.96443	0.0044602	0.113091	ENSG00000185418
1715	IFNLR1	0.921131	0.909106	0.0273048	0.194873	ENSG00000185436
1716	TMEM179B	-0.683661	4.86127	0.0166055	0.169116	ENSG00000185475
1717	IRF7	-1.44357	7.63168	0.00607684	0.123448	ENSG00000185507
1718	WASH3P	-0.896743	2.74961	0.0403305	0.222349	ENSG00000185596
1719	LMLN	0.924252	0.383085	0.0211407	0.182852	ENSG00000185621
1720	ZFP36L1	0.899093	7.62871	0.0497496	0.241444	ENSG00000185650
1721	BRWD1	0.991774	4.12105	0.0273432	0.195042	ENSG00000185658
1722	MOSMO	0.793554	1.33737	0.0333749	0.205104	ENSG00000185716
1723	IFIT1	-3.12051	6.72391	0.00145092	0.0816883	ENSG00000185745
1724	ZNF829	1.23723	0.356417	0.0111911	0.14767	ENSG00000185869
1725	THNSL1	0.926749	0.585917	0.0243868	0.187457	ENSG00000185875
1726	TRIM69	-0.594983	5.52932	0.0160983	0.16782	ENSG00000185880
1727	ATP6V0C	-1.63609	0.338713	0.000698492	0.0713762	ENSG00000185883
1728	IFITM1	-1.37315	8.74132	0.00938471	0.138796	ENSG00000185885
1729	KLHDC8B	-1.16161	4.44329	0.0212335	0.182948	ENSG00000185909
1730	PTCH1	1.18509	2.278	0.0302431	0.200747	ENSG00000185920
1731	TMLHE	-0.621025	2.85113	0.0371467	0.215301	ENSG00000185973
1732	ZNF566	0.916612	1.1816	0.0159446	0.167537	ENSG00000186017
1733	ZNF529	0.975656	2.7078	0.000289899	0.0682575	ENSG00000186020
1734	LILRP1	-1.64784	0.662679	0.00109864	0.0786731	ENSG00000186152
1735	SAPCD2	-1.24388	0.651472	0.0393367	0.21986	ENSG00000186193
1736	ZNF749	0.905844	0.546252	0.0111462	0.147496	ENSG00000186230
1737	MRTFB	1.3819	1.07449	0.0140594	0.159783	ENSG00000186260
1738	ZNF555	0.638414	1.22839	0.0360005	0.2118	ENSG00000186300
1739	NAP1L3	1.95285	-0.0426173	0.00116302	0.0786731	ENSG00000186310
1740	CCDC30	-0.652098	1.397	0.0346828	0.207935	ENSG00000186409
1741	NKRF	0.862351	1.59514	0.0263731	0.192132	ENSG00000186416
1742	NAP1L2	1.49436	0.505176	0.030198	0.200747	ENSG00000186462
1743	40422	1.21073	0.072098	0.0475146	0.236801	ENSG00000186522
1744	PDE2A	0.882682	0.672848	0.0455507	0.231885	ENSG00000186642
1745	LYRM7	1.29128	2.17672	0.00125109	0.0786731	ENSG00000186687
1746	SPIN4	1.92255	-0.278942	0.0403716	0.222483	ENSG00000186767
1747	TRABD2A	0.779119	4.35317	0.0180564	0.172613	ENSG00000186854
1748	ZNF395	0.824914	3.64969	0.00304565	0.102454	ENSG00000186918
1749	PPARA	0.598437	2.55711	0.0161301	0.16782	ENSG00000186951
1750	MITF	1.09709	0.301901	0.049422	0.2412	ENSG00000187098
1751	NAP1L1	1.07958	7.44339	0.000114995	0.0682575	ENSG00000187109
1752	ZNF546	0.641916	1.08767	0.0332938	0.204892	ENSG00000187187
1753	TAF9B	0.816588	1.82624	0.039005	0.219281	ENSG00000187325
1754	PTMA	0.852712	7.85378	0.030515	0.200756	ENSG00000187514
1755	MAGEH1	0.767923	2.50274	0.0145707	0.162634	ENSG00000187601
1756	C2orf88	1.39332	3.60504	0.00404342	0.110353	ENSG00000187699
1757	TCEA1	0.793844	3.16832	0.0344296	0.207522	ENSG00000187735
1758	FANCA	-1.63552	2.90161	4.02375e-05	0.0353607	ENSG00000187741
1759	DNAH17	-1.15012	4.40434	0.00396567	0.11019	ENSG00000187775
1760	PEAR1	1.41393	1.67379	0.0158672	0.167537	ENSG00000187800
1761	TMEM220	1.14081	0.634926	0.00369448	0.108357	ENSG00000187824
1762	C11orf95	0.731067	0.997387	0.047031	0.235817	ENSG00000188070
1763	AGRN	-1.82599	2.44849	0.016813	0.169446	ENSG00000188157
1764	ZNF626	1.37904	0.501738	0.00241683	0.0959598	ENSG00000188171
1765	ZC3H6	1.41531	2.91178	0.000939284	0.0770961	ENSG00000188177
1766	PRKAR1B	0.6988	3.35215	0.0410904	0.224268	ENSG00000188191
1767	ZNF793	1.32512	0.804347	0.00754667	0.129165	ENSG00000188227
1768	COMMD6	1.56855	4.21445	0.000607792	0.0694519	ENSG00000188243
1769	PEAK3	-0.821188	5.38256	0.0266224	0.192512	ENSG00000188305
1770	PLSCR1	-1.20449	5.44706	0.0138426	0.159584	ENSG00000188313
1771	ZNF559	0.584999	2.69444	0.0306261	0.200795	ENSG00000188321
1772	SELL	-0.941126	11.0096	0.0047755	0.115472	ENSG00000188404
1773	BLOC1S5	0.634688	2.5082	0.0280668	0.196833	ENSG00000188428
1774	CERKL	0.904796	4.95755	0.0491659	0.240552	ENSG00000188452
1775	SRSF10	0.984627	4.61535	0.0177615	0.171397	ENSG00000188529
1776	NDOR1	-0.58301	4.76752	0.0309829	0.200795	ENSG00000188566
1777	CLN3	-0.821181	2.60668	0.0027715	0.0982094	ENSG00000188603
1778	SMIM15	1.43479	2.59916	0.0344782	0.207694	ENSG00000188725
1779	ZNF548	0.917164	2.83683	0.00339111	0.106394	ENSG00000188785
1780	CALHM6	-1.90638	2.71161	0.00183446	0.0881179	ENSG00000188820
1781	CNR2	0.955604	3.23443	0.00384016	0.109981	ENSG00000188822
1782	ZNF292	1.3774	3.88864	0.0399613	0.221332	ENSG00000188994
1783	ADAT2	0.743772	2.16924	0.0173959	0.170316	ENSG00000189007
1784	KIR2DL4	-1.25745	0.52321	0.0301669	0.200747	ENSG00000189013
1785	TSPYL1	0.778151	4.59849	0.0170858	0.169446	ENSG00000189241
1786	PNRC2	1.04858	4.84043	0.0350409	0.209293	ENSG00000189266
1787	DRICH1	-0.98873	-0.0527234	0.0375144	0.216304	ENSG00000189269
1788	LIN54	1.04678	2.53562	0.0249968	0.189112	ENSG00000189308
1789	TOGARAM2	-0.681062	2.44752	0.0315697	0.201894	ENSG00000189350
1790	HMGB1	0.88775	5.78958	0.00497541	0.11572	ENSG00000189403
1791	SYCP2	1.39738	1.12063	0.0192394	0.176387	ENSG00000196074
1792	PAX5	2.16775	2.90538	0.0339512	0.206432	ENSG00000196092
1793	KIAA0895L	-0.710163	2.04336	0.0283844	0.19729	ENSG00000196123
1794	SPATS2L	-2.19735	2.9379	0.00619707	0.123448	ENSG00000196141
1795	ZNF681	1.35524	0.301512	0.0265367	0.192202	ENSG00000196172
1796	ACADSB	1.55085	2.28705	0.00283006	0.0986926	ENSG00000196177
1797	STK40	-0.582661	8.1724	0.0209824	0.182269	ENSG00000196182
1798	EEF1A1P5	0.791071	1.22087	0.0307607	0.200795	ENSG00000196205
1799	SIRPB2	-1.37177	6.98588	8.90524e-05	0.0558994	ENSG00000196209
1800	SRGAP3	1.23828	0.495855	0.00854176	0.135334	ENSG00000196220
1801	ZNF107	1.71844	3.41519	0.0258577	0.191133	ENSG00000196247
1802	ZNF493	1.01329	2.6784	0.0376007	0.216304	ENSG00000196268
1803	GARS-DT	-0.637654	5.37062	0.0166282	0.169131	ENSG00000196295
1804	ZBTB44	0.971138	4.57778	0.0178371	0.171627	ENSG00000196323
1805	NTNG2	-1.24703	6.08675	0.0027418	0.0982094	ENSG00000196358
1806	EPHB4	-0.865395	4.8103	0.037778	0.216304	ENSG00000196411
1807	TSC22D2	1.01858	2.87458	0.0453492	0.231686	ENSG00000196428
1808	ZNF569	1.04545	0.794961	0.0108639	0.145685	ENSG00000196437
1809	ARMCX4	0.787713	1.00256	0.026911	0.193252	ENSG00000196440
1810	ZNF605	1.33762	1.90349	0.00045511	0.069097	ENSG00000196458
1811	SIAH1	1.39113	1.36451	0.00597384	0.123152	ENSG00000196470
1812	AFAP1	0.96362	2.09199	0.0308421	0.200795	ENSG00000196526
1813	HDAC2	0.67056	4.73962	0.0136075	0.158526	ENSG00000196591
1814	TCF4	1.15196	2.36742	0.0349441	0.208963	ENSG00000196628
1815	ZNF502	0.946089	0.261633	0.0419631	0.225138	ENSG00000196653
1816	ZFP62	1.21898	2.71051	0.00222224	0.0932014	ENSG00000196670
1817	TOMM7	1.07036	5.81943	0.00152828	0.0845368	ENSG00000196683
1818	HSH2D	-0.859917	7.81347	0.00487934	0.11572	ENSG00000196684
1819	ZNF33B	0.801823	3.67048	0.00261659	0.0982094	ENSG00000196693
1820	ZNF431	0.778217	3.00015	0.0146619	0.162987	ENSG00000196705
1821	NF1	0.661236	3.94166	0.03714	0.215301	ENSG00000196712
1822	ZFP28	1.24638	0.651247	0.00397412	0.11019	ENSG00000196867
1823	KIAA1211L	-0.905811	1.75948	0.0136721	0.158649	ENSG00000196872
1824	KPNA5	1.32235	1.8184	0.00687278	0.127102	ENSG00000196911
1825	ARHGEF12	1.04756	3.8981	0.022604	0.185302	ENSG00000196914
1826	FAM3C	1.29767	0.866395	0.0264518	0.192132	ENSG00000196937
1827	SLC39A10	0.922059	2.48808	0.0497143	0.241444	ENSG00000196950
1828	CASP4	-0.620986	7.99614	0.00519618	0.116253	ENSG00000196954
1829	WDR5B	0.643612	2.06125	0.0188345	0.174474	ENSG00000196981
1830	ZNF138	1.18982	1.24771	0.0181975	0.172947	ENSG00000197008
1831	ZNF470	0.920297	0.71106	0.0110716	0.147275	ENSG00000197016
1832	ZNF100	1.21007	1.61326	0.0343674	0.207432	ENSG00000197020
1833	ZNF441	1.275	1.80906	0.0397622	0.22071	ENSG00000197044
1834	ZNF420	1.03477	1.46872	0.000579026	0.069097	ENSG00000197050
1835	ZGPAT	-0.826858	3.72434	0.00667013	0.124795	ENSG00000197114
1836	SLC25A29	-0.950112	4.68763	0.0188154	0.174419	ENSG00000197119
1837	ZNF682	1.24084	0.236722	0.0162736	0.168316	ENSG00000197124
1838	MIRLET7BHG	-1.25107	2.97244	0.0176485	0.171194	ENSG00000197182
1839	SERPINA1	-0.907965	11.0773	0.00861568	0.135366	ENSG00000197249
1840	IL27	-1.00183	0.947965	0.0450721	0.231686	ENSG00000197272
1841	DDI2	0.852486	3.60219	0.0139721	0.159622	ENSG00000197312
1842	LRP10	-0.960168	9.49745	0.00279463	0.0984035	ENSG00000197324
1843	ZNF675	1.21109	1.40896	0.0415663	0.224718	ENSG00000197372
1844	ADARB1	0.710027	3.96441	0.0074908	0.129165	ENSG00000197381
1845	C5orf56	-0.814174	4.55663	0.00733789	0.129165	ENSG00000197536
1846	ATG7	-0.607524	5.18757	0.0460201	0.233099	ENSG00000197548
1847	SIPA1L1	-0.888857	6.07954	0.0017676	0.087596	ENSG00000197555
1848	ZNF624	1.18285	0.723779	0.0370453	0.215219	ENSG00000197566
1849	ZNF615	0.971721	1.54639	0.00704323	0.128429	ENSG00000197619
1850	CDC42SE1	-0.845667	8.95534	0.00194009	0.0887633	ENSG00000197622
1851	DPP4	0.775822	3.69384	0.0247742	0.189099	ENSG00000197635
1852	PDCD1LG2	-1.69267	-0.00864713	0.016837	0.169446	ENSG00000197646
1853	TAF13	0.927267	1.904	0.0301366	0.200747	ENSG00000197780
1854	ZNF461	1.03465	0.677673	0.00218621	0.0932014	ENSG00000197808
1855	SLC9A8	-1.39044	6.41255	0.000495903	0.069097	ENSG00000197818
1856	ZNF181	1.38322	1.3705	0.0226464	0.18542	ENSG00000197841
1857	INKA2	-1.38367	1.62826	0.00440129	0.113091	ENSG00000197852
1858	HIST1H2BK	-0.784191	4.23383	0.0320746	0.202587	ENSG00000197903
1859	ZNF347	0.782447	1.12989	0.0187301	0.174419	ENSG00000197937
1860	ZNF121	0.587949	3.14762	0.0235636	0.186343	ENSG00000197961
1861	MPZL1	-0.909869	6.49112	0.013236	0.157754	ENSG00000197965
1862	VPS13A	1.03416	3.18073	0.0233604	0.186276	ENSG00000197969
1863	MRPL42	0.698857	3.32748	0.0179685	0.172316	ENSG00000198015
1864	FCGR1B	-1.51123	3.48454	0.000461545	0.069097	ENSG00000198019
1865	ZNF84	0.73682	2.83023	0.0337468	0.20608	ENSG00000198040
1866	ZBTB14	0.975944	3.07535	0.0197748	0.178664	ENSG00000198081
1867	ZNF248	0.971524	2.22633	0.00224979	0.0932014	ENSG00000198105
1868	TOR4A	-0.658386	5.54372	0.00173727	0.087407	ENSG00000198113
1869	LPAR1	1.23106	1.48659	0.0107601	0.145542	ENSG00000198121
1870	HMGN5	1.8534	-0.138486	0.0190912	0.175986	ENSG00000198157
1871	MAN1A2	0.974292	3.55021	0.00983834	0.140966	ENSG00000198162
1872	SVIP	1.4601	3.37192	0.000829701	0.0749118	ENSG00000198168
1873	SZT2	-0.636062	5.45728	0.00467149	0.114036	ENSG00000198198
1874	DDX42	0.642931	5.64377	0.0130964	0.157515	ENSG00000198231
1875	STYX	1.0517	3.31861	0.021784	0.184074	ENSG00000198252
1876	ZNF485	0.94442	0.46824	0.013052	0.15737	ENSG00000198298
1877	ZKSCAN8	0.707889	3.53039	0.0157036	0.167246	ENSG00000198315
1878	GFPT1	0.700311	2.92691	0.0452431	0.231686	ENSG00000198380
1879	ZNF26	0.881266	2.67436	0.00397601	0.11019	ENSG00000198393
1880	ZNF583	1.36473	0.367451	0.00139418	0.0795589	ENSG00000198440
1881	ZNF568	1.13954	1.07616	0.00231099	0.0941198	ENSG00000198453
1882	ZXDB	0.93474	1.71237	0.0178134	0.171627	ENSG00000198455
1883	ZNF480	0.794307	2.93707	0.00337455	0.106394	ENSG00000198464
1884	SH3BGRL2	1.37014	3.56201	0.00314058	0.103541	ENSG00000198478
1885	TMA16	0.80598	2.02609	0.0140946	0.159783	ENSG00000198498
1886	DDX39B	-0.653039	6.7303	0.049784	0.241444	ENSG00000198563
1887	TLK1	1.35094	4.44188	0.00839634	0.134919	ENSG00000198586
1888	LRBA	0.875889	3.8713	0.0352797	0.210148	ENSG00000198589
1889	SLC9A6	0.798569	3.01564	0.0324319	0.203055	ENSG00000198689
1890	CEP290	1.58001	1.74447	0.0293092	0.199357	ENSG00000198707
1891	SLC5A3	1.28609	2.58788	0.0236945	0.186451	ENSG00000198743
1892	FAM169A	1.24802	-0.117305	0.0483307	0.238431	ENSG00000198780
1893	ZNF830	0.63719	3.67608	0.0235252	0.186343	ENSG00000198783
1894	GRIN3A	-1.06872	0.590284	0.00597853	0.123152	ENSG00000198785
1895	TMEM184B	-0.689304	5.83692	0.0048192	0.11572	ENSG00000198792
1896	LRIG2	0.871334	3.07634	0.0062089	0.123448	ENSG00000198799
1897	FOXJ3	0.741831	4.71136	0.0377885	0.216304	ENSG00000198815
1898	INPP5F	0.775016	2.10356	0.0350237	0.209285	ENSG00000198825
1899	HMGN2	-0.690528	6.37703	0.00269748	0.0982094	ENSG00000198830
1900	OPA1	0.829782	4.00618	0.0350946	0.209424	ENSG00000198836
1901	ZNF277	0.68269	2.77272	0.0468053	0.234953	ENSG00000198839
1902	TSEN15	0.822002	3.30089	0.0072723	0.128503	ENSG00000198860
1903	SMC5	1.14317	3.60607	0.0114354	0.149843	ENSG00000198887
1904	MAP3K3	-0.620807	7.19438	0.0236081	0.186451	ENSG00000198909
1905	DZIP3	0.682899	2.30262	0.0301106	0.200747	ENSG00000198919
1906	ATG9A	-0.93466	4.21725	0.0258661	0.191133	ENSG00000198925
1907	GPRASP1	1.89379	2.68891	0.000539775	0.069097	ENSG00000198932
1908	TBKBP1	-0.884533	5.93677	0.0215684	0.183666	ENSG00000198933
1909	MAGEE1	1.32694	0.993459	0.023989	0.186593	ENSG00000198934
1910	L3MBTL3	0.970319	3.03215	0.0232297	0.186276	ENSG00000198945
1911	MFAP3L	1.48821	1.77744	0.00999662	0.141663	ENSG00000198948
1912	SMG5	-0.636142	6.95922	0.0218863	0.184074	ENSG00000198952
1913	RNY1	-4.59447	-0.648591	0.0134767	0.158333	ENSG00000201098
1914	RNU4-2	-4.54192	0.694422	0.0123685	0.154542	ENSG00000202538
1915	EFCAB2	-0.979317	2.17262	0.0012426	0.0786731	ENSG00000203666
1916	CHML	1.87193	1.23374	0.0170386	0.169446	ENSG00000203668
1917	FCGR3A	-0.98695	9.09955	0.000637913	0.0694519	ENSG00000203747
1918	EEF1AKMT2	0.973329	0.766743	0.00687479	0.127102	ENSG00000203791
1919	ADAMTSL4-AS1	-1.41042	2.82269	0.00344357	0.106394	ENSG00000203804
1920	SNHG5	0.791776	4.89333	0.0291371	0.198859	ENSG00000203875
1921	PCMTD2	1.15063	4.0338	0.0287346	0.198522	ENSG00000203880
1922	LIME1	-1.03658	2.72385	0.00666655	0.124795	ENSG00000203896
1923	LCN8	3.01021	0.362624	0.0227248	0.185439	ENSG00000204001
1924	LIPN	-1.16513	2.16742	0.0342567	0.207143	ENSG00000204020
1925	TRAF3IP1	1.00782	1.26991	0.0368825	0.214367	ENSG00000204104
1926	RUFY2	0.961239	1.76158	0.0175089	0.170712	ENSG00000204130
1927	GGTA1P	0.958215	2.76482	0.0257463	0.191133	ENSG00000204136
1928	ZDHHC18	-0.819205	8.91446	0.0130724	0.15737	ENSG00000204160
1929	ZDBF2	2.24104	-0.253406	0.00659255	0.124688	ENSG00000204186
1930	RXRB	-0.688416	5.97857	0.00257733	0.0979087	ENSG00000204231
1931	TAP2	-0.773495	5.73635	0.0179741	0.172316	ENSG00000204267
1932	SPIN3	0.875859	1.83201	0.011772	0.15071	ENSG00000204271
1933	PRRT1	2.20359	-0.230846	0.00130881	0.0786731	ENSG00000204314
1934	CD300LD	-1.99153	-0.210267	0.0416873	0.224718	ENSG00000204345
1935	ABHD16A	-0.833685	1.60944	0.00927854	0.138673	ENSG00000204427
1936	C6orf47	-0.69695	4.75327	0.000987725	0.0770961	ENSG00000204439
1937	ZNF551	0.779944	1.58966	0.0417149	0.224718	ENSG00000204519
1938	HLA-C	-0.770563	12.7968	0.00910018	0.138002	ENSG00000204525
1939	DHX16	-0.594203	5.58765	0.000355021	0.069097	ENSG00000204560
1940	LILRB3	-0.721204	8.697	0.0213704	0.183401	ENSG00000204577
1941	HLA-E	-0.809289	12.2255	0.00408809	0.111133	ENSG00000204592
1942	PPP1R11	-0.750608	6.50355	0.00170578	0.087407	ENSG00000204619
1943	HLA-F	-0.75927	8.35181	0.00890559	0.137681	ENSG00000204642
1944	ZFP57	-4.17019	0.665006	0.0116746	0.15071	ENSG00000204644
1945	TRIM27	-0.834272	6.6795	0.000867402	0.0762273	ENSG00000204713
1946	ZNF204P	1.59582	0.265192	0.029117	0.198859	ENSG00000204789
1947	MRPL53	-0.580274	0.802649	0.0181586	0.172947	ENSG00000204822
1948	DCTN1	-0.671632	6.18431	0.00826863	0.134897	ENSG00000204843
1949	FAM216A	0.910443	1.37815	0.00643908	0.124211	ENSG00000204856
1950	FBXO48	0.911716	1.54229	0.0092652	0.138655	ENSG00000204923
1951	C12orf73	0.880676	0.846883	0.00421307	0.112357	ENSG00000204954
1952	ZBTB10	1.48675	1.32059	0.00913941	0.138002	ENSG00000205189
1953	C4orf46	0.78428	1.31211	0.0314767	0.201894	ENSG00000205208
1954	PDE7A	1.01181	5.13774	0.0136375	0.158526	ENSG00000205268
1955	TMEM170B	1.42391	4.33764	0.0304125	0.200756	ENSG00000205269
1956	RGL3	-1.29362	1.42981	0.00930318	0.138754	ENSG00000205517
1957	CPT1B	-0.715012	0.757818	0.0304622	0.200756	ENSG00000205560
1958	HMGN1	0.617405	5.33932	0.0170152	0.169446	ENSG00000205581
1959	DNAJC19	0.880879	2.21704	0.00194106	0.0887633	ENSG00000205981
1960	ZDHHC11B	1.60617	0.456546	0.00959317	0.140304	ENSG00000206077
1961	HCP5	-0.772911	6.52736	0.000233904	0.0682575	ENSG00000206337
1962	HLA-H	-1.03355	7.46734	0.0129218	0.15663	ENSG00000206341
1963	HCG27	-1.28395	6.4698	0.00621891	0.12346	ENSG00000206344
1964	CFAP44	0.984382	1.46631	0.00344869	0.106394	ENSG00000206530
1965	MT-RNR2	1.00876	12.5059	0.00616022	0.123448	ENSG00000210082
1966	GPX3	-1.06184	2.43681	0.0234293	0.186276	ENSG00000211445
1967	MT-RNR1	0.767651	10.4193	0.0215057	0.18359	ENSG00000211459
1968	TSN	0.618016	4.52053	0.0134109	0.158111	ENSG00000211460
1969	IGLV3-25	-1.73926	2.50151	0.0420528	0.225138	ENSG00000211659
1970	TRGV9	-1.28744	1.08577	0.0359798	0.2118	ENSG00000211695
1971	TRGV3	-1.28294	0.225147	0.0244446	0.187642	ENSG00000211699
1972	TRBV27	-1.06474	1.98085	0.0296683	0.199932	ENSG00000211752
1973	TRAV14DV4	-1.4439	1.31834	0.0332301	0.20467	ENSG00000211792
1974	TRAV17	-1.04705	1.30084	0.0353401	0.210223	ENSG00000211797
1975	TRAV29DV5	-1.58329	1.17266	0.0105398	0.145542	ENSG00000211810
1976	IGHV1-24	1.88369	0.508919	0.0495226	0.241444	ENSG00000211950
1977	RNF208	0.953253	1.10223	0.0401283	0.221884	ENSG00000212864
1978	ZNF254	1.61319	1.42392	0.0107514	0.145542	ENSG00000213096
1979	TRIM59	1.29746	1.33379	0.0088537	0.137467	ENSG00000213186
1980	SYNJ2BP	1.05533	2.70527	0.0158439	0.167537	ENSG00000213463
1981	PPP1CB	1.36309	5.90435	0.0127874	0.156056	ENSG00000213639
1982	IRF9	-1.5075	4.56232	2.00795e-05	0.0326423	ENSG00000213928
1983	NUDT19	0.648603	2.19795	0.0408334	0.223404	ENSG00000213965
1984	TTLL3	-0.694775	5.21129	0.0131196	0.157634	ENSG00000214021
1985	ZNF891	0.749356	0.535625	0.0417023	0.224718	ENSG00000214029
1986	PLEKHM1P1	-1.03594	5.29508	0.00056614	0.069097	ENSG00000214176
1987	PTMAP5	1.20506	-0.119016	0.0155604	0.166645	ENSG00000214182
1988	SH3D21	-0.920548	1.96336	0.00909993	0.138002	ENSG00000214193
1989	HAUS3	0.907964	2.70325	0.0214473	0.18359	ENSG00000214367
1990	TPT1P6	2.44542	-0.136668	0.000815773	0.0749118	ENSG00000214460
1991	RPL7P1	1.22095	0.106416	0.00342325	0.106394	ENSG00000214485
1992	EML6	1.74681	-0.212218	0.00432678	0.113091	ENSG00000214595
1993	ZSWIM8	-0.75259	5.72358	0.00639186	0.124211	ENSG00000214655
1994	SMTNL1	-2.43187	1.68621	0.00129468	0.0786731	ENSG00000214872
1995	ZSWIM7	0.702713	3.10669	0.00225218	0.0932014	ENSG00000214941
1996	IFI30	-0.815993	1.72752	0.0267556	0.192957	ENSG00000216490
1997	CEBPZOS	0.844813	3.47441	0.00108718	0.0786731	ENSG00000218739
1998	RNASEK	-0.7571	3.06702	0.0331194	0.2042	ENSG00000219200
1999	LINGO3	-0.973415	4.64056	0.0247005	0.188864	ENSG00000220008
[truncated: 327 more rows]
