# Supplementary material for: The genomic landscape of ANCA-associated vasculitis: Distinct transcriptional signatures, molecular endotypes and comparison with systemic lupus erythematosus
Source: Front Immunol. 2023 Mar 27;14:1072598. doi: 10.3389/fimmu.2023.1072598 (PMC10083368; doi:10.3389/fimmu.2023.1072598)
Supplement: Supplementary Table 6 — Kinases predictive of regulating the MPA gene expression signature according to the KEA. [file Table_6.xlsx]

## Sheet: Supplementary.Table4.KEA.MPA.vs
name	pvalue	zscore	combinedScore
CDK4	1.62E-20	0	0
CSNK2A1	7.21E-19	0	0
CDK1	8.35E-19	0	0
CDK2	9.00E-19	0	0
MAPK14	1.50E-18	0	0
MAPK1	4.85E-18	0	0
GSK3B	2.22E-16	0	0
ERK1	1.73E-15	0	0
CK2ALPHA	1.35E-14	0	0
CSNK2A2	4.28E-12	0	0
ERK2	1.77E-11	0	0
CDC2	2.80E-11	0	0
MAPK8	6.46E-11	0	0
MAPK3	1.11E-10	0	0
ATM	1.60E-10	0	0
DNAPK	2.94E-10	0	0
PRKDC	3.62E-10	0	0
JNK1	3.63E-10	0	0
HIPK2	4.57E-10	0	0
AKT1	1.32E-09	0	0
ABL1	4.57E-09	0	0
RPS6KA3	8.49E-08	0	0
JNK2	1.07E-07	0	0
CK2-A	1.02E-06	0	0
ATR	1.06E-06	0	0
RAF1	1.94E-06	0	0
PRKACA	7.73E-06	0	0
PRKCA	8.41E-06	0	0
TGFBR2	1.74E-05	0	0
GSK-3-B	2.15E-05	0	0
PKBALPHA	2.21E-05	0	0
CDK6	2.50E-05	0	0
GSK3BETA	3.30E-05	0	0
CDK3	3.33E-05	0	0
MAPK10	3.96E-05	0	0
SRC	3.96E-05	0	0
MAP3K8	9.39E-05	0	0
RSK3	0.000127703	0	0
MAP2K1	0.000158739	0	0
PRKCD	0.000183882	0	0
CDK7	0.000195598	0	0
RPS6KA1	0.000271752	0	0
PKCEPSILON	0.000289451	0	0
MAPK9	0.00046594	0	0
CK2A2	0.000661381	0	0
MAP3K7	0.000754583	0	0
CDK5	0.000976378	0	0
PKCIOTA	0.00155828	0	0
LYN	0.001629871	0	0
MAP2K3	0.002100131	0	0
IKK-A	0.002217835	0	0
GSK3A	0.002414576	0	0
CHEK1	0.002425502	0	0
PKCTHETA	0.002583332	0	0
JAK2	0.002760023	0	0
IKBKB	0.003013127	0	0
MELK	0.003712332	0	0
MAPK7	0.004467291	0	0
CAMKIIALPHA	0.004480765	0	0
DNA-PK	0.004655991	0	0
CSNK1E	0.004736879	0	0
RSK-2	0.005651932	0	0
CAMKIV	0.006736201	0	0
CDK9	0.006739288	0	0
PRKCB	0.00711039	0	0
PKAALPHA	0.007897141	0	0
RET	0.008378112	0	0
BRD2	0.009162065	0	0
ADRBK1	0.009162065	0	0
PLK3	0.00958965	0	0
PAK2	0.009827381	0	0
MAPK11	0.01032918	0	0
RPS6KA5	0.010898276	0	0
CAMK2A	0.011719576	0	0
ACTR2B	0.011918552	0	0
CSNK1A1	0.012094819	0	0
MAP3K14	0.012842634	0	0
PRKCZ	0.01308826	0	0
CHUK	0.013603958	0	0
EGFR	0.01688822	0	0
CHEK2	0.017127857	0	0
GSK3ALPHA	0.018938299	0	0
PIM1	0.020851015	0	0
CDKN1B	0.020922498	0	0
TRIM33	0.020922498	0	0
PCNA	0.020922498	0	0
CCND1	0.020922498	0	0
EP400	0.020922498	0	0
LYK5	0.020922498	0	0
CAMKIIBETA	0.021845803	0	0
CSNK2B	0.022028346	0	0
WEE1	0.025966133	0	0
FRK	0.028034137	0	0
IKKALPHA	0.028034137	0	0
PRKAA1	0.028340208	0	0
PLK1	0.029921424	0	0
RPS6KA4	0.03016612	0	0
GTF2F1	0.031220925	0	0
LCK	0.033766441	0	0
RPS6KA2	0.034615883	0	0
MOK	0.034615883	0	0
BTK	0.037103868	0	0
CDK8	0.039303394	0	0
UHMK1	0.041732651	0	0
CAMK4	0.041732651	0	0
PRKD1	0.045581283	0	0
PLK2	0.049345456	0	0
YES1	0.049345456	0	0
NPM/ALK	0.05149769	0	0
INSR	0.053316044	0	0
PKCALPHA	0.053469364	0	0
TBK1	0.054934456	0	0
IKBKE	0.056576326	0	0
FYN	0.057063543	0	0
AURORAA	0.059929784	0	0
PKG1CGKI	0.060203568	0	0
CAM-KIV	0.061478217	0	0
ALK	0.063035746	0	0
MAPK12	0.065131687	0	0
CK1ALPHA	0.06691073	0	0
DYRK2	0.068832496	0	0
CHK2	0.071354948	0	0
CHK1	0.071354948	0	0
NIK	0.071354948	0	0
HSPB8	0.071354948	0	0
PDGFRBETA	0.071794638	0	0
MAP2K2	0.074797707	0	0
MAP3K1	0.077167942	0	0
PKR	0.077840537	0	0
RIPK1	0.077840537	0	0
RSK-1	0.081128948	0	0
RIPK2	0.084040921	0	0
IKKBETA	0.090386859	0	0
AURORA-A	0.090801275	0	0
PRKCI	0.096869719	0	0
TRRAP	0.100372974	0	0
PKC-Z	0.109845078	0	0
ERBB2	0.11580441	0	0
RIPK3	0.118076184	0	0
JNK3	0.119218612	0	0
ABL	0.127519803	0	0
TRKB	0.12849459	0	0
PKAGAMMA	0.13105552	0	0
PAK1	0.134434949	0	0
PKD1	0.141795649	0	0
SRM	0.155747169	0	0
SGK1	0.156395217	0	0
RPS6KB1	0.167526874	0	0
PDHK1	0.175023448	0	0
CDC42BPB	0.182157256	0	0
SCYL2	0.182157256	0	0
MAPK13	0.190172424	0	0
PDK-1	0.19077787	0	0
CDK13	0.19077787	0	0
PKCETA	0.19077787	0	0
MINK1	0.19077787	0	0
CDK20	0.199308675	0	0
DMPK	0.199308675	0	0
PKN3	0.199308675	0	0
BRSK2	0.199308675	0	0
PKA-A	0.199308675	0	0
NTRK3	0.199308675	0	0
AURORAB	0.201649569	0	0
BARK1	0.201649569	0	0
SMG1	0.207750596	0	0
PIM3	0.207750596	0	0
MAP3K4	0.207750596	0	0
PIK3CG	0.207750596	0	0
CAM-KII-A	0.207750596	0	0
PNCK	0.207750596	0	0
MAPK15	0.207750596	0	0
PRKCE	0.213206789	0	0
HIPK1	0.216104547	0	0
MAP3K6	0.216104547	0	0
MAP3K10	0.216104547	0	0
TLK1	0.216104547	0	0
AMPKA2	0.216104547	0	0
TSSK4	0.224371434	0	0
CSNK1G1	0.224371434	0	0
DYRK3	0.224371434	0	0
AURKA	0.224828138	0	0
PBK	0.232552155	0	0
PAK5	0.232552155	0	0
GRK6	0.232552155	0	0
MYLK	0.240647596	0	0
PIM2	0.240647596	0	0
VRK1	0.248658637	0	0
MKNK1	0.248658637	0	0
CAMKIIGAMMA	0.256586146	0	0
AKT3	0.264430985	0	0
PKBGAMMA	0.264430985	0	0
CDC7	0.264430985	0	0
TNK2	0.264430985	0	0
JAK3	0.272194006	0	0
DYRK1B	0.272194006	0	0
BMX	0.272194006	0	0
LKB1	0.272194006	0	0
GRK2	0.272194006	0	0
PRKACB	0.279876051	0	0
JAK1	0.279876051	0	0
FLT1	0.279876051	0	0
EEF2K	0.279876051	0	0
CAMK2D	0.279876051	0	0
CAMKIIDELTA	0.287477955	0	0
NEK6	0.287477955	0	0
DAPK1	0.295000546	0	0
BMPR1B	0.302444639	0	0
ZAP70	0.302444639	0	0
TTK	0.302917438	0	0
CSK	0.309811046	0	0
PDGFRB	0.309811046	0	0
MAP3K5	0.317100566	0	0
MAP3K3	0.319834032	0	0
ITK	0.331452113	0	0
MTOR	0.337804349	0	0
ARAF	0.338515702	0	0
STK11	0.352422354	0	0
MAP2K7	0.352422354	0	0
PRKAA2	0.352422354	0	0
HCK	0.352422354	0	0
DYRK1A	0.359266933	0	0
ABL2	0.359266933	0	0
PRKD2	0.385937574	0	0
EPHB2	0.385937574	0	0
CSNK1D	0.385937574	0	0
NLK	0.385937574	0	0
PAK3	0.392431951	0	0
PRKCG	0.398858442	0	0
NEK2	0.398858442	0	0
PKBBETA	0.398858442	0	0
KDR	0.41773758	0	0
PKABETA	0.41773758	0	0
MAP2K4	0.423899471	0	0
FGR	0.423899471	0	0
IGF1R	0.4420011	0	0
TGFBR1	0.476534761	0	0
AURKB	0.491086305	0	0
PRKCQ	0.508954786	0	0
PRKG1	0.508954786	0	0
MAPKAPK2	0.514161727	0	0
PKCGAMMA	0.544276975	0	0
PKC-A	0.577086097	0	0
