# Supplementary material for: The genomic landscape of ANCA-associated vasculitis: Distinct transcriptional signatures, molecular endotypes and comparison with systemic lupus erythematosus
Source: Front Immunol. 2023 Mar 27;14:1072598. doi: 10.3389/fimmu.2023.1072598 (PMC10083368; doi:10.3389/fimmu.2023.1072598)
Supplement: Supplementary Table 7 — Differentially expressed genes resulted from the comparison of the whole blood transcriptome of active AAV patients versus AAV patients in remission. [file Table_7.xlsx]

## Sheet: Sheet 1
	Gene.name	logFC	PValue	fdr	Gene.stable.ID
1	KRIT1	-1.04455	0.0207262	0.128029	ENSG00000001631
2	BAD	0.977487	0.0034048	0.0533274	ENSG00000002330
3	SNX11	1.01015	1.05015e-05	0.0023285	ENSG00000002919
4	M6PR	-0.817435	0.00176038	0.0377937	ENSG00000003056
5	CD38	-0.708565	0.0359826	0.167369	ENSG00000004468
6	NDUFAB1	0.693262	0.00220918	0.0423671	ENSG00000004779
7	PDK4	-1.44575	0.0127349	0.0989224	ENSG00000004799
8	ZMYND10	0.678922	0.0282985	0.149512	ENSG00000004838
9	SLC4A1	1.06602	0.0368536	0.169329	ENSG00000004939
10	POLR2J	1.12438	0.000233167	0.0145668	ENSG00000005075
11	MEOX1	-0.818943	0.0176935	0.118556	ENSG00000005102
12	RPAP3	-0.586508	0.0420402	0.180161	ENSG00000005175
13	COPZ2	1.08141	0.010995	0.092434	ENSG00000005243
14	WDR54	1.1266	0.00186292	0.0388727	ENSG00000005448
15	RHBDD2	0.670525	0.00553662	0.0678335	ENSG00000005486
16	REX1BD	0.840286	0.0195655	0.125139	ENSG00000006015
17	AGK	-0.733393	0.00102178	0.0286767	ENSG00000006530
18	DBF4	-0.811269	0.0062422	0.0702687	ENSG00000006634
19	CCDC124	0.647898	0.0395157	0.174622	ENSG00000007080
20	TRAPPC6A	1.02871	0.0104346	0.0899604	ENSG00000007255
21	TSR3	0.722906	0.0159707	0.112266	ENSG00000007520
22	PIGQ	1.25496	0.000244977	0.0148942	ENSG00000007541
23	CRAMP1	-0.683385	0.0153989	0.110374	ENSG00000007545
24	DNAJC11	-0.930714	0.00099469	0.028381	ENSG00000007923
25	E2F2	1.19323	8.35302e-05	0.00809629	ENSG00000007968
26	PSMB1	0.608468	0.00450176	0.061096	ENSG00000008018
27	CYTH3	-0.915238	0.000978663	0.0281062	ENSG00000008256
28	SS18L2	1.14215	3.06044e-07	0.000224126	ENSG00000008324
29	MPND	1.05054	0.00221848	0.0423671	ENSG00000008382
30	CRY1	-0.963872	0.0299017	0.153206	ENSG00000008405
31	PGLYRP1	1.16823	0.0266375	0.144679	ENSG00000008438
32	MMP25	0.765875	0.0474478	0.192465	ENSG00000008516
33	PKD1	-0.644073	0.0221655	0.13252	ENSG00000008710
34	ETV7	1.3224	0.0215126	0.130742	ENSG00000010030
35	UQCRC1	0.822283	0.00695792	0.0736701	ENSG00000010256
36	FUZ	1.00488	0.00402012	0.0575813	ENSG00000010361
37	LYPLA2	0.629116	0.0105083	0.0902926	ENSG00000011009
38	MRC2	1.15365	0.0181877	0.120781	ENSG00000011028
39	TSPAN9	0.657364	0.0419627	0.180121	ENSG00000011105
40	TYROBP	0.997763	0.00756659	0.0763143	ENSG00000011600
41	LTF	2.31374	0.0388685	0.173565	ENSG00000012223
42	SLC25A39	1.19787	0.00666151	0.0724646	ENSG00000013306
43	MVP	0.740174	0.000920355	0.0269683	ENSG00000013364
44	RWDD2A	-0.59548	0.0255959	0.14141	ENSG00000013392
45	POLA2	1.04931	0.000548488	0.0212652	ENSG00000014138
46	MDH1	0.673631	0.00106266	0.0289348	ENSG00000014641
47	COX15	0.600342	0.000238591	0.0147658	ENSG00000014919
48	ZMYND11	-1.22682	0.0113866	0.0938704	ENSG00000015171
49	SLC38A5	1.02319	0.00194395	0.0396061	ENSG00000017483
50	VSIG2	0.880189	0.0112855	0.0935562	ENSG00000019102
51	ZFP64	-0.909904	0.000390961	0.0182664	ENSG00000020256
52	MNAT1	-0.624002	0.0236805	0.136134	ENSG00000020426
53	SERPINB1	0.615578	0.014592	0.107105	ENSG00000021355
54	BIRC3	-0.922753	0.0378056	0.171138	ENSG00000023445
55	RRAGD	0.665073	0.0318575	0.1585	ENSG00000025039
56	HSF2	-0.795829	0.00369405	0.0553981	ENSG00000025156
57	NR1H3	0.730613	0.031739	0.158395	ENSG00000025434
58	TYMP	0.800372	0.0296248	0.152746	ENSG00000025708
59	NCAPH2	0.926052	0.00193693	0.0395241	ENSG00000025770
60	PRKCH	-0.763081	0.00178426	0.0379881	ENSG00000027075
61	B4GALT7	0.593973	0.0499669	0.197619	ENSG00000027847
62	SH2D2A	0.853503	0.0279623	0.14827	ENSG00000027869
63	VEZT	-0.806487	0.0425689	0.181072	ENSG00000028203
64	POU2F2	-0.583467	0.00480793	0.0625184	ENSG00000028277
65	BAK1	1.0561	0.000681592	0.0238173	ENSG00000030110
66	EIPR1	0.621983	0.0102414	0.0891106	ENSG00000032389
67	ZCCHC8	-0.599309	0.0164665	0.113883	ENSG00000033030
68	ABCF2	0.802186	0.00350158	0.0539693	ENSG00000033050
69	FUT8	-0.610174	0.0298066	0.153122	ENSG00000033170
70	MAP2K3	0.799003	0.000140468	0.0108283	ENSG00000034152
71	GABARAPL2	0.71624	0.007359	0.0749662	ENSG00000034713
72	SH3YL1	-0.639648	0.0412219	0.178289	ENSG00000035115
73	FLT4	-1.09994	0.00556042	0.067994	ENSG00000037280
74	MRI1	-1.165	2.59551e-05	0.00417244	ENSG00000037757
75	PQLC2	0.586035	0.0179632	0.119652	ENSG00000040487
76	THAP3	0.597294	0.0284009	0.149752	ENSG00000041988
77	CAPG	1.00446	0.0032639	0.052921	ENSG00000042493
78	AP2S1	1.45437	4.49874e-05	0.00570215	ENSG00000042753
79	GPM6B	-0.991233	0.0333268	0.161553	ENSG00000046653
80	YTHDC2	-0.98353	0.0270081	0.145552	ENSG00000047188
81	TPR	-0.697413	0.0112918	0.0935562	ENSG00000047410
82	XK	1.35478	0.0302041	0.153838	ENSG00000047597
83	SCML1	-1.34522	0.034297	0.163273	ENSG00000047634
84	USP28	-0.671081	0.0212936	0.12971	ENSG00000048028
85	TSPAN17	0.611457	0.0118883	0.0957162	ENSG00000048140
86	R3HDM1	-0.629358	0.00582806	0.0687784	ENSG00000048991
87	ARID1B	-0.712062	0.0348082	0.164659	ENSG00000049618
88	NEDD4L	1.0604	0.00394734	0.0570092	ENSG00000049759
89	LIMA1	-0.887544	0.0374759	0.170692	ENSG00000050405
90	FAM160A2	0.586128	0.00901242	0.0832834	ENSG00000051009
91	CYBA	1.1917	0.0015888	0.0358655	ENSG00000051523
92	PLEKHA5	-0.980232	0.0477187	0.19325	ENSG00000052126
93	USE1	0.677199	0.0419056	0.180111	ENSG00000053501
94	TRAPPC3	0.725535	0.000610091	0.0228125	ENSG00000054116
95	PHPT1	0.999293	0.00773869	0.0773103	ENSG00000054148
96	ENTPD2	1.22192	0.0154927	0.110625	ENSG00000054179
97	NOP58	-0.689679	0.00935457	0.0848087	ENSG00000055044
98	KCNH2	0.88073	0.0216813	0.130982	ENSG00000055118
99	ZNF280C	-1.05968	0.0401462	0.17593	ENSG00000056277
100	IL17RB	-0.769186	0.0448433	0.186525	ENSG00000056736
101	USP13	-0.778816	0.0107452	0.0910651	ENSG00000058056
102	POLR3E	-0.586827	0.00124736	0.031659	ENSG00000058600
103	YIPF1	0.770627	0.0021696	0.0423671	ENSG00000058799
104	UNKL	-0.620937	0.0179321	0.119505	ENSG00000059145
105	PSD	0.968733	0.00997961	0.0882282	ENSG00000059915
106	GNA15	0.604684	0.0245203	0.138486	ENSG00000060558
107	BICRA	-0.77035	0.000113772	0.00977568	ENSG00000063169
108	ADCK1	0.880691	0.0266321	0.144679	ENSG00000063761
109	INTS13	-0.689339	0.00895883	0.0830444	ENSG00000064102
110	TSPAN32	0.942137	7.02582e-05	0.00725122	ENSG00000064201
111	RFXANK	0.798307	0.0107493	0.0910651	ENSG00000064490
112	TMEM161A	0.684992	0.025681	0.141584	ENSG00000064545
113	SNX24	-0.588739	0.0195035	0.124925	ENSG00000064652
114	ABCA7	0.660792	0.0201809	0.126842	ENSG00000064687
115	PMS1	-0.727843	0.0246509	0.138811	ENSG00000064933
116	NTHL1	0.925402	0.0240352	0.137208	ENSG00000065057
117	WDR3	-0.769269	0.0169947	0.115924	ENSG00000065183
118	SPEN	-0.721543	0.0196744	0.125575	ENSG00000065526
119	GSTO2	0.738941	0.0336626	0.162256	ENSG00000065621
120	ZNRD1	1.16174	6.46568e-05	0.00687343	ENSG00000066379
121	TRMT11	-0.811864	0.031973	0.158626	ENSG00000066651
122	FECH	1.2529	0.00759254	0.076459	ENSG00000066926
123	NEO1	-0.798635	0.0389671	0.173712	ENSG00000067141
124	STOML1	0.620235	0.0202187	0.126842	ENSG00000067221
125	ZFY	-2.12435	0.0292372	0.151734	ENSG00000067646
126	ROGDI	0.875185	0.00310421	0.0511497	ENSG00000067836
127	PDK3	0.627175	0.0071249	0.0741107	ENSG00000067992
128	RASSF1	0.658812	0.0120122	0.0960581	ENSG00000068028
129	IFI35	0.973638	0.0220325	0.132015	ENSG00000068079
130	HEATR6	-0.736626	0.00858736	0.0813208	ENSG00000068097
131	PPP2R5B	0.702798	0.00133944	0.0330639	ENSG00000068971
132	SDK2	-1.3966	0.000538007	0.0210764	ENSG00000069188
133	RORA	-0.733392	0.0496342	0.197072	ENSG00000069667
134	TGFBR3	-0.891297	0.0405159	0.176895	ENSG00000069702
135	MAPK6	-1.02273	0.0476509	0.193105	ENSG00000069956
136	PHRF1	-0.667195	6.05318e-05	0.00671966	ENSG00000070047
137	FSTL3	0.740046	0.0211272	0.129114	ENSG00000070404
138	PABPC1	-1.04716	2.94351e-07	0.000224126	ENSG00000070756
139	CFAP20	-0.724834	6.40059e-05	0.00685956	ENSG00000070761
140	EIF2B3	0.615808	0.0301568	0.15375	ENSG00000070785
141	OSBPL3	-0.634592	0.0094329	0.0852074	ENSG00000070882
142	NCK2	-0.604641	0.0227559	0.134343	ENSG00000071051
143	TRIB2	-0.669049	0.0453618	0.187672	ENSG00000071575
144	MBD3	0.879745	0.0183026	0.120987	ENSG00000071655
145	FAM50A	0.611022	0.0389803	0.173712	ENSG00000071859
146	RDH11	-0.621078	0.00929298	0.0846415	ENSG00000072042
147	HSD17B10	0.970672	0.00823724	0.0798406	ENSG00000072506
148	NFATC3	-0.945367	0.00136547	0.0332292	ENSG00000072736
149	ACAP1	0.712579	0.00243413	0.0444263	ENSG00000072818
150	MRVI1	0.62426	0.0339797	0.162702	ENSG00000072952
151	TMEM38A	0.86921	0.00470637	0.0617307	ENSG00000072954
152	MCM2	-0.802078	0.0397513	0.17517	ENSG00000073111
153	SELENOO	0.789011	0.0146838	0.107296	ENSG00000073169
154	PDE8A	-0.879543	0.000826245	0.0253883	ENSG00000073417
155	SMARCE1	-0.655446	0.00919181	0.084085	ENSG00000073584
156	IGF2BP2	0.743227	0.0432961	0.182642	ENSG00000073792
157	ST6GAL1	-0.705465	0.00612552	0.0695491	ENSG00000073849
158	CLNS1A	-0.638296	0.00513649	0.0651677	ENSG00000074201
159	SLC24A1	-0.921857	0.00115856	0.0303621	ENSG00000074621
160	ZNF532	-1.22547	0.00641948	0.0712285	ENSG00000074657
161	LMAN1	-0.834555	0.0384384	0.172306	ENSG00000074695
162	HACD3	-0.651471	0.0151478	0.109359	ENSG00000074696
163	ENO1	0.7213	0.00463189	0.061415	ENSG00000074800
164	TUBE1	-0.880278	0.0193036	0.12437	ENSG00000074935
165	TTC38	0.615564	0.0232633	0.13521	ENSG00000075234
166	CELSR1	-1.08801	0.00833628	0.080459	ENSG00000075275
167	VPS9D1	0.768498	0.0030798	0.0511453	ENSG00000075399
168	ZNF37A	-0.921832	0.0028635	0.048693	ENSG00000075407
169	SLC25A3	0.588291	0.000825349	0.0253883	ENSG00000075415
170	TMEM131	-0.60683	0.0369325	0.169514	ENSG00000075568
171	STXBP2	0.775475	0.0102612	0.0891649	ENSG00000076944
172	SIRT6	0.71536	0.00741924	0.0754051	ENSG00000077463
173	GPR137B	-0.738047	0.00608077	0.0693529	ENSG00000077585
174	SLC25A43	-0.781649	0.0159231	0.112125	ENSG00000077713
175	TULP3	-0.607116	0.00873728	0.081975	ENSG00000078246
176	MLLT10	-0.83838	0.0205466	0.127517	ENSG00000078403
177	P2RY10	-0.80064	0.0120077	0.0960581	ENSG00000078589
178	NRDC	0.593935	0.00636993	0.070841	ENSG00000078618
179	CARMIL1	-0.799555	0.012828	0.0994115	ENSG00000079691
180	EPB41L2	-1.11016	0.00172856	0.0374603	ENSG00000079819
181	COL5A3	-1.86809	0.000300908	0.0163255	ENSG00000080573
182	MEF2C	-0.631213	0.0287235	0.150577	ENSG00000081189
183	ZNF510	-0.889428	0.00550801	0.0676669	ENSG00000081386
184	SMARCD3	0.660618	0.0226417	0.134141	ENSG00000082014
185	STRADB	1.03658	0.0170166	0.115924	ENSG00000082146
186	GEMIN5	-0.687626	0.0106511	0.0908169	ENSG00000082516
187	ITGAE	0.643243	0.000323912	0.0165497	ENSG00000083457
188	PDS5B	-0.7572	0.0431259	0.182282	ENSG00000083642
189	OXCT1	-0.810099	0.015459	0.11057	ENSG00000083720
190	SLC27A5	1.28844	0.00102088	0.0286767	ENSG00000083807
191	RPS5	1.59916	0.000271119	0.0158137	ENSG00000083845
192	PPIE	0.634392	0.024163	0.137648	ENSG00000084072
193	GSTP1	0.901496	0.0323022	0.15924	ENSG00000084207
194	WBP11	-0.770603	0.000261276	0.0154728	ENSG00000084463
195	CD59	0.735725	0.00740207	0.0752886	ENSG00000085063
196	MAP3K4	-0.620061	0.00353343	0.0542647	ENSG00000085511
197	ABCB1	-1.20384	0.00285134	0.0485612	ENSG00000085563
198	AKR1B1	0.803033	0.0123842	0.097226	ENSG00000085662
199	CHERP	-1.01652	0.00133023	0.0330228	ENSG00000085872
200	DIMT1	-0.759146	0.0166177	0.114568	ENSG00000086189
201	MRPL28	0.899069	0.00820249	0.0797274	ENSG00000086504
202	HBQ1	1.41206	0.0160029	0.112266	ENSG00000086506
203	TXLNG	-0.825872	0.0452898	0.187571	ENSG00000086712
204	MTMR2	-0.587535	0.0168016	0.115373	ENSG00000087053
205	ACHE	1.32904	0.0485156	0.195081	ENSG00000087085
206	FTL	0.753785	0.0119319	0.0957162	ENSG00000087086
207	BAX	1.01749	0.000238567	0.0147658	ENSG00000087088
208	PSMC5	0.737629	0.0106376	0.090763	ENSG00000087191
209	NOP14	-0.746124	0.000842137	0.0255524	ENSG00000087269
210	AAMDC	0.596464	0.0304396	0.154686	ENSG00000087884
211	PDRG1	1.119	1.13589e-05	0.00238822	ENSG00000088356
212	DOCK9	-1.1245	0.013169	0.100751	ENSG00000088387
213	ATRN	-0.774845	0.00222218	0.0423671	ENSG00000088812
214	SMOX	0.629183	0.0391156	0.174079	ENSG00000088826
215	FKBP1A	0.670236	0.000253133	0.0152365	ENSG00000088832
216	EBF4	0.857449	0.0455843	0.188138	ENSG00000088881
217	LZTS3	-0.973767	0.00617972	0.0699237	ENSG00000088899
218	TESC	0.597862	0.0392057	0.174181	ENSG00000088992
219	MAPKAPK5	-0.67368	0.00178753	0.0379881	ENSG00000089022
220	ESF1	-1.04401	0.0338671	0.162627	ENSG00000089048
221	KDM2B	-0.645588	0.000672434	0.0238173	ENSG00000089094
222	KIF16B	-0.965041	0.0381513	0.171818	ENSG00000089177
223	TRMT6	-0.659433	0.0207377	0.128039	ENSG00000089195
224	LAG3	0.969737	0.0244612	0.138434	ENSG00000089692
225	BLVRB	1.25201	0.00161017	0.0361108	ENSG00000090013
226	NDUFB2	1.73644	1.87861e-07	0.000165092	ENSG00000090266
227	PDCD7	-0.620054	0.00171474	0.0373616	ENSG00000090470
228	FLT3LG	0.712069	0.0392004	0.174181	ENSG00000090554
229	CERS4	0.686517	0.0231689	0.135019	ENSG00000090661
230	TNRC6A	-0.664282	0.0290576	0.151467	ENSG00000090905
231	NAT14	1.22146	0.000873991	0.0262436	ENSG00000090971
232	DTX2	0.58018	0.0175188	0.117777	ENSG00000091073
233	NLRC4	0.603586	0.0378679	0.171185	ENSG00000091106
234	PUS7	-0.633766	0.0429807	0.181975	ENSG00000091127
235	SEL1L3	-0.589013	0.0352064	0.165392	ENSG00000091490
236	PSME1	0.826809	0.00472603	0.0618624	ENSG00000092010
237	PPP2R3C	0.716191	0.00625851	0.0703923	ENSG00000092020
238	CEBPE	1.34928	0.00627457	0.0705127	ENSG00000092067
239	TGM1	0.595064	0.0219537	0.131869	ENSG00000092295
240	COL9A3	0.993606	0.0203797	0.12732	ENSG00000092758
241	MYL6	1.36963	0.000150453	0.011205	ENSG00000092841
242	UPRT	-0.748605	0.0269832	0.145552	ENSG00000094841
243	BTAF1	-0.841392	0.0343839	0.163506	ENSG00000095564
244	NUBP2	0.709298	0.0330074	0.160971	ENSG00000095906
245	SMIM24	1.61618	0.000204375	0.0134034	ENSG00000095932
246	ITPR3	-0.986903	0.00953254	0.0857734	ENSG00000096433
247	ZNF184	-1.18478	0.00475298	0.0620335	ENSG00000096654
248	IFT74	-0.817624	0.00572714	0.0683833	ENSG00000096872
249	ABL1	-0.680614	0.00614083	0.069663	ENSG00000097007
250	PCSK5	-0.86856	0.00829636	0.0803546	ENSG00000099139
251	TMED1	0.845629	0.00669278	0.0725391	ENSG00000099203
252	HSD17B7P2	0.58942	0.0157142	0.111608	ENSG00000099251
253	HSD3B7	0.922725	0.0249661	0.139712	ENSG00000099377
254	SETD1A	-0.884223	8.47772e-05	0.00809806	ENSG00000099381
255	CIRBP	0.731875	0.00423785	0.05868	ENSG00000099622
256	ATP5F1D	1.09571	0.0137167	0.103087	ENSG00000099624
257	37316	0.77547	0.0198342	0.12582	ENSG00000099785
258	TECR	0.611493	0.0481565	0.194425	ENSG00000099797
259	TIMM13	0.762532	0.0287734	0.150679	ENSG00000099800
260	CDC34	1.16061	0.000923016	0.0269783	ENSG00000099804
261	IZUMO4	0.611125	0.0350883	0.164966	ENSG00000099840
262	RASSF7	1.01544	0.00719469	0.0744374	ENSG00000099849
263	MADCAM1	0.959153	0.00988653	0.0878026	ENSG00000099866
264	KLHL22	0.619208	0.0122139	0.0966971	ENSG00000099910
265	DDTL	0.646049	0.0229519	0.134776	ENSG00000099974
266	GGT5	1.26534	0.00207199	0.041134	ENSG00000099998
267	SEC14L3	1.40471	0.0161409	0.112749	ENSG00000100012
268	PPIL2	-0.632346	0.000398811	0.0183816	ENSG00000100023
269	PPM1F	0.707336	0.00955926	0.0858157	ENSG00000100034
270	CYTH4	0.584973	0.00607923	0.0693529	ENSG00000100055
271	SLC25A1	0.75824	0.0128564	0.0995146	ENSG00000100075
272	GGA1	0.642775	0.00530339	0.0666947	ENSG00000100083
273	SH3BP1	0.825346	0.017897	0.119357	ENSG00000100092
274	LGALS1	1.51573	0.000992457	0.0283787	ENSG00000100097
275	GCAT	1.44592	0.00221783	0.0423671	ENSG00000100116
276	POLR2F	0.680662	0.0161856	0.112858	ENSG00000100142
277	CENPM	1.13933	0.0134842	0.102227	ENSG00000100162
278	HSCB	0.873969	0.000413235	0.0185343	ENSG00000100209
279	RHBDD3	0.822882	0.00586794	0.068808	ENSG00000100263
280	TOM1	0.756704	0.0138168	0.103661	ENSG00000100284
281	BIK	1.13264	0.000389747	0.0182664	ENSG00000100290
282	ARSA	0.594095	0.0101624	0.0888334	ENSG00000100299
283	TSPO	1.53992	4.80338e-05	0.00591758	ENSG00000100300
284	RPL3	0.851293	0.00415471	0.0584776	ENSG00000100316
285	SGSM3	0.658323	0.00308615	0.0511497	ENSG00000100359
286	PVALB	1.66934	0.0120217	0.0960581	ENSG00000100362
287	NCF4	0.809653	0.00465435	0.061415	ENSG00000100365
288	IL2RB	-0.726474	0.0157471	0.111721	ENSG00000100385
289	RBX1	0.804082	0.000569614	0.0218911	ENSG00000100387
290	RANGAP1	0.643893	0.0166795	0.11489	ENSG00000100401
291	ZC3H7B	-0.769616	0.00577464	0.0685936	ENSG00000100403
292	TRMU	0.707348	0.00568516	0.0683514	ENSG00000100416
293	PMM1	0.663913	0.00373637	0.0556241	ENSG00000100417
294	BRD1	-1.27694	0.000703471	0.0241536	ENSG00000100425
295	HDAC10	0.785829	0.00258221	0.0456896	ENSG00000100429
296	SDR39U1	-0.619769	0.019131	0.123784	ENSG00000100445
297	CTSG	1.63628	0.0407162	0.17696	ENSG00000100448
298	GNPNAT1	-0.674256	0.0453732	0.187672	ENSG00000100522
299	DDHD1	-0.684879	0.0384312	0.172306	ENSG00000100523
300	ATP6V1D	0.648993	0.000354012	0.0174126	ENSG00000100554
301	PLEK2	1.58503	0.00158524	0.0358655	ENSG00000100558
302	CEP128	-0.733423	0.0395805	0.174849	ENSG00000100629
303	SRSF5	-0.781101	4.06716e-05	0.0052562	ENSG00000100650
304	ZC3H14	-0.644054	0.000374619	0.0179176	ENSG00000100722
305	CINP	0.611233	0.00840224	0.080691	ENSG00000100865
306	EMC9	0.610594	0.0168359	0.115469	ENSG00000100908
307	PNN	-0.830872	0.0085328	0.0812054	ENSG00000100941
308	NFATC2	-0.65286	0.0265186	0.144414	ENSG00000101096
309	PFDN4	-1.74764	0.0231946	0.135033	ENSG00000101132
310	TUBB1	-1.03481	0.043775	0.183585	ENSG00000101162
311	PSMA7	0.862619	1.6579e-05	0.00321388	ENSG00000101182
312	ARFGAP1	0.605791	0.0149265	0.10817	ENSG00000101199
313	C20orf27	0.949163	0.0109152	0.0919978	ENSG00000101220
314	ARFRP1	0.747347	0.0103788	0.0897727	ENSG00000101246
315	MYL9	1.19576	0.0349982	0.164943	ENSG00000101335
316	TLDC2	-1.11046	0.0219785	0.131883	ENSG00000101342
317	BPI	1.25324	0.0367734	0.169158	ENSG00000101425
318	MAP1LC3A	1.18511	0.00489883	0.0633996	ENSG00000101460
319	TNNC2	1.01275	0.0402488	0.17609	ENSG00000101470
320	SMAD7	-0.795445	0.0324215	0.159411	ENSG00000101665
321	VSIG1	-0.939445	0.00782997	0.0774885	ENSG00000101842
322	ALG13	-0.728478	0.039157	0.174087	ENSG00000101901
323	WDR13	0.600337	0.0210759	0.12898	ENSG00000101940
324	NAA10	1.26066	0.000480078	0.0196534	ENSG00000102030
325	RENBP	0.757418	0.0111412	0.0929305	ENSG00000102032
326	PCSK1N	1.22808	0.015808	0.111771	ENSG00000102109
327	TAZ	0.872055	0.00149829	0.03465	ENSG00000102125
328	GATA1	1.31537	0.00191684	0.0393316	ENSG00000102145
329	HTATSF1	-1.18311	0.00200932	0.0403148	ENSG00000102241
330	BEX4	-0.782373	0.00111301	0.0298205	ENSG00000102409
331	STK24	-1.07958	0.00373755	0.0556241	ENSG00000102572
332	ACP5	0.637143	0.0376898	0.170966	ENSG00000102575
333	VWA8	-0.851508	0.0240188	0.137182	ENSG00000102763
334	DHRS12	0.711418	0.0291864	0.151728	ENSG00000102796
335	TRADD	0.726652	0.00266931	0.0464819	ENSG00000102871
336	HSF4	0.765009	0.0154237	0.110378	ENSG00000102878
337	ELMO3	0.740295	0.00332553	0.0530821	ENSG00000102890
338	PARD6A	0.621204	0.0418024	0.179902	ENSG00000102981
339	NME3	1.23786	0.000775475	0.0249535	ENSG00000103024
340	HCFC1R1	0.981265	0.0073211	0.0748114	ENSG00000103145
341	NECAB2	1.23072	0.00490294	0.0633996	ENSG00000103154
342	NME4	0.930185	0.00738575	0.0751806	ENSG00000103202
343	LMF1	0.802654	0.0360367	0.167443	ENSG00000103227
344	CIAO3	1.02065	0.00251482	0.0450537	ENSG00000103245
345	HAGHL	1.22514	0.00217381	0.0423671	ENSG00000103253
346	FAM173A	1.26626	0.00168528	0.0370875	ENSG00000103254
347	METRN	1.22192	0.00239592	0.0439262	ENSG00000103260
348	RHBDL1	0.929892	0.00482637	0.0626193	ENSG00000103269
349	ELOB	1.52478	0.000158238	0.0113488	ENSG00000103363
350	PYCARD	1.35745	0.000474736	0.0196534	ENSG00000103490
351	MAZ	-0.607143	0.00337463	0.0533274	ENSG00000103495
352	CDIPT	0.802036	8.70675e-05	0.00817922	ENSG00000103502
353	BCKDK	0.62564	0.0181092	0.120442	ENSG00000103507
354	FAH	0.802795	0.00544263	0.0672397	ENSG00000103876
355	EIF3J	-0.721232	0.0103671	0.0897305	ENSG00000104131
356	MYEF2	-1.3094	0.0249097	0.139548	ENSG00000104177
357	CSPP1	-1.0148	0.0058599	0.068808	ENSG00000104218
358	ZFAND1	-0.708034	0.036221	0.167931	ENSG00000104231
359	ZC2HC1A	-1.16283	0.0230316	0.134815	ENSG00000104427
360	GSDMD	0.913148	0.0019063	0.0392364	ENSG00000104518
361	TSTA3	1.21308	0.00147784	0.0345254	ENSG00000104522
362	TNFRSF10A	-0.661313	0.0379575	0.17143	ENSG00000104689
363	TUBB4A	-0.92293	0.0231103	0.134875	ENSG00000104833
364	RELB	0.659402	0.0177435	0.118728	ENSG00000104856
365	FCGRT	1.07855	0.00147981	0.0345254	ENSG00000104870
366	ARHGEF18	-0.706381	0.0222058	0.132617	ENSG00000104880
367	PLEKHJ1	1.06804	0.000277911	0.015822	ENSG00000104886
368	KLC3	1.22387	0.0158374	0.111771	ENSG00000104892
369	LYL1	1.18475	0.00122928	0.0315205	ENSG00000104903
370	OAZ1	1.00377	0.000558196	0.021515	ENSG00000104904
371	STX10	0.712871	0.00608606	0.0693529	ENSG00000104915
372	RETN	1.90403	0.00281059	0.0483296	ENSG00000104918
373	PTOV1	0.588769	0.026998	0.145552	ENSG00000104960
374	C19orf53	0.843788	0.0173911	0.117339	ENSG00000104979
375	ILVBL	0.869409	0.00617763	0.0699237	ENSG00000105135
376	URI1	-0.621095	0.0132197	0.100963	ENSG00000105176
377	RPS16	0.70492	0.033851	0.162627	ENSG00000105193
378	CLC	2.15546	6.05827e-05	0.00671966	ENSG00000105205
379	GPI	0.667025	0.021827	0.131501	ENSG00000105220
380	NUMBL	-0.652157	0.00542887	0.0672186	ENSG00000105245
381	TBCB	0.643427	0.0204986	0.127399	ENSG00000105254
382	POLR2I	1.79499	0.00012727	0.0103889	ENSG00000105258
383	RPS19	1.30018	0.000419437	0.0186211	ENSG00000105372
384	NKG7	1.39079	0.00168512	0.0370875	ENSG00000105374
385	ETFB	1.18581	0.00218592	0.0423671	ENSG00000105379
386	BABAM1	1.77555	3.82647e-06	0.00109653	ENSG00000105393
387	RABAC1	1.53269	0.000196265	0.0131328	ENSG00000105404
388	PTPRS	-1.23128	0.00331668	0.0530821	ENSG00000105426
389	ZNF175	-0.604128	0.00743074	0.0754638	ENSG00000105497
390	SIGLEC5	1.80906	4.15883e-07	0.000249189	ENSG00000105501
391	TMEM205	0.937689	0.0134975	0.102227	ENSG00000105518
392	CAPS	1.0097	0.00393065	0.0570092	ENSG00000105519
393	PPP2R1A	0.692952	0.00397872	0.0571946	ENSG00000105568
394	KLF1	1.36641	0.0121683	0.0965245	ENSG00000105610
395	JAK3	0.682286	0.00196875	0.0399263	ENSG00000105639
396	RPL18A	0.875476	0.0384601	0.172325	ENSG00000105640
397	ISYNA1	0.667039	0.0330701	0.160979	ENSG00000105655
398	COPE	0.979764	0.00604486	0.0693529	ENSG00000105669
399	DDX49	0.698189	0.0233332	0.135258	ENSG00000105671
400	ARMC6	0.672476	0.0136219	0.102759	ENSG00000105676
401	TMEM147	0.743329	0.0258423	0.142091	ENSG00000105677
402	FKBP8	1.42716	0.00127216	0.0318815	ENSG00000105701
403	SCN1B	0.823152	0.00686028	0.073047	ENSG00000105711
404	SIPA1L3	-0.934512	0.00142289	0.0339178	ENSG00000105738
405	ZNF85	-1.15295	0.0419579	0.180121	ENSG00000105750
406	ETHE1	1.22546	0.00046638	0.0195169	ENSG00000105755
407	DNAJC2	-0.907018	0.00146271	0.0343085	ENSG00000105821
408	DUS4L	-0.697899	0.0429774	0.181975	ENSG00000105865
409	ADAP1	1.2516	0.000650159	0.0234164	ENSG00000105963
410	H2AFV	0.656236	8.4527e-06	0.00202588	ENSG00000105968
411	CPED1	-0.969099	0.0458881	0.188735	ENSG00000106034
412	HIBADH	-0.747562	0.00205345	0.0408274	ENSG00000106049
413	CHCHD2	1.13352	5.10086e-05	0.00611269	ENSG00000106153
414	PTCD1	0.769748	0.0166042	0.114535	ENSG00000106246
415	NUDT1	0.918682	0.00788511	0.0777423	ENSG00000106268
416	USP42	-1.07319	0.00834662	0.080459	ENSG00000106346
417	IMPDH1	0.64843	0.0075351	0.0761715	ENSG00000106348
418	LSM5	0.848262	0.00105191	0.0289348	ENSG00000106355
419	RPA3	1.56457	1.36854e-08	2.00445e-05	ENSG00000106399
420	ZNHIT1	1.18584	0.000952343	0.0275221	ENSG00000106400
421	CHCHD3	-0.796331	3.14782e-05	0.00466232	ENSG00000106554
422	PSMA2	0.690386	0.0230918	0.134875	ENSG00000106588
423	MRPL32	-0.686382	0.00744545	0.075555	ENSG00000106591
424	BLVRA	0.894586	0.0117627	0.0953607	ENSG00000106605
425	RHEB	-0.76961	0.00298598	0.0499892	ENSG00000106615
426	PRKAG2	-0.772646	0.013066	0.100312	ENSG00000106617
427	FKTN	-0.86027	0.0104166	0.0899214	ENSG00000106692
428	TMEM245	-0.634785	0.0489225	0.19597	ENSG00000106771
429	SEC61B	0.802425	0.000456247	0.0193294	ENSG00000106803
430	AK1	0.803782	0.0189781	0.12315	ENSG00000106992
431	PLGRKT	0.7761	0.000146677	0.0111121	ENSG00000107020
432	TBC1D13	0.597134	0.000231206	0.0145131	ENSG00000107021
433	KDM4C	-0.736713	0.0113323	0.0936962	ENSG00000107077
434	FUBP3	-1.23392	0.00359211	0.0546079	ENSG00000107164
435	CREB3	0.730885	0.0172842	0.117036	ENSG00000107175
436	BAG1	1.24814	3.44169e-05	0.00493134	ENSG00000107262
437	NPDC1	1.17165	0.0106883	0.0909107	ENSG00000107281
438	GATA3	-1.10952	0.000758213	0.0248346	ENSG00000107485
439	HPS1	0.666392	0.00288525	0.0487607	ENSG00000107521
440	DNMBP	-0.587456	0.0230655	0.134875	ENSG00000107554
441	EIF3A	-1.23875	0.00561888	0.0682027	ENSG00000107581
442	LIPA	-0.594561	0.0321533	0.159166	ENSG00000107798
443	NPM3	1.18969	0.00040541	0.018428	ENSG00000107833
444	FBXL15	1.06377	0.00725688	0.0746179	ENSG00000107872
445	CUEDC2	0.832751	0.00599235	0.0692905	ENSG00000107874
446	LHPP	0.662433	0.0275787	0.147295	ENSG00000107902
447	TBC1D12	-1.13218	0.010203	0.0888935	ENSG00000108239
448	RPL19	0.643474	0.0406976	0.176938	ENSG00000108298
449	RUNDC3A	1.02411	0.0377499	0.171019	ENSG00000108309
450	RECQL5	0.585834	0.00916251	0.0839918	ENSG00000108469
451	GALK1	1.16106	0.00158894	0.0358655	ENSG00000108479
452	SLC25A11	0.830444	0.00190795	0.0392364	ENSG00000108528
453	CHRNE	0.88002	0.00855053	0.0812054	ENSG00000108556
454	RAI1	-1.26425	0.000277092	0.015822	ENSG00000108557
455	MED31	0.808897	0.0020033	0.0402554	ENSG00000108590
456	ICAM2	0.693605	0.0480575	0.194085	ENSG00000108622
457	DDX5	-0.588426	0.0208129	0.128264	ENSG00000108654
458	MRPL27	1.20083	0.000900098	0.0267835	ENSG00000108826
459	LUC7L3	-0.846293	0.0135103	0.102227	ENSG00000108848
460	SMURF2	-0.677776	0.0303671	0.154436	ENSG00000108854
461	TBC1D9	-1.18807	0.00572068	0.0683681	ENSG00000109436
462	ZNF330	-0.716326	0.00808684	0.0791394	ENSG00000109445
463	INPP4B	-0.993809	0.0212679	0.129673	ENSG00000109452
464	TRIM2	-1.04816	0.0425649	0.181072	ENSG00000109654
465	MFSD10	0.692724	0.00310831	0.0511497	ENSG00000109736
466	SNX25	-1.06662	0.0248687	0.139548	ENSG00000109762
467	FNBP4	-0.671841	0.0106046	0.0906546	ENSG00000109920
468	DNAJC4	0.691832	0.020596	0.127703	ENSG00000110011
469	DTX4	0.818316	0.00247453	0.0447705	ENSG00000110042
470	ST3GAL4	0.659961	0.0174545	0.11749	ENSG00000110080
471	CPT1A	-0.659899	0.00106648	0.0289348	ENSG00000110090
472	FOLR3	-1.36854	0.0312972	0.157106	ENSG00000110203
473	CEP126	-0.657431	0.032898	0.160675	ENSG00000110318
474	ACCS	0.735665	0.0275358	0.147252	ENSG00000110455
475	SLC22A18	0.954118	0.00498037	0.0639876	ENSG00000110628
476	SLC35F2	-0.911747	0.00342433	0.0534177	ENSG00000110660
477	RPS13	0.993779	0.00017724	0.0122324	ENSG00000110700
478	TCIRG1	0.842032	0.00467089	0.0614356	ENSG00000110719
479	IL23A	-0.779771	0.0201491	0.126842	ENSG00000110944
480	ATP5F1B	0.858747	0.000169571	0.0119534	ENSG00000110955
481	RSRC2	-0.901595	0.00183773	0.0386566	ENSG00000111011
482	ARPC3	0.68032	0.00181214	0.0383429	ENSG00000111229
483	NAA25	-0.70686	0.0451607	0.187272	ENSG00000111300
484	DDX55	-0.75275	0.000190724	0.0128929	ENSG00000111364
485	SLC38A1	-0.820725	0.0465204	0.190183	ENSG00000111371
486	COPZ1	0.748082	0.00197491	0.0399283	ENSG00000111481
487	MDM1	-0.827841	0.046195	0.189761	ENSG00000111554
488	CNOT2	-0.580637	0.000366503	0.0178274	ENSG00000111596
489	CPSF6	-0.744248	0.00467455	0.0614356	ENSG00000111605
490	MRPL51	0.994757	0.000524073	0.0207779	ENSG00000111639
491	GAPDH	0.613738	0.0283303	0.14962	ENSG00000111640
492	CHD4	0.781482	0.00139347	0.0335145	ENSG00000111642
493	ACRBP	0.838803	0.00419281	0.0585406	ENSG00000111644
494	TPI1	0.872659	0.00317635	0.0519487	ENSG00000111669
495	C12orf57	1.10433	0.0155263	0.110691	ENSG00000111678
496	LDHB	2.63499	2.18679e-08	2.66073e-05	ENSG00000111716
497	COX6A1	1.20596	1.22611e-05	0.00248654	ENSG00000111775
498	PAK1IP1	-0.716886	0.0207706	0.128114	ENSG00000111845
499	MDN1	-0.640863	0.0412654	0.178289	ENSG00000112159
500	BACH2	-0.859938	0.0385304	0.172523	ENSG00000112182
501	TSPO2	2.10588	0.000429726	0.0188783	ENSG00000112212
502	SMAP1	-0.725244	0.0266525	0.144686	ENSG00000112305
503	RPS12	1.43861	3.96191e-07	0.000248695	ENSG00000112306
504	CUTA	0.904112	0.019324	0.12444	ENSG00000112514
505	TFEB	0.654486	0.00394852	0.0570092	ENSG00000112561
506	CCND3	0.674675	0.00315899	0.0517932	ENSG00000112576
507	MRPL2	0.64858	0.0485255	0.195081	ENSG00000112651
508	COX7A2	0.934551	0.000788265	0.0249535	ENSG00000112695
509	BTN2A1	-0.602668	0.0161485	0.112749	ENSG00000112763
510	CLIC5	-1.14042	0.00365797	0.0549821	ENSG00000112782
511	ENPP5	-1.12319	0.0119165	0.0957162	ENSG00000112796
512	HSPA9	-0.840868	0.000278348	0.015822	ENSG00000113013
513	ITK	-0.679974	0.0318259	0.1585	ENSG00000113263
514	TTC1	0.652605	0.00137206	0.0332471	ENSG00000113312
515	DROSHA	-0.711075	0.000696593	0.024101	ENSG00000113360
516	TARS	-0.76437	0.0101948	0.088881	ENSG00000113407
517	BRIX1	-0.646432	0.0323466	0.15928	ENSG00000113460
518	PPWD1	-0.660551	0.00473049	0.0618624	ENSG00000113593
519	TCERG1	-0.913728	0.00410762	0.0582048	ENSG00000113649
520	ATP6V0E1	0.588847	0.0367544	0.169158	ENSG00000113732
521	UNC5A	0.90191	0.0141833	0.105272	ENSG00000113763
522	SELENOK	1.2493	3.47537e-07	0.000241117	ENSG00000113811
523	HGD	0.834079	0.0104068	0.0898967	ENSG00000113924
524	CEP70	-0.847277	0.0356091	0.166336	ENSG00000114107
525	RNF7	0.608114	0.000153822	0.0112805	ENSG00000114125
526	PFKFB4	0.641046	0.0341539	0.16301	ENSG00000114268
527	USP9Y	-2.42272	0.0322437	0.159166	ENSG00000114374
528	RPL24	0.818553	0.00371378	0.0555866	ENSG00000114391
529	CYB561D2	1.06683	8.67386e-05	0.00817922	ENSG00000114395
530	CBLB	-0.675054	0.00221519	0.0423671	ENSG00000114423
531	IFT57	-0.718374	0.020092	0.126822	ENSG00000114446
532	ABTB1	0.975774	0.00526142	0.0662426	ENSG00000114626
533	MRPL3	-0.723454	0.00165462	0.0365959	ENSG00000114686
534	ACVR2B	-0.770303	0.0449858	0.18689	ENSG00000114739
535	ABHD14B	0.695064	0.0270346	0.145636	ENSG00000114779
536	ADAM23	-0.820392	0.0488672	0.195915	ENSG00000114948
537	POMC	0.926711	0.0226619	0.1342	ENSG00000115138
538	ACVR1	-0.765304	0.0458221	0.188681	ENSG00000115170
539	SNX17	0.894652	0.000349246	0.0172735	ENSG00000115234
540	RPS15	0.9932	0.00911981	0.0837811	ENSG00000115268
541	GCA	0.991358	0.0342407	0.163182	ENSG00000115271
542	POLE4	1.43942	3.5844e-05	0.00497363	ENSG00000115350
543	CCDC88A	-0.914513	0.0170148	0.115924	ENSG00000115355
544	WDR75	-0.878452	0.000381255	0.0180626	ENSG00000115368
545	GNLY	1.09672	0.0230185	0.134798	ENSG00000115523
546	HSPE1	1.99215	2.2203e-08	2.66073e-05	ENSG00000115541
547	FHL2	0.896074	0.0033363	0.0530821	ENSG00000115641
548	CNPPD1	0.982607	1.87552e-05	0.00343578	ENSG00000115649
549	STK16	0.72225	0.00669233	0.0725391	ENSG00000115661
550	PPP1R7	0.684722	0.00834525	0.080459	ENSG00000115685
551	PROC	1.17243	0.00480349	0.0625184	ENSG00000115718
552	GORASP2	-0.662092	0.000400837	0.0184106	ENSG00000115806
553	DCAF17	-0.757561	0.0140737	0.104695	ENSG00000115827
554	PLCL1	-1.09919	0.024675	0.138811	ENSG00000115896
555	TMEM59	0.775394	0.000317131	0.0164405	ENSG00000116209
556	QSOX1	0.580822	0.0227574	0.134343	ENSG00000116260
557	PARK7	0.594201	0.00609628	0.0693965	ENSG00000116288
558	LAMTOR2	0.695685	0.0422736	0.180749	ENSG00000116586
559	FBXO2	0.804123	0.0389614	0.173712	ENSG00000116661
560	MAD2L2	1.00118	0.00231176	0.0434717	ENSG00000116670
561	MIIP	0.922197	0.0045707	0.0613285	ENSG00000116691
562	CRYZ	-0.811587	0.0348643	0.164842	ENSG00000116791
563	C1orf109	-0.88845	0.0123015	0.0969673	ENSG00000116922
564	NID1	-1.28721	0.0186322	0.12183	ENSG00000116962
565	LGALS8	-0.60363	0.00314097	0.0515619	ENSG00000116977
566	MTR	-0.835548	0.0482854	0.194648	ENSG00000116984
567	BMP8B	-0.700248	0.0118149	0.0955045	ENSG00000116985
568	AKT3	-0.824251	0.00813758	0.0792275	ENSG00000117020
569	ACADM	-0.833471	0.0452942	0.187571	ENSG00000117054
570	PADI2	0.739306	0.00896349	0.0830444	ENSG00000117115
571	ZNHIT6	-0.824199	0.00642473	0.0712285	ENSG00000117174
572	HMGCL	0.610248	0.00538861	0.0671731	ENSG00000117305
573	ATP6V0B	1.13945	0.00105686	0.0289348	ENSG00000117410
574	ERI3	0.819252	0.022956	0.134776	ENSG00000117419
575	AKR1A1	0.922462	0.00329084	0.0529837	ENSG00000117448
576	FASLG	-1.20794	0.00155561	0.035539	ENSG00000117560
577	PRDX6	0.828979	0.000789902	0.0249535	ENSG00000117592
578	MAN1C1	-0.79225	0.00390976	0.0568858	ENSG00000117643
579	NENF	1.24727	0.00218016	0.0423671	ENSG00000117691
580	SLC5A9	0.923154	0.0425348	0.181065	ENSG00000117834
581	RCN2	-1.15608	0.0163013	0.113216	ENSG00000117906
582	CTSD	0.990928	0.00316956	0.0519021	ENSG00000117984
583	HMGN3	-0.858125	0.000749642	0.0247045	ENSG00000118418
584	PHF3	-0.832955	0.0261042	0.14296	ENSG00000118482
585	AKAP7	-1.07904	0.0184302	0.121343	ENSG00000118507
586	RAB32	1.38406	7.26218e-07	0.00038292	ENSG00000118508
587	RXYLT1	-0.843254	0.00668335	0.0725391	ENSG00000118600
588	VAMP8	0.877395	0.0072967	0.0747011	ENSG00000118640
589	HEATR1	-0.74208	0.0360643	0.167512	ENSG00000119285
590	WDR34	0.843001	0.0106936	0.0909107	ENSG00000119333
591	PTPA	0.900914	0.00099245	0.0283787	ENSG00000119383
592	CNTRL	-0.673717	0.0495826	0.196985	ENSG00000119397
593	HDHD3	0.873538	0.00339893	0.0533274	ENSG00000119431
594	C19orf25	0.736794	0.00542446	0.0672186	ENSG00000119559
595	DCAF4	-0.604974	0.00965505	0.0862928	ENSG00000119599
596	IFI27L2	1.16004	0.00413484	0.0584196	ENSG00000119632
597	NPC2	0.637971	0.018421	0.121343	ENSG00000119655
598	LTBP2	0.696686	0.00353468	0.0542647	ENSG00000119681
599	RBM25	-0.82494	0.0492341	0.196252	ENSG00000119707
600	FKBP1B	1.30255	0.000280865	0.015822	ENSG00000119782
601	YIPF4	0.723118	0.00445111	0.0606769	ENSG00000119820
602	CRIPT	0.799999	0.000606152	0.0228125	ENSG00000119878
603	FAM45A	0.6572	0.000583144	0.0222812	ENSG00000119979
604	AVPI1	0.818794	0.0375004	0.170692	ENSG00000119986
605	PCMT1	0.637187	0.00249947	0.0449495	ENSG00000120265
606	CYSTM1	0.930185	0.00391979	0.0569688	ENSG00000120306
607	MSANTD2	-0.887474	0.00266848	0.0464819	ENSG00000120458
608	SLC10A7	-0.680304	0.0327068	0.160276	ENSG00000120519
609	CCDC77	-0.843596	0.000340651	0.017074	ENSG00000120647
610	PROSER1	-0.642793	0.0119108	0.0957162	ENSG00000120685
611	SIL1	0.855813	0.00854595	0.0812054	ENSG00000120725
612	NR2C1	-0.603459	0.00888384	0.0828391	ENSG00000120798
613	UTP20	-0.709043	0.00657882	0.0721243	ENSG00000120800
614	NFYB	-1.05204	0.0499879	0.197642	ENSG00000120837
615	AKAP1	-0.824025	0.0013747	0.0332501	ENSG00000121057
616	COIL	-0.581012	0.0424986	0.181065	ENSG00000121058
617	NACA3P	1.09685	0.000394174	0.0182958	ENSG00000121089
618	PYROXD1	-0.603934	0.0454247	0.187743	ENSG00000121350
619	CSTA	1.08894	0.000791273	0.0249535	ENSG00000121552
620	PEX16	1.07773	0.00179757	0.0380957	ENSG00000121680
621	CLCC1	-0.907412	0.000760753	0.0248346	ENSG00000121940
622	LAX1	-0.822226	0.00674979	0.0726622	ENSG00000122188
623	SHLD2	-0.872099	0.0209243	0.128508	ENSG00000122376
624	PQLC1	0.965504	0.00102968	0.0286961	ENSG00000122490
625	PMS2	-0.59559	0.0173188	0.117102	ENSG00000122512
626	GLIPR2	0.712044	0.000538822	0.0210764	ENSG00000122694
627	ACADS	0.873691	0.0120237	0.0960581	ENSG00000122971
628	DDX54	-0.664307	0.00363014	0.0549398	ENSG00000123064
629	CCDC91	-0.797143	0.0189512	0.12315	ENSG00000123106
630	WWP1	-0.898847	0.0307544	0.155598	ENSG00000123124
631	WDR83	0.765895	0.0289425	0.151277	ENSG00000123154
632	EBPL	0.821764	0.00260213	0.0459187	ENSG00000123179
633	ZC3H13	-1.01426	0.0175209	0.117777	ENSG00000123200
634	NLN	-0.804773	0.00451283	0.061096	ENSG00000123213
635	SPATS2	-0.636293	0.00575062	0.0684775	ENSG00000123352
636	ORMDL2	0.727566	0.00768393	0.0769503	ENSG00000123353
637	NR4A1	-1.3158	0.0215454	0.13076	ENSG00000123358
638	PDE1B	0.740929	0.013002	0.0999955	ENSG00000123360
639	NFE2	0.7374	0.0112568	0.0934563	ENSG00000123405
640	SMUG1	0.751604	0.000931442	0.0271643	ENSG00000123415
641	B9D2	1.15161	0.000468408	0.0195397	ENSG00000123810
642	COQ8B	0.622717	0.0240011	0.137182	ENSG00000123815
643	DNPEP	0.833544	0.0108942	0.0918795	ENSG00000123992
644	FAM210B	0.842204	0.0288304	0.150751	ENSG00000124098
645	PI3	1.75391	0.000836984	0.0255156	ENSG00000124102
646	SLPI	1.97392	4.00071e-05	0.00523445	ENSG00000124107
647	SDC4	0.761777	0.00266	0.0464819	ENSG00000124145
648	ATP5F1E	1.41302	6.15751e-07	0.000338201	ENSG00000124172
649	PMEPA1	-0.697715	0.0488666	0.195915	ENSG00000124225
650	MTRR	-0.750401	0.0307608	0.155598	ENSG00000124275
651	NAGK	0.913387	0.000326328	0.0166087	ENSG00000124357
652	SNRNP27	-0.704767	0.00859825	0.0813233	ENSG00000124380
653	MPHOSPH10	-0.999213	6.11092e-05	0.00671966	ENSG00000124383
654	ZNF576	0.707342	0.00329247	0.0529837	ENSG00000124444
655	ZNF45	-0.783751	0.0398283	0.175339	ENSG00000124459
656	BTN2A2	-0.607533	0.00400421	0.0574474	ENSG00000124508
657	WRNIP1	-0.84127	0.00390481	0.0568765	ENSG00000124535
658	SERPINB6	0.623084	0.0365305	0.168743	ENSG00000124570
659	PEX6	0.581883	0.0131112	0.100509	ENSG00000124587
660	NQO2	0.861067	0.000969883	0.0279148	ENSG00000124588
661	CDKN1A	0.69727	0.0234117	0.13538	ENSG00000124762
662	SOX4	-0.635572	0.0487039	0.195467	ENSG00000124766
663	RIOK1	-0.651325	0.000726364	0.0243729	ENSG00000124784
664	EMC3	0.885821	0.000682972	0.0238173	ENSG00000125037
665	LRRC29	0.944827	0.00508876	0.0646867	ENSG00000125122
666	BBS2	-0.776339	3.39061e-05	0.00491154	ENSG00000125124
667	MT2A	1.3967	0.00471598	0.0617953	ENSG00000125148
668	TMTC4	-0.822023	0.00368586	0.0553382	ENSG00000125247
669	UPF3B	-0.819631	0.00728052	0.0746862	ENSG00000125351
670	NDUFA1	0.657021	0.00309192	0.0511497	ENSG00000125356
671	OPRL1	0.583905	0.00921643	0.0842407	ENSG00000125510
672	SLC2A4RG	0.613527	0.0451799	0.187284	ENSG00000125520
673	CHCHD5	0.965073	0.00918353	0.0840676	ENSG00000125611
674	ALKBH7	1.20356	0.00375292	0.0557605	ENSG00000125652
675	THOC2	-0.870143	0.00909818	0.0837811	ENSG00000125676
676	GPR108	0.586847	0.0101833	0.0888636	ENSG00000125734
677	SNRPD2	0.88706	0.00811145	0.0791747	ENSG00000125743
678	RTN2	0.601134	0.020763	0.128114	ENSG00000125744
679	SNRPB	0.87879	0.00354881	0.0543242	ENSG00000125835
680	ITPA	0.841512	0.00787574	0.0777423	ENSG00000125877
681	MCM8	-0.923849	0.00416526	0.0584776	ENSG00000125885
682	S1PR4	1.1421	0.00149786	0.03465	ENSG00000125910
683	NCLN	0.777161	0.00232585	0.0434909	ENSG00000125912
684	HNRNPR	-0.984302	0.000675067	0.0238173	ENSG00000125944
685	ARMCX5	-0.880363	0.00660767	0.0721869	ENSG00000125962
686	ERGIC3	0.582187	0.0185177	0.121446	ENSG00000125991
687	ROMO1	1.23301	0.00163156	0.0362685	ENSG00000125995
688	UROD	0.78848	0.00577597	0.0685936	ENSG00000126088
689	RBM42	0.641496	0.0211066	0.129065	ENSG00000126254
690	FFAR2	0.845718	0.000496602	0.020019	ENSG00000126262
691	HCST	1.62093	0.00111834	0.0298773	ENSG00000126264
692	COX6B1	0.980801	0.00386069	0.0564183	ENSG00000126267
693	PRDX5	1.12493	0.00111966	0.0298773	ENSG00000126432
694	BCL2L12	0.95454	0.000907147	0.0268719	ENSG00000126453
695	IRF3	0.740768	0.00395582	0.0570521	ENSG00000126456
696	PRR12	-1.01087	0.00245823	0.0446341	ENSG00000126464
697	ASL	0.685684	0.0111592	0.0929837	ENSG00000126522
698	SBDS	-1.15983	0.000174927	0.0121363	ENSG00000126524
699	BECN1	-0.605166	0.0163199	0.113285	ENSG00000126581
700	NSRP1	-0.998937	0.000917284	0.0269683	ENSG00000126653
701	AHDC1	-0.845443	0.00183869	0.0386566	ENSG00000126705
702	EMG1	0.802138	0.00045147	0.0193223	ENSG00000126749
703	UXT	1.06654	0.00256876	0.0455738	ENSG00000126756
704	CFP	0.712851	0.0136825	0.102925	ENSG00000126759
705	TIMM17B	1.0887	0.0014193	0.0339178	ENSG00000126768
706	WDR60	-0.930427	2.92583e-05	0.00448468	ENSG00000126870
707	NUP214	0.626214	0.0178783	0.119357	ENSG00000126883
708	MAP2K2	0.782813	0.00779604	0.077319	ENSG00000126934
709	FGD3	0.625185	0.0112655	0.0934563	ENSG00000127084
710	HIVEP3	-0.832791	0.0197882	0.125725	ENSG00000127124
711	COX7C	1.21024	0.000111414	0.00972624	ENSG00000127184
712	RAP1B	-0.957004	0.0186995	0.122002	ENSG00000127314
713	DYRK2	-0.847336	0.0050851	0.0646867	ENSG00000127334
714	YEATS4	-0.739401	0.0435592	0.183126	ENSG00000127337
715	LRRC61	0.88389	6.11712e-05	0.00671966	ENSG00000127399
716	FGFRL1	-1.01619	0.00021488	0.0139534	ENSG00000127418
717	PIN1	0.890219	0.00254722	0.0453138	ENSG00000127445
718	KLF2	-0.724049	0.000272659	0.015822	ENSG00000127528
719	UQCR11	1.45277	2.06244e-06	0.000755198	ENSG00000127540
720	FBXL16	-0.615396	0.0336648	0.162256	ENSG00000127585
721	MACF1	-0.700789	0.0111457	0.0929305	ENSG00000127603
722	TUBA4A	0.761638	0.0344811	0.163676	ENSG00000127824
723	ECHS1	0.777187	0.0201919	0.126842	ENSG00000127884
724	AKAP9	-0.831169	0.0405668	0.176895	ENSG00000127914
725	STYXL1	1.03694	0.00106732	0.0289348	ENSG00000127952
726	PEX1	-0.726165	0.0129886	0.0999509	ENSG00000127980
727	ZFP36	-0.70166	0.00518677	0.0656161	ENSG00000128016
728	DGCR6L	0.869325	0.0208474	0.128331	ENSG00000128185
729	SDF2L1	1.03449	0.00282693	0.048424	ENSG00000128228
730	MPST	0.667747	0.021069	0.12898	ENSG00000128309
731	TST	1.41899	0.00017968	0.0123362	ENSG00000128311
732	CDHR3	-0.695187	0.0333734	0.16156	ENSG00000128536
733	MRPS12	0.770146	0.0393992	0.174399	ENSG00000128626
734	CHN1	-0.961318	0.00910664	0.0837811	ENSG00000128656
735	ORMDL1	-0.639248	0.0134631	0.102227	ENSG00000128699
736	SNRPN	0.895263	0.000643077	0.0232747	ENSG00000128739
737	ICE2	-0.628484	0.0236415	0.136034	ENSG00000128915
738	PSMA1	1.19071	3.57739e-06	0.00109653	ENSG00000129084
739	PALLD	-0.800648	0.0299889	0.153381	ENSG00000129116
740	SERGEF	0.995843	0.00191854	0.0393316	ENSG00000129158
741	TXNDC17	0.926552	1.89082e-05	0.00343578	ENSG00000129235
742	NRL	0.822739	0.00541103	0.0672186	ENSG00000129535
743	NEDD8	1.22575	0.000229808	0.0145129	ENSG00000129559
744	DAD1	0.910371	0.0024824	0.044826	ENSG00000129562
745	CHRNA10	0.705341	0.0268123	0.145233	ENSG00000129749
746	ECSIT	1.05041	0.00187084	0.0388727	ENSG00000130159
747	ELOF1	0.891077	0.00158057	0.0358655	ENSG00000130165
748	NECTIN2	1.47907	0.0339037	0.162627	ENSG00000130202
749	GADD45G	0.78098	0.0146182	0.107114	ENSG00000130222
750	RPL36	0.748054	0.0490931	0.196029	ENSG00000130255
751	BST2	0.832862	0.0363419	0.168238	ENSG00000130303
752	NSUN5	0.814192	0.000809055	0.0251532	ENSG00000130305
753	PGLS	0.87294	0.0185773	0.121621	ENSG00000130313
754	SNX9	-1.01926	2.58485e-05	0.00417244	ENSG00000130340
755	ACTN4	-0.594784	0.0195448	0.125068	ENSG00000130402
756	ARPC1B	1.21814	3.71932e-06	0.00109653	ENSG00000130429
757	TRPM4	0.921591	0.0487665	0.19563	ENSG00000130529
758	CAMSAP1	-0.811689	0.00252142	0.0450537	ENSG00000130559
759	HBZ	2.4205	0.00146073	0.0343085	ENSG00000130656
760	TAF4	-0.78464	0.0340709	0.162962	ENSG00000130699
761	UCK1	0.630873	0.00791505	0.0779792	ENSG00000130717
762	METTL26	0.991791	0.0134271	0.102053	ENSG00000130731
763	TMEM160	1.81173	0.000800866	0.0249621	ENSG00000130748
764	GMFG	1.35868	0.000105777	0.00957611	ENSG00000130755
765	PPAN	0.97824	0.00230599	0.0434252	ENSG00000130810
766	DNMT1	-0.80093	0.00656117	0.0720744	ENSG00000130816
767	SLC6A8	1.25429	0.00323872	0.0526818	ENSG00000130821
768	ZNF331	-0.611341	0.00373865	0.0556241	ENSG00000130844
769	LRP3	0.723712	0.0385563	0.17258	ENSG00000130881
770	HABP4	-0.634386	0.00857681	0.0813001	ENSG00000130956
771	PPIL4	-0.89513	0.0143797	0.106252	ENSG00000131013
772	ZNF428	0.789807	0.0075629	0.0763143	ENSG00000131116
773	COX4I1	0.716434	0.0238271	0.136679	ENSG00000131143
774	GSE1	-0.741128	0.0262585	0.143365	ENSG00000131149
775	CHMP1A	0.991944	0.000264997	0.0155946	ENSG00000131165
776	F12	0.998292	0.00922581	0.0842407	ENSG00000131187
777	PRR7	0.626664	0.0443789	0.185245	ENSG00000131188
778	ADGRE3	0.707408	0.0177703	0.118785	ENSG00000131355
779	RFTN1	-0.730899	0.000826132	0.0253883	ENSG00000131378
780	NR1H2	0.6847	0.00220152	0.0423671	ENSG00000131408
781	KIF3A	-1.1935	0.0157413	0.111721	ENSG00000131437
782	PSMC3IP	-0.811684	0.0216475	0.130898	ENSG00000131470
783	NDUFA2	1.21761	7.97181e-05	0.00790108	ENSG00000131495
784	THOC6	0.776392	0.0204124	0.127399	ENSG00000131652
785	STARD3	0.699108	0.000349873	0.0172735	ENSG00000131748
786	PEX11B	0.590987	0.00135133	0.033129	ENSG00000131779
787	PIAS3	-0.648434	0.00284699	0.0485499	ENSG00000131788
788	ZNF304	-1.08071	0.000379278	0.0180493	ENSG00000131845
789	LLGL1	-0.656998	0.00219051	0.0423671	ENSG00000131899
790	LGALS3	0.897772	0.000620622	0.0229804	ENSG00000131981
791	ZSWIM4	-0.725858	0.0472968	0.192131	ENSG00000132003
792	RRP8	0.580092	0.00565012	0.0683302	ENSG00000132275
793	INPP5K	0.613065	0.00602252	0.0693529	ENSG00000132376
794	PNISR	-0.94595	0.0217637	0.131299	ENSG00000132424
795	SEC61G	1.35344	1.8271e-06	0.000693647	ENSG00000132432
796	UTP3	-0.598933	0.00232671	0.0434909	ENSG00000132467
797	EIF5A	0.639909	0.011206	0.0931973	ENSG00000132507
798	SDF2	0.781601	0.00149346	0.03465	ENSG00000132581
799	FLOT2	0.60473	0.0131525	0.100683	ENSG00000132589
800	VPS4A	0.705036	0.0105464	0.0904098	ENSG00000132612
801	OSER1	0.676214	0.00126886	0.0318815	ENSG00000132823
802	ZBED3	-0.910541	0.00729897	0.0747011	ENSG00000132846
803	PATJ	-0.743631	0.0168472	0.115486	ENSG00000132849
804	CPLANE2	0.70251	0.0271648	0.146098	ENSG00000132881
805	POMP	1.29799	2.2226e-07	0.000183115	ENSG00000132963
806	CHI3L1	0.937451	0.00869766	0.0817779	ENSG00000133048
807	SLC41A1	-0.581171	0.00934873	0.0848087	ENSG00000133065
808	TMCC2	1.09897	0.0128767	0.0996131	ENSG00000133069
809	GPALPP1	-0.677976	0.0225099	0.133862	ENSG00000133114
810	SRRM1	-0.682907	0.00779759	0.077319	ENSG00000133226
811	HSPBP1	0.731701	0.040117	0.175922	ENSG00000133265
812	RTN3	0.585464	0.0309388	0.156199	ENSG00000133318
813	RARRES3	0.98339	0.0114679	0.0941513	ENSG00000133321
814	SLC2A11	0.583224	0.0177791	0.118785	ENSG00000133460
815	GIMAP4	-0.603802	0.00580297	0.0686691	ENSG00000133574
816	CA1	1.83554	0.0146129	0.107114	ENSG00000133742
817	CCDC59	-0.662917	0.00209488	0.0414636	ENSG00000133773
818	ARNTL	-0.603918	0.031203	0.156872	ENSG00000133794
819	MBD2	-0.7854	0.00186474	0.0388727	ENSG00000134046
820	MRPS36	1.1831	5.87245e-08	5.95466e-05	ENSG00000134056
821	BHLHE40	-0.722477	0.0297805	0.153047	ENSG00000134107
822	PRPF38B	-1.00193	0.0244159	0.138311	ENSG00000134186
823	PTPN22	-0.6251	0.0392325	0.174181	ENSG00000134242
824	LAMTOR5	0.623468	0.00287414	0.0487192	ENSG00000134248
825	ARF3	0.648462	0.000108418	0.00959776	ENSG00000134287
826	IL2RA	-0.852142	0.00135504	0.033129	ENSG00000134460
827	PUM1	-0.869746	0.036717	0.169158	ENSG00000134644
828	HOOK1	-1.29166	0.0447973	0.18646	ENSG00000134709
829	TUT4	-0.918382	0.0145262	0.106938	ENSG00000134744
830	TPGS2	0.680689	0.00955296	0.0858157	ENSG00000134779
831	TMEM258	1.62823	5.46004e-07	0.000312932	ENSG00000134825
832	TCN1	1.37721	0.0241743	0.137653	ENSG00000134827
833	C5AR2	0.58631	0.0196657	0.125575	ENSG00000134830
834	CLOCK	-0.688405	0.0299294	0.153206	ENSG00000134852
835	BIVM	-0.638673	0.0464109	0.190055	ENSG00000134897
836	TPP2	-0.655266	0.035564	0.166244	ENSG00000134900
837	ARHGAP32	-1.05489	0.0105803	0.0905057	ENSG00000134909
838	ANXA1	0.717232	0.0116245	0.0948995	ENSG00000135046
839	GOLM1	-0.593386	0.0137326	0.103147	ENSG00000135052
840	TAOK3	-0.686663	0.0111917	0.0931367	ENSG00000135090
841	BICDL1	-0.772166	0.00410607	0.0582048	ENSG00000135127
842	DMTF1	-0.737728	0.0353828	0.165866	ENSG00000135164
843	CCDC146	-0.761974	0.0244938	0.138455	ENSG00000135205
844	TMEM60	0.893216	6.33155e-05	0.00684118	ENSG00000135211
845	MTO1	-0.633082	0.0035565	0.0543242	ENSG00000135297
846	SYNCRIP	-0.642456	0.0335826	0.162179	ENSG00000135316
847	NT5E	-0.993328	0.0394912	0.174572	ENSG00000135318
848	MAP3K7	-0.741952	0.0289836	0.151372	ENSG00000135341
849	ATP5MC2	0.663294	0.0215436	0.13076	ENSG00000135390
850	DNAJC14	-0.85755	0.0407646	0.177112	ENSG00000135392
851	CD63	0.716927	0.00672782	0.0726622	ENSG00000135404
852	BLOC1S1	1.7758	3.49689e-05	0.00495656	ENSG00000135441
853	LTV1	-0.730623	0.00228258	0.0432314	ENSG00000135521
854	SMPD2	0.680118	0.0147992	0.107755	ENSG00000135587
855	STX11	-0.789773	0.0317373	0.158395	ENSG00000135604
856	PRADC1	0.905151	0.00972806	0.0867627	ENSG00000135617
857	DYSF	0.586821	0.0478117	0.193439	ENSG00000135636
858	FBXL8	0.614931	0.0311781	0.156855	ENSG00000135722
859	CCDC102A	-0.789725	0.00186742	0.0388727	ENSG00000135736
860	TAF5L	-0.641615	0.0392817	0.174289	ENSG00000135801
861	DNAJB2	0.704886	0.00296181	0.0498628	ENSG00000135924
862	COX5B	0.781153	0.0254666	0.141051	ENSG00000135940
863	EDAR	-1.27607	0.0127717	0.0990915	ENSG00000135960
864	VILL	0.650043	0.0163873	0.113627	ENSG00000136059
865	VPS36	-0.726486	0.0464393	0.190055	ENSG00000136100
866	BORA	-1.02717	0.00977118	0.0870884	ENSG00000136122
867	LRCH1	-1.13978	0.00675499	0.0726622	ENSG00000136141
868	RPL13AP25	0.884678	0.0447891	0.18646	ENSG00000136149
869	LMO7	-1.18064	0.00495222	0.0637501	ENSG00000136153
870	NUDT15	-0.723553	0.0382279	0.171913	ENSG00000136159
871	DDX56	0.616975	0.0281167	0.148909	ENSG00000136271
872	MYO1G	0.773168	0.00345801	0.0536907	ENSG00000136286
873	MTHFS	0.778537	0.00547152	0.0674568	ENSG00000136371
874	ALPK3	0.84535	0.0160131	0.112266	ENSG00000136383
875	LIMD2	0.91879	0.00340379	0.0533274	ENSG00000136490
876	MRPL47	0.713928	0.0100395	0.0883447	ENSG00000136522
877	IL1RN	0.667162	0.0108761	0.0917854	ENSG00000136689
878	GYPC	0.76708	0.0330502	0.160979	ENSG00000136732
879	TXN	1.16875	0.00125733	0.0316904	ENSG00000136810
880	KLF4	-1.15796	0.000801014	0.0249621	ENSG00000136826
881	ST6GALNAC4	1.02856	0.00917527	0.0840503	ENSG00000136840
882	STXBP1	-0.651564	0.0133504	0.101686	ENSG00000136854
883	SLC2A8	0.831962	0.0101539	0.0888334	ENSG00000136856
884	ATP6V1G1	-0.70147	0.0060566	0.0693529	ENSG00000136888
885	DPM2	1.23733	0.000286123	0.0159142	ENSG00000136908
886	TSTD2	-1.07938	0.0340395	0.16293	ENSG00000136925
887	PSMB7	0.877624	0.000817306	0.0253059	ENSG00000136930
888	RABEPK	0.63372	0.011796	0.0955045	ENSG00000136933
889	MYC	-1.05738	0.00010563	0.00957611	ENSG00000136997
890	DCTN3	0.694603	0.00539138	0.0671731	ENSG00000137100
891	CNPY3	0.868683	0.00420187	0.0585406	ENSG00000137161
892	GMPR	1.05225	0.0174604	0.11749	ENSG00000137198
893	IRF4	-0.899672	0.0101563	0.0888334	ENSG00000137265
894	UQCC2	1.08692	0.00221621	0.0423671	ENSG00000137288
895	NRM	0.66643	0.00778532	0.077319	ENSG00000137404
896	ARRB1	0.614982	0.018219	0.120837	ENSG00000137486
897	THAP12	-0.890556	0.0450931	0.187159	ENSG00000137492
898	NUMA1	-0.666363	0.00333761	0.0530821	ENSG00000137497
899	SYTL2	-0.998057	0.00372042	0.0556039	ENSG00000137501
900	CREBZF	-1.10869	0.0436831	0.183444	ENSG00000137504
901	FXYD6	0.685955	0.042867	0.181812	ENSG00000137726
902	SQOR	0.677985	0.012175	0.0965245	ENSG00000137767
903	SLTM	-1.00653	0.00284381	0.0485499	ENSG00000137776
904	NDUFAF1	0.670541	0.00169336	0.0372032	ENSG00000137806
905	RPLP1	0.704589	0.0371142	0.169875	ENSG00000137818
906	UACA	-0.960344	0.0393518	0.174365	ENSG00000137831
907	RABGGTB	-0.832625	0.0149157	0.108151	ENSG00000137955
908	RPL7P9	-1.35384	0.00059669	0.0226022	ENSG00000137970
909	THUMPD2	-0.767475	0.00458814	0.0613285	ENSG00000138050
910	ATRAID	0.666838	0.0256704	0.141584	ENSG00000138085
911	MFSD13A	0.82268	0.0103609	0.0897305	ENSG00000138111
912	KIF20B	-1.21936	0.0243377	0.13815	ENSG00000138182
913	RPS24	-1.28846	0.0100954	0.0886441	ENSG00000138326
914	SSB	-0.740087	0.0341551	0.16301	ENSG00000138385
915	PPIG	-1.04196	0.0140418	0.104536	ENSG00000138398
916	ABI2	-0.623573	0.0160047	0.112266	ENSG00000138443
917	USP8	-0.580444	0.0326675	0.160142	ENSG00000138592
918	GLCE	-0.632379	0.019948	0.126299	ENSG00000138604
919	PPCDC	0.9618	0.00114484	0.0303038	ENSG00000138621
920	UBL7	0.884581	0.00271042	0.0470735	ENSG00000138629
921	ZGRF1	-0.801057	0.0294148	0.152057	ENSG00000138658
922	NUP54	-0.859808	0.00810348	0.0791747	ENSG00000138750
923	PPA2	0.703015	0.000318035	0.0164405	ENSG00000138777
924	LEF1	-0.805913	0.0120912	0.0962266	ENSG00000138795
925	ZCRB1	-0.863749	0.00123373	0.0315205	ENSG00000139168
926	NDUFA9	1.82183	9.76657e-07	0.000429143	ENSG00000139180
927	DUSP6	-0.826391	0.0466932	0.190502	ENSG00000139318
928	SDSL	1.2764	0.00592489	0.0689337	ENSG00000139410
929	MMAB	0.856358	0.00722803	0.0744374	ENSG00000139428
930	CCDC65	-0.663413	0.00557934	0.0680696	ENSG00000139537
931	TARBP2	0.63386	0.0232981	0.13521	ENSG00000139546
932	N4BP2L1	-0.64431	0.0126745	0.0988026	ENSG00000139597
933	SMARCC2	-0.907211	0.00838707	0.080691	ENSG00000139613
934	LMBR1L	0.700319	0.000590885	0.0225117	ENSG00000139636
935	C12orf10	0.682483	0.0292619	0.151749	ENSG00000139637
936	SLAIN1	-0.810427	0.0249125	0.139548	ENSG00000139737
937	MBNL2	-1.29517	0.0187243	0.122009	ENSG00000139793
938	TSSK4	-0.768689	0.0227677	0.134344	ENSG00000139908
939	FITM1	1.09304	0.00340629	0.0533274	ENSG00000139914
940	RTN1	-0.714076	0.0412613	0.178289	ENSG00000139970
941	SERF2	1.05017	0.000483705	0.0196796	ENSG00000140264
942	ZSCAN29	-0.70352	0.0176928	0.118556	ENSG00000140265
943	GTF2A2	0.757575	0.000219297	0.0141705	ENSG00000140307
944	COMMD4	1.00778	0.00329859	0.0529837	ENSG00000140365
945	ARRDC4	-1.4077	0.00234472	0.0436405	ENSG00000140450
946	C16orf58	-0.674022	0.0376789	0.170966	ENSG00000140688
947	ARHGAP17	-0.769069	0.00406589	0.058005	ENSG00000140750
948	DHX38	-0.756113	0.000220449	0.0141754	ENSG00000140829
949	CMTM2	2.03919	7.04109e-05	0.00725122	ENSG00000140932
950	MBTPS1	-0.587571	0.000771784	0.0249354	ENSG00000140943
951	OSGIN1	0.850175	0.00935422	0.0848087	ENSG00000140961
952	IRF8	-0.851702	0.00107117	0.0289348	ENSG00000140968
953	DEF8	0.696355	0.00408248	0.0581786	ENSG00000140995
954	SCRN2	0.615261	0.0329828	0.16091	ENSG00000141295
955	IMPA2	0.655664	0.0217396	0.131214	ENSG00000141401
956	WRAP53	0.708407	0.00991108	0.08786	ENSG00000141499
957	SAT2	0.708248	0.0171627	0.116421	ENSG00000141504
958	SLC16A3	0.686875	0.00901395	0.0832834	ENSG00000141526
959	TTYH2	-0.767949	0.0168131	0.115373	ENSG00000141540
960	ANAPC11	1.50007	6.60538e-05	0.00696577	ENSG00000141552
961	NARF	1.07603	0.000192917	0.0129747	ENSG00000141562
962	SECTM1	0.787097	0.00415896	0.0584776	ENSG00000141574
963	WDR45B	-0.704693	0.00497006	0.0639175	ENSG00000141580
964	CBX4	-0.581857	0.000944851	0.027434	ENSG00000141582
965	RETREG3	0.790064	0.000275753	0.015822	ENSG00000141699
966	MIEN1	0.978738	0.00184986	0.0388295	ENSG00000141741
967	TXNL4A	0.673145	0.00477225	0.0622234	ENSG00000141759
968	MISP3	0.941843	0.00702969	0.0738736	ENSG00000141854
969	SLC39A3	0.804444	0.0067807	0.0726622	ENSG00000141873
970	TPGS1	1.23543	0.00348028	0.0537831	ENSG00000141933
971	MVB12A	0.789195	0.0110673	0.0927462	ENSG00000141971
972	TMEM91	1.06846	0.00365333	0.0549821	ENSG00000142046
973	PGGHG	0.596052	0.0350906	0.164966	ENSG00000142102
974	COL6A1	-0.862222	0.0164035	0.113627	ENSG00000142156
975	TRPM2	0.792796	0.000797447	0.0249621	ENSG00000142185
976	EMP3	1.06143	0.00393553	0.0570092	ENSG00000142227
977	GEMIN7	1.1925	0.000514725	0.0205609	ENSG00000142252
978	RNPEPL1	0.868776	0.00492392	0.0635721	ENSG00000142327
979	ERVK3-1	0.686721	0.00418469	0.0584969	ENSG00000142396
980	PSMB6	0.810972	0.00861688	0.0813665	ENSG00000142507
981	RPL13A	0.655822	0.0433744	0.182846	ENSG00000142541
982	CTU1	0.975511	0.00383494	0.0561425	ENSG00000142544
983	NOSIP	0.957735	0.0138788	0.103948	ENSG00000142546
984	RPL11	-0.61874	0.0420086	0.180148	ENSG00000142676
985	EVA1B	1.58038	0.000258419	0.015414	ENSG00000142694
986	SYTL1	0.673897	0.00550425	0.0676669	ENSG00000142765
987	RPS8	0.792218	0.00342454	0.0534177	ENSG00000142937
988	PSMA5	0.932084	0.00015297	0.0112805	ENSG00000143106
989	GPA33	-0.624484	0.0126243	0.0986445	ENSG00000143167
990	PPOX	0.641986	0.0134937	0.102227	ENSG00000143224
991	RFX5	-0.5826	0.0058612	0.068808	ENSG00000143390
992	PIP5K1A	-0.680888	0.0267906	0.145211	ENSG00000143398
993	SELENBP1	1.72218	0.00353614	0.0542647	ENSG00000143416
994	ENSA	0.660302	0.000208836	0.0136281	ENSG00000143420
995	JTB	2.20331	5.93129e-09	1.16532e-05	ENSG00000143543
996	S100A8	1.6063	0.00451829	0.061096	ENSG00000143546
997	UBAP2L	-0.589938	0.00109255	0.0293319	ENSG00000143569
998	AQP10	1.48213	0.00181954	0.0384377	ENSG00000143595
999	GUK1	0.964929	0.0101612	0.0888334	ENSG00000143774
1000	CNIH3	1.0021	0.00265729	0.0464819	ENSG00000143786
1001	PARP1	-0.591322	0.011492	0.0941513	ENSG00000143799
1002	PTPN7	0.6423	0.00628493	0.0705689	ENSG00000143851
1003	PDIA6	-0.607465	0.011658	0.0949789	ENSG00000143870
1004	RPS27A	1.12032	9.8424e-06	0.00223694	ENSG00000143947
1005	ETAA1	-1.04753	0.0340973	0.16301	ENSG00000143971
1006	TPRKB	-0.642027	0.0377332	0.171019	ENSG00000144034
1007	SFXN5	0.591009	0.026967	0.145552	ENSG00000144040
1008	ZC3H8	-0.663437	0.00868471	0.0817779	ENSG00000144161
1009	SLC4A10	-1.62953	0.0336089	0.162179	ENSG00000144290
1010	ACKR3	-1.17832	0.00229195	0.043335	ENSG00000144476
1011	RETREG2	0.582607	0.00059545	0.0226022	ENSG00000144567
1012	CTDSP1	0.731175	0.00136627	0.0332292	ENSG00000144579
1013	GMPPA	0.915803	0.00349006	0.0538711	ENSG00000144591
1014	GOLGA4	-1.05221	0.0422599	0.180749	ENSG00000144674
1015	RPL32	0.677001	0.0245566	0.138632	ENSG00000144713
1016	SLC25A26	0.647501	0.00868669	0.0817779	ENSG00000144741
1017	EIF2A	-0.784085	0.000282947	0.0158715	ENSG00000144895
1018	TCTA	0.674176	0.00851789	0.0812054	ENSG00000145022
1019	DCAF1	-0.823273	0.0101861	0.0888636	ENSG00000145041
1020	FIP1L1	-0.808388	3.55143e-06	0.00109653	ENSG00000145216
1021	SLC26A1	-0.626309	0.0209182	0.128508	ENSG00000145217
1022	CENPC	-0.617064	0.0227178	0.13429	ENSG00000145241
1023	CAMK2D	-0.621891	0.0386685	0.172965	ENSG00000145349
1024	SPATA5	-0.907671	0.00988976	0.0878026	ENSG00000145375
1025	METTL14	-0.645321	0.0395939	0.17485	ENSG00000145388
1026	SETD7	-0.742214	0.0344167	0.163506	ENSG00000145391
1027	SFRP2	1.26447	0.00644066	0.0712853	ENSG00000145423
1028	ROPN1L	1.2345	0.00371505	0.0555866	ENSG00000145491
1029	GZMA	0.732377	0.0267007	0.144784	ENSG00000145649
1030	PIK3R1	-0.857076	0.0182236	0.120837	ENSG00000145675
1031	BOD1	-0.640445	0.00604824	0.0693529	ENSG00000145919
1032	TBC1D7	1.02542	0.000443497	0.0191052	ENSG00000145979
1033	HIGD2A	0.722466	0.0388334	0.173467	ENSG00000146066
1034	DYNLT1	0.683132	0.00194716	0.0396102	ENSG00000146425
1035	C7orf50	0.837936	0.0288054	0.150679	ENSG00000146540
1036	WASH2P	1.0103	0.00308059	0.0511453	ENSG00000146556
1037	CCZ1B	-0.867224	0.00410758	0.0582048	ENSG00000146574
1038	RBAK	-1.24374	0.00807038	0.0790369	ENSG00000146587
1039	IGFBP3	-1.00935	0.0173228	0.117102	ENSG00000146674
1040	POMZP3	1.13681	0.000676629	0.0238173	ENSG00000146707
1041	SLC12A9	0.80736	0.00193221	0.0394891	ENSG00000146828
1042	TRIM4	-0.658152	0.0072936	0.0747011	ENSG00000146833
1043	NOM1	-0.833867	0.0117515	0.0953607	ENSG00000146909
1044	NDUFB11	1.119	0.00861682	0.0813665	ENSG00000147123
1045	ZNF41	-0.672282	0.0351914	0.165381	ENSG00000147124
1046	EBP	0.771803	0.0174189	0.117429	ENSG00000147155
1047	RPL10	1.38835	0.000348086	0.0172735	ENSG00000147403
1048	CCDC25	-0.612559	0.0184668	0.121391	ENSG00000147419
1049	SLC25A37	0.774199	0.00778781	0.077319	ENSG00000147454
1050	LACTB2	-0.813049	0.0291174	0.15159	ENSG00000147592
1051	TERF1	-0.590335	0.0465444	0.190183	ENSG00000147601
1052	EBAG9	-0.905132	0.000359595	0.0175562	ENSG00000147654
1053	NDUFB9	0.861655	0.0111362	0.0929305	ENSG00000147684
1054	NAPRT	0.962822	0.00839899	0.080691	ENSG00000147813
1055	AK3	-0.638223	0.0318849	0.15852	ENSG00000147853
1056	CBWD5	-1.10067	0.00610412	0.0694258	ENSG00000147996
1057	AUH	-0.715742	0.00561104	0.0682027	ENSG00000148090
1058	GSN	0.643904	0.00780111	0.077319	ENSG00000148180
1059	NR6A1	0.681927	0.0136125	0.102759	ENSG00000148200
1060	SURF1	1.12517	0.000417678	0.0186211	ENSG00000148290
1061	GTF3C5	0.683277	0.0133166	0.10158	ENSG00000148308
1062	NTMT1	0.650136	0.0284487	0.149934	ENSG00000148335
1063	SLC25A25	-0.694397	0.012093	0.0962266	ENSG00000148339
1064	SH3GLB2	0.633295	0.0154149	0.110374	ENSG00000148341
1065	MIGA2	0.599911	0.00929535	0.0846415	ENSG00000148343
1066	PAXX	1.38629	0.000843219	0.0255524	ENSG00000148362
1067	INPP5E	-0.634902	0.00128897	0.0321195	ENSG00000148384
1068	COMMD3	0.774136	0.000580683	0.0222516	ENSG00000148444
1069	MSRB2	1.37673	0.000436429	0.0189244	ENSG00000148450
1070	FAM171A1	-0.879018	0.00666265	0.0724646	ENSG00000148468
1071	RPP30	0.657603	0.00410805	0.0582048	ENSG00000148688
1072	GSTO1	1.56957	6.01582e-06	0.00157392	ENSG00000148834
1073	PGAP2	0.684702	0.000725793	0.0243729	ENSG00000148985
1074	TUT1	0.622135	0.0445663	0.18585	ENSG00000149016
1075	SLC43A1	0.638686	0.0269143	0.145463	ENSG00000149150
1076	CCDC82	-1.22904	0.0463669	0.190055	ENSG00000149231
1077	RPS3	0.612049	0.0462199	0.189804	ENSG00000149273
1078	LAMTOR1	0.662053	0.00252517	0.0450537	ENSG00000149357
1079	HYOU1	-0.768729	0.0114265	0.0940147	ENSG00000149428
1080	ROM1	0.686393	0.0262255	0.143365	ENSG00000149489
1081	INCENP	-0.885943	0.0251484	0.140153	ENSG00000149503
1082	B3GAT3	0.987163	0.00193103	0.0394891	ENSG00000149541
1083	SOGA1	-0.788887	0.0365113	0.168743	ENSG00000149639
1084	FAU	0.878864	0.00591291	0.0689337	ENSG00000149806
1085	TM7SF2	0.711361	0.0234894	0.135627	ENSG00000149809
1086	PPP4C	0.782657	0.00376335	0.0558026	ENSG00000149923
1087	TMEM219	1.11943	0.00137164	0.0332471	ENSG00000149932
1088	ITGB1	-1.62286	0.00543073	0.0672186	ENSG00000150093
1089	FCGR1A	1.02484	0.00722614	0.0744374	ENSG00000150337
1090	HNMT	-0.684688	0.0464553	0.190055	ENSG00000150540
1091	PDCD4	-0.615704	0.00774997	0.0773103	ENSG00000150593
1092	FOXO1	-0.708683	0.0315576	0.157932	ENSG00000150907
1093	CRIM1	-0.961361	0.00700564	0.0737715	ENSG00000150938
1094	NOCT	1.03614	0.00839892	0.080691	ENSG00000151014
1095	ENKUR	-1.34869	0.0185274	0.121446	ENSG00000151023
1096	TMEM263	-1.16627	0.04201	0.180148	ENSG00000151135
1097	DLG5	-0.99298	0.0113499	0.0936962	ENSG00000151208
1098	MBIP	-0.748967	0.0219827	0.131883	ENSG00000151332
1099	NDUFC2	1.37361	1.39032e-05	0.00277684	ENSG00000151366
1100	UPF2	-0.742655	0.0376482	0.170966	ENSG00000151461
1101	C4orf33	-0.73492	0.0336119	0.162179	ENSG00000151470
1102	PTPRO	-0.950287	0.0416468	0.179449	ENSG00000151490
1103	EPS8	-0.990999	0.0412482	0.178289	ENSG00000151491
1104	NCAPD3	-0.616956	0.0197905	0.125725	ENSG00000151503
1105	ZNF827	-1.07253	0.00852119	0.0812054	ENSG00000151612
1106	NR3C2	-0.85802	0.0478985	0.193621	ENSG00000151623
1107	MFSD6	-0.738007	0.0378845	0.171201	ENSG00000151690
1108	FLI1	-0.869677	0.0285098	0.149972	ENSG00000151702
1109	BICD1	-0.777242	0.0195368	0.125068	ENSG00000151746
1110	SAV1	-0.84526	0.0438845	0.183821	ENSG00000151748
1111	PABPC3	-1.86269	7.06881e-09	1.16532e-05	ENSG00000151846
1112	BAG3	-1.18571	0.000201098	0.0133738	ENSG00000151929
1113	TMEM56	1.93714	0.00243667	0.0444263	ENSG00000152078
1114	MZT2B	1.91313	1.73702e-05	0.00331846	ENSG00000152082
1115	GPATCH11	-1.11102	0.0034667	0.0536992	ENSG00000152133
1116	ATP5F1A	0.686155	0.000713261	0.024358	ENSG00000152234
1117	ZNF256	-0.828607	5.93521e-05	0.00671966	ENSG00000152454
1118	CCDC50	-0.733105	0.0138866	0.103948	ENSG00000152492
1119	SPEF2	-0.808505	0.016982	0.115924	ENSG00000152582
1120	ANKRD22	1.73047	0.0293225	0.151881	ENSG00000152766
1121	PRDM8	-0.912161	0.00890924	0.082926	ENSG00000152784
1122	HNRNPDL	-0.623932	0.000642141	0.0232747	ENSG00000152795
1123	RAD17	-0.642036	0.00587754	0.068808	ENSG00000152942
1124	CWC27	-0.594839	0.00652704	0.0719393	ENSG00000153015
1125	CARHSP1	0.861557	0.0032895	0.0529837	ENSG00000153048
1126	SMARCA5	-0.870598	0.0353999	0.165887	ENSG00000153147
1127	INO80C	0.792228	0.000764884	0.0248459	ENSG00000153391
1128	TMEM251	0.670142	0.00281208	0.0483296	ENSG00000153485
1129	ING1	-0.614668	0.00262748	0.0461719	ENSG00000153487
1130	C7orf31	-0.864575	0.000478328	0.0196534	ENSG00000153790
1131	CMIP	-0.624246	0.0316164	0.158106	ENSG00000153815
1132	DGKE	-0.680087	0.00359579	0.0546079	ENSG00000153933
1133	PRKCA	-0.88257	0.00322819	0.0526658	ENSG00000154229
1134	TNIK	-0.650012	0.0150918	0.109128	ENSG00000154310
1135	PGM5	1.42534	0.0202616	0.12686	ENSG00000154330
1136	ATP5MC3	0.737696	0.0030962	0.0511497	ENSG00000154518
1137	ADAMTS1	-1.3273	0.0103139	0.0894456	ENSG00000154734
1138	TSEN2	-0.80739	0.000784786	0.0249535	ENSG00000154743
1139	XPC	-0.831845	0.0136101	0.102759	ENSG00000154767
1140	VOPP1	0.758853	4.98903e-05	0.00604711	ENSG00000154978
1141	KLF10	-1.10312	0.0197616	0.125723	ENSG00000155090
1142	ZFYVE27	0.728519	0.00225013	0.0427395	ENSG00000155256
1143	GOLGA7B	0.726642	0.0210493	0.12898	ENSG00000155265
1144	RHOC	0.967661	0.0283582	0.149707	ENSG00000155366
1145	KCTD18	-0.854851	0.0276219	0.147295	ENSG00000155729
1146	PPARGC1B	-0.847712	0.0266608	0.144686	ENSG00000155846
1147	TMBIM4	0.598158	0.0458422	0.188681	ENSG00000155957
1148	FAM161B	-0.605824	0.0416764	0.179477	ENSG00000156050
1149	KCNMA1	1.4201	0.0355642	0.166244	ENSG00000156113
1150	BATF	0.589585	0.0221088	0.132351	ENSG00000156127
1151	SCAF4	-0.797129	0.000916417	0.0269683	ENSG00000156304
1152	RPGR	-0.772494	0.0489404	0.19597	ENSG00000156313
1153	KAT6B	-0.942945	0.0280946	0.148851	ENSG00000156650
1154	TBC1D31	-0.67686	0.00155373	0.035539	ENSG00000156787
1155	PHKG2	0.735059	0.00799123	0.0785536	ENSG00000156873
1156	ITGAD	0.814838	0.0231117	0.134875	ENSG00000156886
1157	GALK2	-0.735202	0.00156744	0.0357474	ENSG00000156958
1158	EIF4A2	-0.6829	0.0388224	0.173467	ENSG00000156976
1159	BRPF1	-0.680619	8.74882e-05	0.00817922	ENSG00000156983
1160	TATDN2	0.65847	0.000164772	0.0117407	ENSG00000157014
1161	GHRL	0.776754	0.00911142	0.0837811	ENSG00000157017
1162	SYN2	1.48245	0.000767237	0.0248494	ENSG00000157152
1163	ODR4	-0.823234	0.0394773	0.174569	ENSG00000157181
1164	PAXIP1	-0.854703	0.0232021	0.135033	ENSG00000157212
1165	MMP14	-0.686585	0.040691	0.176938	ENSG00000157227
1166	FZD1	-0.885221	0.0143647	0.106243	ENSG00000157240
1167	ZFHX2-AS1	0.789224	0.0343463	0.163425	ENSG00000157306
1168	PSMG3	0.670054	0.0397537	0.17517	ENSG00000157778
1169	WDR19	-0.705705	0.0168841	0.115561	ENSG00000157796
1170	DRC1	2.58556	1.15353e-05	0.00238822	ENSG00000157856
1171	BABAM2	0.63631	0.0199007	0.12606	ENSG00000158019
1172	DUSP2	0.63896	0.039957	0.175535	ENSG00000158050
1173	NCK1	-0.631541	0.0419534	0.180121	ENSG00000158092
1174	HPD	1.29167	0.0273471	0.14666	ENSG00000158104
1175	TPRG1L	0.629163	0.00249821	0.0449495	ENSG00000158109
1176	XKR8	0.613646	0.018909	0.12303	ENSG00000158156
1177	CNNM4	-0.678429	0.00339173	0.0533274	ENSG00000158158
1178	MRAS	-0.822757	0.0349	0.164912	ENSG00000158186
1179	FAIM	-1.05533	0.000790305	0.0249535	ENSG00000158234
1180	HIST1H4H	0.97593	0.00720485	0.0744374	ENSG00000158406
1181	EIF5B	-0.936276	0.000285367	0.0159142	ENSG00000158417
1182	NCF1	0.729038	0.0229984	0.134781	ENSG00000158517
1183	ZC3H18	-0.597942	0.000432502	0.0188783	ENSG00000158545
1184	ZFAND2B	0.830976	0.00378556	0.0559431	ENSG00000158552
1185	ALAS2	1.61155	0.0118036	0.0955045	ENSG00000158578
1186	TAGLN2	0.691461	0.0187087	0.122002	ENSG00000158710
1187	SLAMF8	0.902092	0.0278177	0.147919	ENSG00000158714
1188	DUSP23	0.820228	0.0151849	0.109561	ENSG00000158716
1189	F11R	0.755131	0.00125535	0.0316904	ENSG00000158769
1190	SPATA2L	0.850235	0.0077489	0.0773103	ENSG00000158792
1191	CDA	1.06148	0.00635027	0.0708242	ENSG00000158825
1192	DMTN	0.785175	0.0367216	0.169158	ENSG00000158856
1193	ATP5MC1	1.22252	0.00201791	0.0404257	ENSG00000159199
1194	SNF8	0.916046	0.000474564	0.0196534	ENSG00000159210
1195	HLCS	-0.604903	0.00377657	0.0558728	ENSG00000159267
1196	PSMB4	0.642546	0.00866753	0.0817278	ENSG00000159377
1197	ALDH4A1	0.843717	0.0063151	0.0707431	ENSG00000159423
1198	RSPRY1	-0.73494	0.0190163	0.123241	ENSG00000159579
1199	ATP6V0D1	0.874581	0.000868409	0.0261356	ENSG00000159720
1200	C16orf86	0.824563	0.0190915	0.123607	ENSG00000159761
1201	ZNF235	-0.872994	0.0235448	0.135769	ENSG00000159917
1202	GNE	-0.713417	0.00592395	0.0689337	ENSG00000159921
1203	CCDC28B	0.848328	0.00542155	0.0672186	ENSG00000160050
1204	VMA21	-0.591625	0.0151319	0.109358	ENSG00000160131
1205	KALRN	-0.905782	0.0369269	0.169514	ENSG00000160145
1206	TFF3	2.62211	0.000375153	0.0179176	ENSG00000160180
1207	PDXK	0.777009	0.000116368	0.00983309	ENSG00000160209
1208	VAV2	-0.63136	0.0226764	0.134209	ENSG00000160293
1209	CLDND2	1.25261	0.0107908	0.0912989	ENSG00000160318
1210	CACFD1	0.830997	0.00788403	0.0777423	ENSG00000160325
1211	ZNF761	-0.942104	0.0235129	0.135644	ENSG00000160336
1212	SHKBP1	0.718773	0.0205284	0.127481	ENSG00000160410
1213	ZDHHC12	0.831466	0.00871817	0.0818775	ENSG00000160446
1214	MPZL3	0.745301	0.0182344	0.120848	ENSG00000160588
1215	JAML	0.88914	0.000187667	0.0127517	ENSG00000160593
1216	NLRX1	0.582195	0.0205312	0.127481	ENSG00000160703
1217	ANO10	0.885611	0.00120278	0.0310026	ENSG00000160746
1218	PMF1	0.951045	0.00891777	0.082926	ENSG00000160783
1219	FCRL3	-0.612438	0.0256607	0.141584	ENSG00000160856
1220	IER2	1.0973	4.74795e-05	0.00590448	ENSG00000160888
1221	VPS28	1.208	0.000610895	0.0228125	ENSG00000160948
1222	AP2M1	0.605243	0.00518281	0.0656161	ENSG00000161203
1223	PGAP3	0.799075	0.00674621	0.0726622	ENSG00000161395
1224	FDXR	1.06494	0.00466796	0.0614356	ENSG00000161513
1225	ZNF577	-0.888483	0.0114367	0.0940147	ENSG00000161551
1226	ALDH16A1	0.730095	0.0156	0.111072	ENSG00000161618
1227	JOSD2	1.51446	0.000303757	0.0163434	ENSG00000161677
1228	SNRNP25	0.903519	0.00235181	0.0436642	ENSG00000161981
1229	AMDHD2	0.719975	0.0098124	0.0873376	ENSG00000162066
1230	ADCY9	-0.842119	0.00453226	0.0612064	ENSG00000162104
1231	STX5	0.739521	0.00460807	0.0614087	ENSG00000162236
1232	RPL29	0.941436	0.00432949	0.0596981	ENSG00000162244
1233	SYVN1	-0.730191	0.000486595	0.0197363	ENSG00000162298
1234	PDZK1IP1	1.20365	0.00420508	0.0585406	ENSG00000162366
1235	TAL1	1.13052	0.00219265	0.0423671	ENSG00000162367
1236	CTRC	1.49698	0.000228236	0.0145129	ENSG00000162438
1237	RBP7	0.737173	0.0307726	0.155598	ENSG00000162444
1238	LAPTM5	0.643192	0.00535882	0.0670306	ENSG00000162511
1239	WNT4	1.26357	0.00543973	0.0672397	ENSG00000162552
1240	FAAP20	0.743513	0.0325459	0.159724	ENSG00000162585
1241	OMA1	-0.631568	0.0238374	0.136679	ENSG00000162600
1242	FUBP1	-0.747583	0.0046527	0.061415	ENSG00000162613
1243	TYW3	-0.723031	0.0328325	0.160474	ENSG00000162623
1244	ZNF326	-0.897903	0.0117097	0.095282	ENSG00000162664
1245	IER5	-0.649203	0.0200992	0.126822	ENSG00000162783
1246	SNED1	-0.891686	0.00580688	0.0686691	ENSG00000162804
1247	KLHDC8A	1.26505	0.0210552	0.12898	ENSG00000162873
1248	HAAO	0.703822	0.0346342	0.164049	ENSG00000162882
1249	FCMR	-0.689301	0.000693736	0.0240653	ENSG00000162894
1250	MRPL55	0.931714	0.00892671	0.082926	ENSG00000162910
1251	CFAP36	-0.62942	0.00329992	0.0529837	ENSG00000163001
1252	NUP35	-0.710714	0.00655537	0.0720744	ENSG00000163002
1253	TNFAIP8L2	0.706618	0.0113566	0.0936962	ENSG00000163154
1254	LYSMD1	1.46355	0.00603119	0.0693529	ENSG00000163155
1255	SCNM1	0.68279	0.0204787	0.127399	ENSG00000163156
1256	S100A11	0.88356	0.0121772	0.0965245	ENSG00000163191
1257	S100A9	1.07463	0.00965411	0.0862928	ENSG00000163220
1258	S100A12	1.37589	0.00606378	0.0693529	ENSG00000163221
1259	MRPS18C	0.693844	0.00251319	0.0450537	ENSG00000163319
1260	PMVK	0.928917	0.0110452	0.0926192	ENSG00000163344
1261	NAXE	0.826069	0.0229693	0.134776	ENSG00000163382
1262	TRIM46	0.730031	0.0323893	0.159411	ENSG00000163462
1263	CXCR1	0.945763	0.00229463	0.043335	ENSG00000163464
1264	SSR2	0.6911	0.0175475	0.117896	ENSG00000163479
1265	RNF25	0.693734	0.0272515	0.146326	ENSG00000163481
1266	EOMES	-0.997464	0.000859149	0.025916	ENSG00000163508
1267	CWC22	-0.709105	0.0116986	0.095251	ENSG00000163510
1268	HDAC11	0.704937	0.0126739	0.0988026	ENSG00000163517
1269	TRAT1	-0.96212	0.0384293	0.172306	ENSG00000163519
1270	SERPINI1	-0.773906	0.0269732	0.145552	ENSG00000163536
1271	ICA1L	-1.15508	0.00281654	0.0483432	ENSG00000163596
1272	CTLA4	-0.61809	0.0362191	0.167931	ENSG00000163599
1273	CCDC191	-0.751698	0.00608719	0.0693529	ENSG00000163617
1274	PTPN13	-0.852937	0.0437116	0.183454	ENSG00000163629
1275	ABHD6	-0.654962	0.0010233	0.0286767	ENSG00000163686
1276	MTMR14	0.595319	0.0146402	0.107215	ENSG00000163719
1277	RYK	-0.978156	0.00694459	0.0735881	ENSG00000163785
1278	WDR43	-0.777484	0.00712328	0.0741107	ENSG00000163811
1279	FYCO1	-0.663839	0.00629578	0.0706306	ENSG00000163820
1280	TPRA1	0.617269	0.0151966	0.109571	ENSG00000163870
1281	GNL3	-0.644625	0.0104616	0.0900159	ENSG00000163938
1282	ARHGEF3	-0.896757	0.0275876	0.147295	ENSG00000163947
1283	SLC51A	0.647993	0.0080289	0.0788064	ENSG00000163959
1284	S100P	2.129	0.000524885	0.0207779	ENSG00000163993
1285	H2AFZ	1.46718	7.0722e-09	1.16532e-05	ENSG00000164032
1286	CAMP	1.52624	0.0285199	0.149972	ENSG00000164047
1287	PLXNB1	0.665654	0.030645	0.155131	ENSG00000164050
1288	ATRIP	0.789818	0.00396467	0.0571172	ENSG00000164053
1289	TEX264	0.780168	0.0149049	0.108132	ENSG00000164081
1290	C4orf3	0.709651	0.000419548	0.0186211	ENSG00000164096
1291	CCDC112	-1.28247	0.0126896	0.0988524	ENSG00000164221
1292	NDUFS4	0.822098	0.00553701	0.0678335	ENSG00000164258
1293	ARSK	-0.83814	0.0255117	0.141063	ENSG00000164291
1294	NSA2	-0.773702	0.000292666	0.016008	ENSG00000164346
1295	39692	-0.582301	0.0255259	0.141083	ENSG00000164402
1296	UQCRQ	1.4156	1.12555e-05	0.00238822	ENSG00000164405
1297	CITED2	-0.691115	0.0130366	0.100145	ENSG00000164442
1298	SAMD3	-0.737209	0.00981069	0.0873376	ENSG00000164483
1299	RPS14	1.20028	0.000422883	0.0186892	ENSG00000164587
1300	TAGAP	-0.590873	0.0440719	0.18443	ENSG00000164691
1301	BRI3	1.03643	9.60743e-06	0.00222185	ENSG00000164713
1302	DNAAF5	-0.910365	4.4223e-05	0.00565969	ENSG00000164818
1303	DEFA4	2.12836	0.01813	0.120519	ENSG00000164821
1304	SUN1	-0.734757	0.0181981	0.120789	ENSG00000164828
1305	GPR146	1.05251	0.0268167	0.145233	ENSG00000164849
1306	MICALL2	0.598427	0.0100725	0.0885764	ENSG00000164877
1307	INTS1	0.582722	0.00523713	0.066063	ENSG00000164880
1308	FASTK	0.848907	0.00889223	0.0828391	ENSG00000164896
1309	TMUB1	0.648532	0.0474605	0.192465	ENSG00000164897
1310	PHAX	-0.584968	0.0160198	0.112266	ENSG00000164902
1311	FOXK1	-0.591756	0.00758384	0.0764298	ENSG00000164916
1312	RPP25L	1.16389	0.000369741	0.0178532	ENSG00000164967
1313	NUDT2	1.02726	0.00170701	0.0373616	ENSG00000164978
1314	PSIP1	-1.06626	0.00210715	0.0415816	ENSG00000164985
1315	NCF1C	1.08326	0.00218811	0.0423671	ENSG00000165178
1316	STRBP	-0.763129	0.0350759	0.164966	ENSG00000165209
1317	NDUFB6	1.84873	6.82649e-09	1.16532e-05	ENSG00000165264
1318	AQP3	-0.901196	0.000725924	0.0243729	ENSG00000165272
1319	INTS6L	-0.664435	0.0246831	0.138811	ENSG00000165359
1320	39508	0.648574	0.0189649	0.12315	ENSG00000165406
1321	LRR1	0.881904	0.00011517	0.00979464	ENSG00000165501
1322	NEMF	-0.856588	0.0300044	0.153381	ENSG00000165525
1323	COMTD1	1.21311	0.00187292	0.0388727	ENSG00000165644
1324	GFI1B	0.849339	0.00620785	0.0701818	ENSG00000165702
1325	STK32C	0.721616	0.0344934	0.163676	ENSG00000165752
1326	FUNDC2	0.591002	0.0347645	0.164548	ENSG00000165775
1327	BTNL9	-1.51549	0.0293311	0.151881	ENSG00000165810
1328	SALL2	-1.1769	0.00202622	0.0405305	ENSG00000165821
1329	UBTD1	0.753081	0.0118001	0.0955045	ENSG00000165886
1330	ISCA2	0.719607	0.000540992	0.0210987	ENSG00000165898
1331	PSMC3	0.6941	0.0216718	0.130982	ENSG00000165916
1332	TC2N	-1.19759	0.00559717	0.0681903	ENSG00000165929
1333	IFI27	2.65608	0.0221216	0.132368	ENSG00000165949
1334	CEP57	-0.751783	0.02441	0.138311	ENSG00000166037
1335	SPRED1	-1.09641	0.0246669	0.138811	ENSG00000166068
1336	CMTM5	0.88438	0.0456766	0.188351	ENSG00000166091
1337	NDUFB8	1.68365	1.48309e-05	0.00291792	ENSG00000166136
1338	SPINT1	0.701961	0.00339913	0.0533274	ENSG00000166145
1339	POLL	1.11569	0.000634647	0.0232747	ENSG00000166169
1340	DPCD	1.1475	0.00142108	0.0339178	ENSG00000166171
1341	NOLC1	-0.794955	0.00700183	0.0737715	ENSG00000166197
1342	IDH3A	-1.22228	0.00128529	0.0320886	ENSG00000166411
1343	ATMIN	-0.649536	0.0129068	0.0996931	ENSG00000166454
1344	LEO1	-0.936431	0.000392155	0.0182664	ENSG00000166477
1345	ZSCAN21	-0.706867	0.00357782	0.0545866	ENSG00000166529
1346	CIAO2B	0.630908	0.0109471	0.0920894	ENSG00000166595
1347	PLEKHA7	-0.674523	0.0359188	0.167131	ENSG00000166689
1348	SLFN5	-1.02986	0.0207157	0.128024	ENSG00000166750
1349	CATSPER2	-0.603927	0.0464685	0.190055	ENSG00000166762
1350	MS4A14	-0.917148	0.00854594	0.0812054	ENSG00000166928
1351	CCNDBP1	0.624976	0.00597916	0.0692595	ENSG00000166946
1352	EPB42	1.49511	0.00631654	0.0707431	ENSG00000166947
1353	DUSP18	0.622522	0.00567059	0.0683514	ENSG00000167065
1354	MEI1	0.644365	0.0445257	0.18574	ENSG00000167077
1355	GNGT2	0.823032	0.0162543	0.113143	ENSG00000167083
1356	GOLGA2	-0.663069	0.00709945	0.0741107	ENSG00000167110
1357	URM1	0.69987	0.012947	0.099796	ENSG00000167118
1358	ENDOG	0.765216	0.048927	0.19597	ENSG00000167136
1359	SP2	-0.628645	0.0013219	0.0328779	ENSG00000167182
1360	RNF214	-1.00233	0.000726638	0.0243729	ENSG00000167257
1361	DPEP2	0.658631	0.033802	0.162627	ENSG00000167261
1362	DUS2	0.595214	0.0120001	0.0960581	ENSG00000167264
1363	CD3D	0.926713	0.0097028	0.0866547	ENSG00000167286
1364	TEPSIN	0.770213	0.00183426	0.0386566	ENSG00000167302
1365	VKORC1	0.895934	0.0123067	0.0969673	ENSG00000167397
1366	JSRP1	1.00502	0.0398377	0.175339	ENSG00000167476
1367	MVD	0.992067	0.00502043	0.0642517	ENSG00000167508
1368	TRAPPC2L	0.699927	0.035084	0.164966	ENSG00000167515
1369	RPL13	0.948945	0.0209305	0.128508	ENSG00000167526
1370	PROSER3	-0.724461	0.00878421	0.0822504	ENSG00000167595
1371	TMC4	0.968987	0.0290117	0.151459	ENSG00000167608
1372	YIF1B	0.878582	0.00833205	0.080459	ENSG00000167645
1373	DAPK3	0.724952	0.00560896	0.0682027	ENSG00000167657
1374	UBXN6	1.06574	0.00507398	0.0646867	ENSG00000167671
1375	RILP	0.955481	0.00667237	0.0725105	ENSG00000167705
1376	C19orf48	0.72792	0.0419945	0.180148	ENSG00000167747
1377	ZNF83	-1.20394	0.00119437	0.0309718	ENSG00000167766
1378	KRT1	1.26723	0.0356968	0.166437	ENSG00000167768
1379	OTUB1	0.785608	0.00591737	0.0689337	ENSG00000167770
1380	CD320	1.10537	0.00703993	0.0738736	ENSG00000167775
1381	IGFBP6	1.45127	0.0155005	0.110625	ENSG00000167779
1382	NDUFV1	0.715507	0.0219582	0.131869	ENSG00000167792
1383	PRDX2	0.718593	0.0353638	0.165836	ENSG00000167815
1384	ATP5PD	1.26783	4.46231e-06	0.00125154	ENSG00000167863
1385	TK1	0.681619	0.0480026	0.193982	ENSG00000167900
1386	TMEM99	1.07241	0.00217065	0.0423671	ENSG00000167920
1387	GHDC	0.599657	0.0204833	0.127399	ENSG00000167925
1388	FAM234A	0.954123	0.00188777	0.0390653	ENSG00000167930
1389	ECI1	1.08536	0.00211406	0.0416554	ENSG00000167969
1390	NLRC3	-0.780456	0.000355552	0.0174234	ENSG00000167984
1391	SDHAF2	1.55209	1.84173e-06	0.000693647	ENSG00000167985
1392	VWCE	1.521	0.000703717	0.0241536	ENSG00000167992
1393	RAB3IL1	0.970472	0.034813	0.164659	ENSG00000167994
1394	POLR2G	0.671361	0.00710137	0.0741107	ENSG00000168002
1395	SLC3A2	0.839652	0.00199317	0.0401743	ENSG00000168003
1396	RPSA	1.42931	5.71563e-05	0.00655161	ENSG00000168028
1397	NAALADL1	0.66069	0.0471048	0.191647	ENSG00000168060
1398	SAC3D1	0.77815	0.0201303	0.126842	ENSG00000168061
1399	CCDC88B	0.594672	0.0127195	0.0988607	ENSG00000168071
1400	ANKS3	0.677758	0.0272967	0.146449	ENSG00000168096
1401	NUDT16L1	0.811502	0.00490575	0.0633996	ENSG00000168101
1402	VASN	1.44153	0.000128119	0.0103889	ENSG00000168140
1403	RBPJ	0.674695	0.0011354	0.0301144	ENSG00000168214
1404	PTGDR	-0.664066	0.00857901	0.0813001	ENSG00000168229
1405	GLYCTK	0.803366	0.00339477	0.0533274	ENSG00000168237
1406	POLR2J3	0.987957	0.0314609	0.157602	ENSG00000168255
1407	MMADHC	0.690115	0.00258969	0.0457604	ENSG00000168288
1408	CX3CR1	-0.995589	0.00764216	0.0767242	ENSG00000168329
1409	DTYMK	0.673678	0.0258624	0.142091	ENSG00000168393
1410	ATG4B	0.626376	0.00365171	0.0549821	ENSG00000168397
1411	ATXN2L	-0.820134	0.00031937	0.016445	ENSG00000168488
1412	SERINC2	0.848963	0.00456815	0.0613285	ENSG00000168528
1413	AXIN2	-0.82412	0.0278332	0.147942	ENSG00000168646
1414	NDUFS5	0.616951	0.0375166	0.170692	ENSG00000168653
1415	ZNF30	-0.938502	0.0129097	0.0996931	ENSG00000168661
1416	IL7R	-0.849962	0.00687612	0.0731566	ENSG00000168685
1417	TMEM208	1.05724	0.000765242	0.0248459	ENSG00000168701
1418	DNAJC21	-0.879064	0.0226864	0.134209	ENSG00000168724
1419	SEMA4C	-0.756834	0.00458762	0.0613285	ENSG00000168758
1420	TCTN2	-0.766048	0.0110346	0.0926192	ENSG00000168778
1421	PPIP5K1	-0.614815	0.00646455	0.0714298	ENSG00000168781
1422	TSPAN5	1.09701	0.00151179	0.0348398	ENSG00000168785
1423	ZBTB49	-0.690904	0.00493959	0.0636849	ENSG00000168826
1424	GFM1	-0.643394	0.0300083	0.153381	ENSG00000168827
1425	ANKRD49	-0.757172	0.0392443	0.174181	ENSG00000168876
1426	RNF181	1.103	0.00119827	0.0309718	ENSG00000168894
1427	VAMP5	1.67267	0.000338821	0.0170471	ENSG00000168899
1428	LRRC28	0.783827	1.05985e-05	0.0023285	ENSG00000168904
1429	MAT2A	-0.651264	0.0206611	0.127952	ENSG00000168906
1430	LGALS9	0.727792	0.0299392	0.153206	ENSG00000168961
1431	ATP5ME	1.19168	0.000280086	0.015822	ENSG00000169020
1432	SLC49A3	0.828473	0.0159881	0.112266	ENSG00000169026
1433	HNRNPH1	-1.13767	0.000656434	0.023578	ENSG00000169045
1434	AFAP1L2	-0.76508	0.0323318	0.15928	ENSG00000169129
1435	NSMCE1	1.02047	0.00263049	0.0461719	ENSG00000169189
1436	RAB24	0.596568	0.00350461	0.0539693	ENSG00000169228
1437	PRELID1	0.609667	0.0321575	0.159166	ENSG00000169230
1438	CA5B	-0.641434	0.0167421	0.115185	ENSG00000169239
1439	NPIPB3	-2.10144	7.32059e-05	0.00748062	ENSG00000169246
1440	ADRB2	-0.693488	0.00286647	0.048693	ENSG00000169252
1441	SIN3A	-0.769596	0.00302684	0.050506	ENSG00000169375
1442	PCBP1	-0.737092	0.00712884	0.0741107	ENSG00000169564
1443	HINT1	0.599824	0.024578	0.138648	ENSG00000169567
1444	DFFB	-0.69746	0.00224152	0.0426374	ENSG00000169598
1445	CENPX	0.781098	0.0357426	0.166546	ENSG00000169689
1446	AGPAT2	1.01159	0.00342827	0.0534177	ENSG00000169692
1447	GP9	0.946996	0.0336513	0.162256	ENSG00000169704
1448	MT1E	1.50085	0.00107702	0.0290334	ENSG00000169715
1449	GPS1	0.632173	0.0411322	0.178064	ENSG00000169727
1450	RFNG	0.818835	0.00256147	0.0455058	ENSG00000169733
1451	DCXR	1.25358	0.0011679	0.0305462	ENSG00000169738
1452	AHSP	1.56929	0.0215356	0.13076	ENSG00000169877
1453	SF3B5	0.82215	0.0162827	0.113184	ENSG00000169976
1454	NLGN2	-0.945175	0.00530745	0.0666947	ENSG00000169992
1455	TRAPPC1	0.983315	0.00293462	0.0494682	ENSG00000170043
1456	SIMC1	-0.743992	0.00423582	0.05868	ENSG00000170085
1457	NIPA1	-0.980667	0.0162565	0.113143	ENSG00000170113
1458	PWWP2A	-0.781023	0.0202262	0.126842	ENSG00000170234
1459	USP47	-0.591694	0.030618	0.155131	ENSG00000170242
1460	GON7	-0.713544	0.0201723	0.126842	ENSG00000170270
1461	GABARAP	0.913622	0.00297892	0.0499892	ENSG00000170296
1462	UBB	0.808794	0.0174572	0.11749	ENSG00000170315
1463	MGMT	0.89092	0.0367684	0.169158	ENSG00000170430
1464	CD14	0.613402	0.0403993	0.176606	ENSG00000170458
1465	NUDT9	-0.591502	0.00766879	0.0769235	ENSG00000170502
1466	PPM1D	-0.656449	0.022736	0.134337	ENSG00000170836
1467	RIOX2	-0.694634	0.00663937	0.0723905	ENSG00000170854
1468	LILRP2	0.738766	0.026679	0.144725	ENSG00000170858
1469	MTSS1	-0.77752	0.0147521	0.107511	ENSG00000170873
1470	RPS9	1.30599	0.000181441	0.0123925	ENSG00000170889
1471	TSEN34	0.631352	0.016002	0.112266	ENSG00000170892
1472	DNAJC24	-0.920862	0.0392194	0.174181	ENSG00000170946
1473	CEACAM3	0.79928	0.00266369	0.0464819	ENSG00000170956
1474	S1PR1	-1.21147	0.00434835	0.0597705	ENSG00000170989
1475	PKIA	-1.18913	0.00633914	0.0708242	ENSG00000171033
1476	FPR1	0.938023	0.00354846	0.0543242	ENSG00000171051
1477	JAGN1	0.879819	0.000538344	0.0210764	ENSG00000171135
1478	C9orf16	1.03203	0.00658779	0.0721243	ENSG00000171159
1479	TMEM126A	0.772925	0.00147944	0.0345254	ENSG00000171202
1480	SCAND1	1.07651	0.00661301	0.0721869	ENSG00000171222
1481	LRG1	0.717412	0.0261592	0.143202	ENSG00000171236
1482	CANT1	0.588173	0.0023664	0.0436956	ENSG00000171302
1483	ZNF581	0.962639	0.00672409	0.0726622	ENSG00000171425
1484	ZNF524	0.875294	0.0216399	0.130898	ENSG00000171443
1485	ZNF318	-0.666313	0.0240089	0.137182	ENSG00000171467
1486	PPID	-0.724037	0.00232928	0.0434909	ENSG00000171497
1487	BCL2L1	1.34589	0.00103884	0.0287086	ENSG00000171552
1488	CLSTN1	-0.685567	0.018714	0.122002	ENSG00000171603
1489	CXXC5	-0.612518	0.0122698	0.0968834	ENSG00000171604
1490	BPTF	-0.829114	0.0358532	0.166944	ENSG00000171634
1491	TCEA2	0.679873	0.030951	0.156201	ENSG00000171703
1492	GATM	-1.20201	0.0168664	0.115558	ENSG00000171766
1493	RHNO1	-0.851427	0.00330681	0.0530296	ENSG00000171792
1494	FBXL14	-0.657107	0.0243403	0.13815	ENSG00000171823
1495	RPS21	1.56325	0.000158411	0.0113488	ENSG00000171858
1496	PRNP	-1.18512	0.0157744	0.111771	ENSG00000171867
1497	LGALS9C	1.01248	0.0368036	0.169158	ENSG00000171916
1498	DRC3	-0.632842	0.0379881	0.171434	ENSG00000171962
1499	SHLD1	0.657615	0.00417443	0.0584776	ENSG00000171984
1500	THOP1	0.649809	0.0388124	0.173467	ENSG00000172009
1501	ISG20	0.712782	0.0111147	0.0929305	ENSG00000172183
1502	CXCR6	-0.727504	0.0225894	0.133951	ENSG00000172215
1503	AZU1	1.82731	0.0189499	0.12315	ENSG00000172232
1504	PAIP1	-0.677034	0.0297277	0.152895	ENSG00000172239
1505	ZNF131	-0.941297	0.00507912	0.0646867	ENSG00000172262
1506	BSG	0.876713	0.00222409	0.0423671	ENSG00000172270
1507	BPGM	1.07086	0.0472618	0.192108	ENSG00000172331
1508	MCRIP2	0.857046	0.0198177	0.12582	ENSG00000172366
1509	COPS9	1.70001	2.15885e-05	0.00369224	ENSG00000172428
1510	RASGRP1	-0.883792	0.0184381	0.121343	ENSG00000172575
1511	CHCHD1	1.11067	3.03157e-05	0.00459335	ENSG00000172586
1512	MRPL52	0.898533	0.00383738	0.0561425	ENSG00000172590
1513	ZNF621	-0.67489	0.0426864	0.181396	ENSG00000172888
1514	RNASEH2C	1.19148	0.000463454	0.0194562	ENSG00000172922
1515	TRMT112	0.617188	0.00714063	0.0741155	ENSG00000173113
1516	ADCK5	0.647571	0.0421578	0.180489	ENSG00000173137
1517	COMMD1	0.965704	0.0047375	0.0618927	ENSG00000173163
1518	MFSD4B	-0.663586	0.0369018	0.169491	ENSG00000173214
1519	MZT2A	1.08778	0.00379317	0.0559928	ENSG00000173272
1520	ZNF449	-0.638363	0.0383778	0.172249	ENSG00000173275
1521	MAP3K11	0.82076	0.00144802	0.0342074	ENSG00000173327
1522	KCNK7	1.228	0.00190401	0.0392364	ENSG00000173338
1523	ARV1	-0.775529	0.0041713	0.0584776	ENSG00000173409
1524	MINOS1	0.976242	2.10276e-05	0.00369224	ENSG00000173436
1525	SSSCA1	0.789435	0.0229179	0.134776	ENSG00000173465
1526	PTPRM	-1.69274	0.000245186	0.0148942	ENSG00000173482
1527	TNFRSF10C	0.927144	0.00135398	0.033129	ENSG00000173535
1528	MOB1B	-1.30621	0.0283794	0.149752	ENSG00000173542
1529	SLC19A1	0.838579	0.00115031	0.0303268	ENSG00000173638
1530	UQCRH	0.606258	0.0019812	0.0399942	ENSG00000173660
1531	HEG1	-1.07514	0.0380878	0.171708	ENSG00000173706
1532	EIF1	1.08898	3.7743e-06	0.00109653	ENSG00000173812
1533	TIGD3	0.714378	0.0467159	0.190535	ENSG00000173825
1534	NET1	-1.21222	0.00438809	0.0601815	ENSG00000173848
1535	PHOSPHO1	0.951693	0.0147477	0.107511	ENSG00000173868
1536	ATP5MD	0.686143	0.00175954	0.0377937	ENSG00000173915
1537	HOXB2	-0.910121	0.00701142	0.0737715	ENSG00000173917
1538	SWSAP1	0.944865	0.000999997	0.028452	ENSG00000173928
1539	TCAP	0.659635	0.00722737	0.0744374	ENSG00000173991
1540	CCS	0.591764	0.0429833	0.181975	ENSG00000173992
1541	ZNHIT2	0.832162	0.0257686	0.141889	ENSG00000174276
1542	PHLDA3	0.952687	0.0441127	0.184484	ENSG00000174307
1543	SNHG11	0.810593	0.0162689	0.11317	ENSG00000174365
1544	RALGAPA1	-1.17833	0.00172608	0.0374603	ENSG00000174373
1545	GCSAM	-0.598568	0.0123552	0.0972243	ENSG00000174500
1546	KY	1.08953	0.00347968	0.0537831	ENSG00000174611
1547	SH3PXD2B	1.15057	0.0277995	0.147889	ENSG00000174705
1548	LARP7	-0.877026	0.0101706	0.0888466	ENSG00000174720
1549	BRMS1	0.812521	0.00635756	0.070841	ENSG00000174744
1550	HRAS	0.970103	0.0095183	0.0857037	ENSG00000174775
1551	YIF1A	0.877598	0.017026	0.115928	ENSG00000174851
1552	CNIH2	0.897878	0.00690368	0.0733315	ENSG00000174871
1553	NDUFA11	1.56552	0.000132742	0.0105805	ENSG00000174886
1554	C19orf70	1.38337	0.00148782	0.0345899	ENSG00000174917
1555	GPR171	-0.715536	0.0448554	0.186525	ENSG00000174946
1556	FBXW8	-0.759854	0.00244953	0.0445991	ENSG00000174989
1557	CHST2	-0.67592	0.00375628	0.0557605	ENSG00000175040
1558	PARL	1.09186	0.000261754	0.0154728	ENSG00000175193
1559	ZNF408	0.590191	0.0136264	0.102759	ENSG00000175213
1560	CATSPER1	0.816711	0.0352922	0.165677	ENSG00000175294
1561	LSM1	-0.739873	0.0115973	0.0948356	ENSG00000175324
1562	PTPN2	-0.74918	0.00187552	0.0388727	ENSG00000175354
1563	ZNF25	-0.98325	0.0298771	0.153185	ENSG00000175395
1564	CLTB	0.834971	0.00576155	0.0685458	ENSG00000175416
1565	CCDC14	-0.843673	0.0367218	0.169158	ENSG00000175455
1566	TBC1D10C	0.735709	0.0119373	0.0957162	ENSG00000175463
1567	POLD4	0.893179	0.00112405	0.0299338	ENSG00000175482
1568	CABP4	-0.825656	0.0301717	0.15375	ENSG00000175544
1569	UCP2	0.721907	0.0117533	0.0953607	ENSG00000175567
1570	C11orf68	0.666917	0.00939888	0.085035	ENSG00000175573
1571	CCDC85B	1.07723	0.0164859	0.113958	ENSG00000175602
1572	TMEM70	0.593766	0.00447452	0.0608506	ENSG00000175606
1573	AURKAIP1	1.0914	0.000882836	0.026389	ENSG00000175756
1574	MSRA	0.736166	0.00769386	0.0769503	ENSG00000175806
1575	ORAI3	0.883007	0.000947275	0.0274439	ENSG00000175938
1576	TUBB6	-0.793265	0.00622539	0.0702687	ENSG00000176014
1577	JAKMIP2	-0.87133	0.00842699	0.0808476	ENSG00000176049
1578	TPRN	0.829179	0.0145875	0.107105	ENSG00000176058
1579	SSNA1	0.868267	0.00393739	0.0570092	ENSG00000176101
1580	UFSP1	0.741239	0.0201581	0.126842	ENSG00000176125
1581	CCDC57	0.658011	0.0394758	0.174569	ENSG00000176155
1582	SPHK1	0.803159	0.0129521	0.099796	ENSG00000176170
1583	COX8A	1.17836	0.000780588	0.0249535	ENSG00000176340
1584	PLA2G16	0.692075	0.0237841	0.136492	ENSG00000176485
1585	CNTD1	-0.677342	0.032251	0.159166	ENSG00000176563
1586	AC008969.1	-1.0538	2.30331e-05	0.00384331	ENSG00000176593
1587	PNMA1	-1.1828	0.00272386	0.0472447	ENSG00000176903
1588	C8G	1.24991	0.00962461	0.0862594	ENSG00000176919
1589	FAM89B	1.20507	0.000669727	0.0238173	ENSG00000176973
1590	SMCR8	-0.65927	0.0335956	0.162179	ENSG00000176994
1591	RHOG	1.11574	0.000761127	0.0248346	ENSG00000177105
1592	MRVI1-AS1	1.10141	0.00580943	0.0686691	ENSG00000177112
1593	TALDO1	0.691176	0.0197589	0.125723	ENSG00000177156
1594	KCNA3	-0.594192	0.0457932	0.18864	ENSG00000177272
1595	AC024940.1	1.29565	0.0455858	0.188138	ENSG00000177359
1596	MAGEF1	-0.782073	0.00584369	0.068808	ENSG00000177383
1597	ZFAS1	1.09795	0.00161077	0.0361108	ENSG00000177410
1598	ACOT4	0.868653	0.0430551	0.1822	ENSG00000177465
1599	ZBTB33	-0.707092	0.0491377	0.196029	ENSG00000177485
1600	ATOX1	1.16823	0.000682396	0.0238173	ENSG00000177556
1601	PIDD1	0.652411	0.0393718	0.174395	ENSG00000177595
1602	RPLP2	1.28247	0.00123624	0.0315205	ENSG00000177600
1603	JUN	-0.787528	0.0207057	0.128022	ENSG00000177606
1604	AGTRAP	1.15244	0.000736571	0.0244719	ENSG00000177674
1605	POLR2L	0.997108	0.0144979	0.106826	ENSG00000177700
1606	CHID1	0.933165	0.00148294	0.0345373	ENSG00000177830
1607	SVBP	0.862117	0.000852382	0.0257709	ENSG00000177868
1608	LRRC75B	0.956756	0.0114921	0.0941513	ENSG00000178026
1609	NDUFAF3	0.780358	0.00494232	0.0636849	ENSG00000178057
1610	BOLA1	0.940645	0.00177394	0.0378997	ENSG00000178096
1611	DDX10	-1.06285	0.000157088	0.0113488	ENSG00000178105
1612	PRSS36	1.01321	0.00643949	0.0712853	ENSG00000178226
1613	GALNT11	-0.634748	0.0239645	0.137135	ENSG00000178234
1614	GEN1	-0.761543	0.0484931	0.195081	ENSG00000178295
1615	COX14	1.25404	2.77868e-05	0.00441307	ENSG00000178449
1616	CD28	-0.661447	0.0391476	0.174087	ENSG00000178562
1617	MAF	-1.32527	0.00176612	0.0377939	ENSG00000178573
1618	PARP10	0.582092	0.0452315	0.187439	ENSG00000178685
1619	DHFR2	-0.833951	0.0139799	0.104487	ENSG00000178700
1620	EXOSC4	0.913721	0.0175807	0.118059	ENSG00000178896
1621	CYBC1	0.742156	0.00434298	0.0597705	ENSG00000178927
1622	ZBTB7A	-0.585412	6.66799e-05	0.00697599	ENSG00000178951
1623	SELENOW	0.781296	0.0120918	0.0962266	ENSG00000178980
1624	MRFAP1L1	-0.846047	0.00462592	0.0614087	ENSG00000178988
1625	RRS1	-0.842126	0.000544657	0.021179	ENSG00000179041
1626	EXOC3L1	1.51653	0.0152205	0.109625	ENSG00000179044
1627	DPM3	1.22161	0.00684177	0.0729679	ENSG00000179085
1628	CYC1	0.882241	0.00623993	0.0702687	ENSG00000179091
1629	GIMAP7	-1.05031	0.001603	0.0360593	ENSG00000179144
1630	EDC3	0.732666	0.00125293	0.0316904	ENSG00000179151
1631	LDLRAD3	-0.731068	0.0320997	0.159075	ENSG00000179241
1632	GATA2	-1.21054	0.0327987	0.160474	ENSG00000179348
1633	SHARPIN	0.940053	0.00333256	0.0530821	ENSG00000179526
1634	DGKZP1	-0.686669	0.0185383	0.121457	ENSG00000179611
1635	CITED4	0.938485	0.02492	0.139548	ENSG00000179862
1636	PDXDC1	-0.642577	0.00571958	0.0683681	ENSG00000179889
1637	ZNF154	-0.866844	0.0434792	0.183113	ENSG00000179909
1638	ITLN1	1.32785	0.0105707	0.0904825	ENSG00000179914
1639	ZNF784	0.751806	0.013282	0.10138	ENSG00000179922
1640	PUF60	0.585755	0.0435608	0.183126	ENSG00000179950
1641	DCTPP1	1.15739	0.000528241	0.0208481	ENSG00000179958
1642	TSHZ1	-1.06248	0.0158309	0.111771	ENSG00000179981
1643	TMEM86B	1.42163	0.000172539	0.0120979	ENSG00000180089
1644	37135	0.70026	0.0415207	0.179099	ENSG00000180096
1645	EXOC3	0.622575	0.00135265	0.033129	ENSG00000180104
1646	ZNF816	-1.00277	0.00421484	0.0585464	ENSG00000180257
1647	CCDC43	-0.660642	0.00596584	0.069166	ENSG00000180329
1648	CCDC66	-1.22332	0.000303046	0.0163434	ENSG00000180376
1649	C9orf139	0.616825	0.0104433	0.0899643	ENSG00000180539
1650	FUT7	1.28938	0.000835736	0.0255156	ENSG00000180549
1651	PCGF5	0.705965	0.00586524	0.068808	ENSG00000180628
1652	ZFP3	-0.601423	0.0070556	0.0738736	ENSG00000180787
1653	PDIA3P1	-1.19956	0.000336797	0.0170102	ENSG00000180867
1654	SSR4	1.23588	0.00176435	0.0377939	ENSG00000180879
1655	D2HGDH	0.682013	0.0358687	0.166957	ENSG00000180902
1656	MRPL14	0.677137	0.0218188	0.131501	ENSG00000180992
1657	TRAPPC5	0.743563	0.00382153	0.0560974	ENSG00000181029
1658	RPH3AL	0.858699	0.0183523	0.120987	ENSG00000181031
1659	HIGD1A	0.749358	0.0429882	0.181975	ENSG00000181061
1660	PJA1	-0.86563	0.00840454	0.080691	ENSG00000181191
1661	WASHC1	1.0017	0.0193441	0.124469	ENSG00000181404
1662	ZBTB2	-0.817604	0.0229923	0.134781	ENSG00000181472
1663	LSM10	0.671645	0.0116206	0.0948995	ENSG00000181817
1664	IBA57	0.620377	0.0067763	0.0726622	ENSG00000181873
1665	ADO	-0.669816	0.00869643	0.0817779	ENSG00000181915
1666	SNRPE	0.91581	0.000726206	0.0243729	ENSG00000182004
1667	TRPC2	1.58481	4.59291e-05	0.00576607	ENSG00000182048
1668	WRB	0.729451	0.0370303	0.169609	ENSG00000182093
1669	ERCC6L2	-0.88657	0.0380814	0.171708	ENSG00000182150
1670	MRPL41	1.02495	0.00656692	0.0720776	ENSG00000182154
1671	TP53TG1	1.51751	5.47955e-05	0.00644924	ENSG00000182165
1672	TSEN54	0.695813	0.0228253	0.134488	ENSG00000182173
1673	ARL6IP4	0.831513	0.0282959	0.149512	ENSG00000182196
1674	MOB2	0.801839	0.00411081	0.0582048	ENSG00000182208
1675	TSHZ2	-0.839436	0.00298224	0.0499892	ENSG00000182463
1676	CAPN12	-0.790367	0.0142093	0.105319	ENSG00000182472
1677	GLRX5	0.813576	0.0371967	0.169986	ENSG00000182512
1678	MFSD5	0.676217	0.00210248	0.0415517	ENSG00000182544
1679	SPNS3	1.16743	0.0172865	0.117036	ENSG00000182557
1680	SATB1	-0.980718	0.0208698	0.128374	ENSG00000182568
1681	BRICD5	0.691746	0.0342664	0.163202	ENSG00000182685
1682	PAQR7	0.580841	0.0312363	0.15692	ENSG00000182749
1683	NGRN	-0.663909	0.0104233	0.0899214	ENSG00000182768
1684	ADGRG3	0.74619	0.0306104	0.155131	ENSG00000182885
1685	MTA1	-1.00966	1.59213e-06	0.00065586	ENSG00000182979
1686	CADM1	-0.994423	0.0173038	0.117094	ENSG00000182985
1687	NAA38	0.785034	0.0360947	0.167595	ENSG00000183011
1688	SPNS2	0.773748	0.0463944	0.190055	ENSG00000183018
1689	MCEMP1	0.869336	0.0333602	0.161556	ENSG00000183019
1690	SLC25A10	1.68862	0.000434952	0.0189225	ENSG00000183048
1691	SMDT1	1.49906	2.99943e-06	0.00101381	ENSG00000183172
1692	CCDC125	0.589753	0.0465828	0.190227	ENSG00000183323
1693	BCOR	-1.14247	0.0375981	0.170844	ENSG00000183337
1694	FHL3	0.637891	0.0301648	0.15375	ENSG00000183386
1695	EP400	-0.622648	0.0126691	0.0988026	ENSG00000183495
1696	PI4KAP2	-0.835113	0.00112941	0.0300159	ENSG00000183506
1697	TENT5C	1.331	0.00403182	0.0575813	ENSG00000183508
1698	SFXN4	0.619795	0.0152029	0.109571	ENSG00000183605
1699	MRPL54	1.18962	0.00279015	0.048141	ENSG00000183617
1700	NDUFB1	0.737924	0.00139773	0.0335145	ENSG00000183648
1701	UPP1	0.754809	0.0382426	0.171913	ENSG00000183696
1702	ASCL2	0.84776	0.0206821	0.127972	ENSG00000183734
1703	TBL3	0.653318	0.0304572	0.154715	ENSG00000183751
1704	NPIPA5	-1.56746	0.000897591	0.0267693	ENSG00000183793
1705	CCR4	-1.13609	0.00252577	0.0450537	ENSG00000183813
1706	NUDT14	1.15238	0.0117483	0.0953607	ENSG00000183828
1707	TOB2	-0.609743	0.0309384	0.156199	ENSG00000183864
1708	SH2D1A	-1.02303	0.00813791	0.0792275	ENSG00000183918
1709	HTR7P1	-0.859936	0.0397286	0.17517	ENSG00000183935
1710	PRKX	-0.674359	0.0445841	0.185866	ENSG00000183943
1711	COA3	0.671752	0.0293578	0.151941	ENSG00000183978
1712	VPS33B	0.721389	0.0159854	0.112266	ENSG00000184056
1713	UQCR10	0.65239	0.0225244	0.133862	ENSG00000184076
1714	TREML3P	0.837304	0.022833	0.134488	ENSG00000184106
1715	C1QTNF12	1.01484	0.00704194	0.0738736	ENSG00000184163
1716	UBE2F	0.943103	4.78023e-06	0.00131277	ENSG00000184182
1717	TSPYL2	-0.614814	0.00550044	0.0676669	ENSG00000184205
1718	PGP	0.707023	0.00928275	0.0846415	ENSG00000184207
1719	HIST2H2AC	1.13353	0.0186604	0.121954	ENSG00000184260
1720	TSSC4	1.27318	0.000781586	0.0249535	ENSG00000184281
1721	TXNRD2	0.934611	0.00233645	0.0435631	ENSG00000184470
1722	XPOT	-0.683487	0.0253223	0.140665	ENSG00000184575
1723	NELL2	-0.922236	0.00563774	0.0682431	ENSG00000184613
1724	OSBP2	1.28089	0.0123227	0.0970354	ENSG00000184792
1725	APOO	0.590104	0.022491	0.133849	ENSG00000184831
1726	TMEM186	0.66033	0.0045536	0.0613285	ENSG00000184857
1727	ARMCX2	-0.738941	0.028059	0.148723	ENSG00000184867
1728	H1FX	0.879135	0.0108447	0.0916374	ENSG00000184897
1729	SIVA1	1.07552	0.000343355	0.0171444	ENSG00000184990
1730	DGAT1	0.805137	0.00400502	0.0574474	ENSG00000185000
1731	CIB1	0.613523	0.0371773	0.169986	ENSG00000185043
1732	NSMCE3	-0.830586	0.000134971	0.0105805	ENSG00000185115
1733	LRRC37B	-0.702447	0.00197253	0.0399283	ENSG00000185158
1734	LINC00482	0.941001	0.0298448	0.153139	ENSG00000185168
1735	SIGIRR	0.726006	0.0335071	0.161955	ENSG00000185187
1736	NRBP2	-0.624966	0.0035893	0.0546079	ENSG00000185189
1737	PRSS57	1.00277	0.0330445	0.160979	ENSG00000185198
1738	IFITM2	0.885899	0.0168118	0.115373	ENSG00000185201
1739	PGBD2	-0.698064	0.0144651	0.106644	ENSG00000185220
1740	PRPF39	-1.02905	0.0246792	0.138811	ENSG00000185246
1741	TEDC1	0.848057	0.020493	0.127399	ENSG00000185347
1742	MAPK11	0.901934	0.0118625	0.09564	ENSG00000185386
1743	TARSL2	-0.771184	0.000402446	0.0184203	ENSG00000185418
1744	MUC1	0.626684	0.0408302	0.177166	ENSG00000185499
1745	INKA1	0.862183	0.0166818	0.11489	ENSG00000185614
1746	PSMD13	0.778279	0.00155292	0.035539	ENSG00000185627
1747	SNAI3	0.811353	0.00333807	0.0530821	ENSG00000185669
1748	DRG1	0.656244	0.00499766	0.0640226	ENSG00000185721
1749	PCYT2	0.836296	0.0095123	0.0857037	ENSG00000185813
1750	BCAP31	0.592219	0.0183564	0.120987	ENSG00000185825
1751	GNB1L	0.698089	0.012221	0.0966971	ENSG00000185838
1752	NPIPB4	-1.1323	0.000246554	0.0149086	ENSG00000185864
1753	ZNF829	-1.00479	0.00912313	0.0837811	ENSG00000185869
1754	KLHDC8B	0.934587	0.0144003	0.106285	ENSG00000185909
1755	C7orf61	0.792509	0.00604594	0.0693529	ENSG00000185955
1756	RASA3	-0.652281	0.000638639	0.0232747	ENSG00000185989
1757	NDUFA13	1.12298	0.00910733	0.0837811	ENSG00000186010
1758	BCL9L	-1.28969	0.0074632	0.075656	ENSG00000186174
1759	CYP4F12	0.826345	0.0075475	0.0762385	ENSG00000186204
1760	AC016757.1	0.92281	0.0457833	0.18864	ENSG00000186235
1761	ZNF17	-1.38151	0.000168892	0.0119534	ENSG00000186272
1762	ZNF555	-0.634564	0.00878535	0.0822504	ENSG00000186300
1763	KRT10	1.27583	3.65994e-05	0.00502556	ENSG00000186395
1764	TMEM222	0.810765	0.0100327	0.0883447	ENSG00000186501
1765	PRR5	1.11287	0.00551436	0.0676818	ENSG00000186654
1766	HYAL3	0.97589	0.0119243	0.0957162	ENSG00000186792
1767	TNFRSF4	1.23265	0.00640014	0.0710755	ENSG00000186827
1768	TNFRSF18	1.45804	0.00219797	0.0423671	ENSG00000186891
1769	ZNF395	-0.634344	0.00208005	0.041232	ENSG00000186918
1770	EMID1	1.63843	0.00238554	0.0437969	ENSG00000186998
1771	RPS19BP1	0.802054	0.00380808	0.0560247	ENSG00000187051
1772	LILRA5	1.08834	0.00440046	0.0601815	ENSG00000187116
1773	TSPYL4	-0.663545	0.0340706	0.162962	ENSG00000187189
1774	MT1X	0.81699	0.0359963	0.167373	ENSG00000187193
1775	BCAM	1.76907	0.00700159	0.0737715	ENSG00000187244
1776	FPR3	-1.04232	0.0387366	0.173211	ENSG00000187474
1777	PTMA	-1.29757	6.20877e-06	0.00157392	ENSG00000187514
1778	PRR13P5	-1.08768	0.00139835	0.0335145	ENSG00000187534
1779	MAGEH1	-0.659067	0.00535908	0.0670306	ENSG00000187601
1780	EXD3	0.683185	0.0322416	0.159166	ENSG00000187609
1781	DHRS4L2	0.91101	0.0243895	0.138281	ENSG00000187630
1782	TRPV2	0.694247	0.0041658	0.0584776	ENSG00000187688
1783	HIST1H1C	1.78572	0.000332651	0.0168654	ENSG00000187837
1784	TTC24	-1.05877	0.0183032	0.120987	ENSG00000187862
1785	PMS2CL	-0.726909	0.0179008	0.119357	ENSG00000187953
1786	CYHR1	0.820054	0.00587476	0.068808	ENSG00000187954
1787	ZC3H6	-1.06308	0.00254138	0.0452709	ENSG00000188177
1788	LAMTOR4	1.59094	2.91966e-05	0.00448468	ENSG00000188186
1789	ZNF793	-0.966061	0.0202409	0.12685	ENSG00000188227
1790	PP7080	0.777287	0.0333382	0.161553	ENSG00000188242
1791	ZNF669	-0.626787	0.0243316	0.13815	ENSG00000188295
1792	CERKL	-0.944587	0.0155087	0.110625	ENSG00000188452
1793	HBA2	1.48623	0.0083438	0.080459	ENSG00000188536
1794	UROS	0.765801	0.0055821	0.0680696	ENSG00000188690
1795	FBF1	0.92214	0.00874837	0.0820206	ENSG00000188878
1796	ZNF567	-1.34369	0.00584764	0.068808	ENSG00000189042
1797	NDUFA4	0.801879	0.0111193	0.0929305	ENSG00000189043
1798	TMEM120A	1.20233	0.00143885	0.0341017	ENSG00000189077
1799	JPT1	0.845931	0.00403138	0.0575813	ENSG00000189159
1800	ZNF600	-0.75968	0.0033905	0.0533274	ENSG00000189190
1801	DRICH1	0.799927	0.0258162	0.142032	ENSG00000189269
1802	RRP7A	0.959034	0.00863042	0.0814361	ENSG00000189306
1803	RPS2P46	-0.980976	0.00457263	0.0613285	ENSG00000189343
1804	GSPT2	-0.635538	0.00671041	0.0726245	ENSG00000189369
1805	C8orf76	1.63005	8.15336e-07	0.000401162	ENSG00000189376
1806	S100A4	1.64733	5.67256e-05	0.00655161	ENSG00000196154
1807	ACADSB	-0.997316	0.0196647	0.125575	ENSG00000196177
1808	CTSE	1.22404	0.0258749	0.142091	ENSG00000196188
1809	EEF1A1P5	-1.26104	1.78294e-06	0.000693647	ENSG00000196205
1810	GIMAP5	-0.822197	0.0142135	0.105319	ENSG00000196329
1811	NTNG2	0.641839	0.0333475	0.161553	ENSG00000196358
1812	INCA1	-0.981632	0.00579439	0.0686691	ENSG00000196388
1813	ZNF765	-0.624641	0.0234221	0.13538	ENSG00000196417
1814	S100A5	1.34297	0.00525056	0.0661691	ENSG00000196420
1815	ZNF775	0.785947	0.012274	0.0968834	ENSG00000196456
1816	ZNF605	-0.683661	0.0206653	0.127952	ENSG00000196458
1817	PRPF40A	-0.791361	0.0231008	0.134875	ENSG00000196504
1818	SLC6A9	1.2572	0.0318486	0.1585	ENSG00000196517
1819	NACA	1.04277	2.70383e-06	0.000937944	ENSG00000196531
1820	HBG2	3.91859	0.000123593	0.0102466	ENSG00000196565
1821	ZNF782	-1.2011	0.00114966	0.0303268	ENSG00000196597
1822	RABL6	0.675997	0.0234261	0.13538	ENSG00000196642
1823	TRAPPC4	0.819736	0.000442607	0.0191052	ENSG00000196655
1824	LINC00173	0.76186	0.0220185	0.131991	ENSG00000196668
1825	TOMM7	0.581331	0.0318035	0.1585	ENSG00000196683
1826	ZNF418	-0.760984	0.0146793	0.107296	ENSG00000196724
1827	GM2A	0.689838	0.0142532	0.105554	ENSG00000196743
1828	SNHG17	0.770813	0.0121375	0.0964417	ENSG00000196756
1829	CTBP1-DT	-0.794001	0.00280548	0.0483296	ENSG00000196810
1830	LAGE3	1.18331	0.00115479	0.0303374	ENSG00000196976
1831	WDR45	0.841246	0.000244868	0.0148942	ENSG00000196998
1832	ZNF138	-0.903496	0.0339515	0.162627	ENSG00000197008
1833	SERTAD1	1.06399	0.000460458	0.0193922	ENSG00000197019
1834	ZNF441	-1.20519	0.0203794	0.12732	ENSG00000197044
1835	ARRDC1	0.768686	0.0023672	0.0436956	ENSG00000197070
1836	CH17-340M24.3	1.00282	0.0242812	0.13812	ENSG00000197180
1837	MIRLET7BHG	1.18875	0.00158272	0.0358655	ENSG00000197182
1838	SLC22A4	0.923004	0.0158346	0.111771	ENSG00000197208
1839	IL27	1.06572	0.00522253	0.065942	ENSG00000197272
1840	MRPL21	1.07521	0.00090381	0.0268334	ENSG00000197345
1841	ZNF786	-0.868432	3.71256e-05	0.00504525	ENSG00000197362
1842	ZNF675	-1.11682	0.0247484	0.138941	ENSG00000197372
1843	SHPK	0.663073	0.0262781	0.143377	ENSG00000197417
1844	C5orf56	0.584216	0.00901574	0.0832834	ENSG00000197536
1845	GZMM	1.49537	0.00079106	0.0249535	ENSG00000197540
1846	ATG7	0.866026	7.51279e-05	0.00757816	ENSG00000197548
1847	ZNF841	-0.828043	0.000224895	0.0143911	ENSG00000197608
1848	DPP4	-0.647104	0.0141056	0.104873	ENSG00000197635
1849	DNAH10	1.77849	0.00601054	0.0693529	ENSG00000197653
1850	NMB	1.01544	0.0118995	0.0957162	ENSG00000197696
1851	CR1L	1.33202	0.00505342	0.0645486	ENSG00000197721
1852	RPL37A	1.0687	0.000705443	0.0241536	ENSG00000197756
1853	ATAD3A	0.679905	0.0361662	0.167808	ENSG00000197785
1854	GPAA1	0.618898	0.0217797	0.131336	ENSG00000197858
1855	S100A6	1.63634	8.4447e-05	0.00809806	ENSG00000197956
1856	C1orf122	1.18349	0.00073395	0.0244719	ENSG00000197982
1857	KEL	1.05014	0.0161145	0.112631	ENSG00000197993
1858	CCDC151	0.9607	0.0369671	0.169555	ENSG00000198003
1859	FCGR1B	0.904001	0.00311197	0.0511497	ENSG00000198019
1860	ZNF84	-0.598938	0.0356944	0.166437	ENSG00000198040
1861	MAK16	-0.585875	0.0117599	0.0953607	ENSG00000198042
1862	ZBTB14	-0.708073	0.0389728	0.173712	ENSG00000198081
1863	SOWAHC	-1.02944	0.0334597	0.161918	ENSG00000198142
1864	HMGN5	-1.48648	0.038221	0.171913	ENSG00000198157
1865	ZNF251	-0.789551	0.000313529	0.0164405	ENSG00000198169
1866	ZNF607	-0.786847	0.0060711	0.0693529	ENSG00000198182
1867	HSD17B11	0.592763	0.0415143	0.179099	ENSG00000198189
1868	QRICH1	-0.600677	1.1595e-05	0.00238822	ENSG00000198218
1869	DDX42	-0.596877	0.00364492	0.0549821	ENSG00000198231
1870	UBL5	1.44605	6.19565e-06	0.00157392	ENSG00000198258
1871	MYL4	1.75885	8.07465e-05	0.00794328	ENSG00000198336
1872	HOXC4	-0.66806	0.0365154	0.168743	ENSG00000198353
1873	MT1F	1.11175	0.000782473	0.0249535	ENSG00000198417
1874	ARMH1	0.761544	0.0174246	0.117429	ENSG00000198520
1875	ZNF43	-0.805687	0.00247593	0.0447705	ENSG00000198521
1876	ZNF28	-0.927203	0.0218652	0.131671	ENSG00000198538
1877	CEP290	-1.32369	0.0362522	0.167971	ENSG00000198707
1878	MSRB1	0.955	0.00469337	0.0616215	ENSG00000198736
1879	ZNF830	-0.664106	0.00310885	0.0511497	ENSG00000198783
1880	INPP5F	-0.625365	0.0374908	0.170692	ENSG00000198825
1881	TOX	-0.883377	0.0325092	0.159604	ENSG00000198846
1882	RUSC2	-0.594727	0.0212308	0.129507	ENSG00000198853
1883	FICD	-0.612882	0.0201879	0.126842	ENSG00000198855
1884	R3HDM4	1.05963	0.000317192	0.0164405	ENSG00000198858
1885	TYW1	-0.64927	0.00735883	0.0749662	ENSG00000198874
1886	DCAF12	1.03046	0.00237204	0.0436956	ENSG00000198876
1887	SFMBT2	-0.967817	0.0363207	0.168229	ENSG00000198879
1888	PRMT6	-0.682874	0.0404069	0.176606	ENSG00000198890
1889	SHISA4	1.94645	0.000154667	0.0112805	ENSG00000198892
1890	RPL39	2.8647	7.99413e-11	5.26893e-07	ENSG00000198918
1891	APRT	0.843637	0.0290767	0.151498	ENSG00000198931
1892	GPRASP1	-1.27833	0.0032763	0.0529837	ENSG00000198932
1893	TBKBP1	0.711513	0.01243	0.0973573	ENSG00000198933
1894	MAGEE1	-1.12963	0.0184627	0.121391	ENSG00000198934
1895	CCDC167	1.17704	0.00345761	0.0536907	ENSG00000198937
1896	L3MBTL3	-0.780605	0.0304734	0.154738	ENSG00000198945
1897	SNORA73B	2.18887	0.0207789	0.128114	ENSG00000200087
1898	RNY1	3.10241	0.0141502	0.105087	ENSG00000201098
1899	RNU4-2	4.60553	0.000943893	0.027434	ENSG00000202538
1900	ZNF525	-1.04092	0.0270854	0.145849	ENSG00000203326
1901	CENPW	0.89019	0.00681278	0.0727175	ENSG00000203760
1902	SPRN	1.42788	0.000674268	0.0238173	ENSG00000203772
1903	ADAMTSL4-AS1	0.766838	0.0378558	0.171185	ENSG00000203804
1904	IFIT1B	1.42221	0.0068081	0.0727175	ENSG00000204010
1905	MAFB	-0.968705	0.0231396	0.134968	ENSG00000204103
1906	TRAF3IP1	-0.792945	0.0426247	0.181251	ENSG00000204104
1907	ZDHHC18	0.68569	0.00535344	0.0670306	ENSG00000204160
1908	AGAP9	-1.03693	0.00930029	0.0846415	ENSG00000204172
1909	HSD17B8	1.06252	0.00678555	0.0726622	ENSG00000204228
1910	OXLD1	0.624339	0.0389294	0.173712	ENSG00000204237
1911	HLA-DOA	-0.653427	0.0464009	0.190055	ENSG00000204252
1912	HNRNPCP2	-1.27194	0.000110445	0.00970591	ENSG00000204253
1913	PSMB8	0.812203	0.000493679	0.0199622	ENSG00000204264
1914	LSM2	0.650954	0.025198	0.140211	ENSG00000204392
1915	LY6G5C	0.728842	0.013865	0.103905	ENSG00000204428
1916	CSNK2B	0.997264	0.00242292	0.0442982	ENSG00000204435
1917	APOM	0.750981	0.0196835	0.125575	ENSG00000204444
1918	AIF1	1.33324	2.0447e-05	0.00364233	ENSG00000204472
1919	LST1	1.12209	0.000738872	0.0244719	ENSG00000204482
1920	NFKBIL1	0.697695	0.0246567	0.138811	ENSG00000204498
1921	ZNF551	-0.793545	0.00996188	0.0881326	ENSG00000204519
1922	FLJ45513	1.17302	0.00402562	0.0575813	ENSG00000204584
1923	ZNF468	-0.903243	0.0314774	0.157602	ENSG00000204604
1924	TRIM10	0.942761	0.01215	0.0964829	ENSG00000204613
1925	HLA-J	2.3495	0.00325421	0.0528288	ENSG00000204622
1926	TBC1D8	-0.809634	0.010254	0.0891615	ENSG00000204634
1927	HLA-F	0.730867	0.000382299	0.0180626	ENSG00000204642
1928	STARD7-AS1	0.640099	0.0170791	0.11599	ENSG00000204685
1929	ZNF204P	-1.65554	0.00806012	0.0789952	ENSG00000204789
1930	ATXN2	-0.6029	0.00722083	0.0744374	ENSG00000204842
1931	ZBTB48	0.823267	0.00698582	0.0737715	ENSG00000204859
1932	NAT8B	0.938032	0.0418888	0.180097	ENSG00000204872
1933	UQCC3	1.16545	0.00151953	0.0349572	ENSG00000204922
1934	PSENEN	1.40858	0.000431222	0.0188783	ENSG00000205155
1935	PSMB10	0.908953	0.00569403	0.0683514	ENSG00000205220
1936	NT5M	1.13111	0.00240947	0.0441135	ENSG00000205309
1937	PRR13	0.858507	0.000500578	0.0201177	ENSG00000205352
1938	TMSB4X	1.16401	3.48137e-06	0.00109653	ENSG00000205542
1939	TMEM256	1.75541	3.20813e-05	0.00469884	ENSG00000205544
1940	LCMT1	0.842264	0.00189112	0.0390733	ENSG00000205629
1941	LIN52	-0.878838	0.0425398	0.181065	ENSG00000205659
1942	CYP2D7	0.754327	0.00849862	0.0811215	ENSG00000205702
1943	ETFRF1	-0.689816	0.0275986	0.147295	ENSG00000205707
1944	ZDHHC11B	-1.35623	0.00308067	0.0511453	ENSG00000206077
1945	HBM	2.2666	0.000255747	0.0153239	ENSG00000206177
1946	HLA-A	0.877095	0.00358237	0.0545928	ENSG00000206503
1947	MT-TL1	-0.987979	0.0329514	0.160816	ENSG00000209082
1948	MT-TF	-1.11702	0.00691146	0.073355	ENSG00000210049
1949	MT-TP	-0.877176	0.00203428	0.0405687	ENSG00000210196
1950	GPX3	0.849507	0.0143704	0.106243	ENSG00000211445
1951	SLC48A1	0.659419	0.0140044	0.104504	ENSG00000211584
1952	IGKV4-1	-1.37271	0.0349385	0.164912	ENSG00000211598
1953	IGLV5-52	-0.911852	0.0128111	0.0993384	ENSG00000211643
1954	IGLV1-44	-1.57103	0.0183331	0.120987	ENSG00000211651
1955	IGLV2-18	-1.44402	0.0143895	0.106265	ENSG00000211664
1956	TRBJ2-2P	0.776874	0.0335164	0.161955	ENSG00000211766
1957	TRAV13-1	-0.769185	0.0354252	0.165888	ENSG00000211788
1958	TRAV14DV4	-1.02994	0.0406511	0.176911	ENSG00000211792
1959	TRDC	1.05312	0.00998855	0.0882282	ENSG00000211829
1960	IGHV1-3	-2.22431	0.00185887	0.0388727	ENSG00000211935
1961	IGHV2-5	-1.43007	0.0390268	0.173801	ENSG00000211937
1962	IGHV1-18	-1.66439	0.00995002	0.0880868	ENSG00000211945
1963	IGHV1-24	-1.84135	0.0338204	0.162627	ENSG00000211950
1964	IGHV3-73	-1.67803	0.0186143	0.121774	ENSG00000211976
1965	MT-ND4L	-0.829393	0.0112627	0.0934563	ENSG00000212907
1966	AL365357.1	4.30984	0.000556437	0.0215101	ENSG00000213058
1967	LPAL2	-0.69529	0.039798	0.175281	ENSG00000213071
1968	ACKR1	2.01688	0.000149106	0.0111677	ENSG00000213088
1969	CRIP1	0.822512	0.0433656	0.182846	ENSG00000213145
1970	LTC4S	1.4659	0.00123391	0.0315205	ENSG00000213316
1971	MXD3	0.615484	0.0266293	0.144679	ENSG00000213347
1972	LINC00671	1.33328	0.0202468	0.12685	ENSG00000213373
1973	LCAT	0.614607	0.0257903	0.141949	ENSG00000213398
1974	SYNJ2BP	-0.992631	0.00592415	0.0689337	ENSG00000213463
1975	ARL2	1.13493	0.00845587	0.0809479	ENSG00000213465
1976	SRA1	0.920075	0.0038172	0.0560963	ENSG00000213523
1977	NDUFS3	0.981521	0.00217172	0.0423671	ENSG00000213619
1978	GPSM3	0.713272	0.00937491	0.0848764	ENSG00000213654
1979	S1PR3	-0.769245	0.0158643	0.111771	ENSG00000213694
1980	DDAH2	0.62493	0.0152829	0.109787	ENSG00000213722
1981	RPS29	1.06888	0.00045112	0.0193223	ENSG00000213741
1982	ACTBP2	-1.35737	9.83974e-05	0.00913432	ENSG00000213763
1983	TAX1BP3	1.13953	0.000396584	0.0183431	ENSG00000213977
1984	MRPL23	0.834875	0.0341954	0.163091	ENSG00000214026
1985	CPNE1	0.621312	0.00811448	0.0791747	ENSG00000214078
1986	PAXIP1-AS2	-1.19308	0.0122527	0.0968317	ENSG00000214106
1987	PTMAP5	-1.75836	8.96515e-07	0.000407512	ENSG00000214182
1988	C19orf38	0.639734	0.0259206	0.142168	ENSG00000214212
1989	FIS1	0.698449	0.0412545	0.178289	ENSG00000214253
1990	SCART1	-1.49698	0.000692382	0.0240653	ENSG00000214279
1991	SPDYE3	-0.593373	0.0106684	0.0908629	ENSG00000214300
1992	KANSL1-AS1	0.944729	0.0304312	0.154686	ENSG00000214401
1993	PLIN5	0.885999	0.0219491	0.131869	ENSG00000214456
1994	TPT1P6	-2.8572	1.29407e-07	0.000121846	ENSG00000214460
1995	STARD10	1.23121	0.00102681	0.0286767	ENSG00000214530
1996	RPS4XP3	-1.10598	0.000747497	0.0246955	ENSG00000214541
1997	CSKMT	0.695441	0.0240977	0.137394	ENSG00000214756
1998	POLR2J4	-0.705911	0.0402323	0.176076	ENSG00000214783
1999	RPL13P12	-1.6696	0.0114245	0.0940147	ENSG00000215030
[truncated: 374 more rows]
