# Supplementary material for: The genomic landscape of ANCA-associated vasculitis: Distinct transcriptional signatures, molecular endotypes and comparison with systemic lupus erythematosus
Source: Front Immunol. 2023 Mar 27;14:1072598. doi: 10.3389/fimmu.2023.1072598 (PMC10083368; doi:10.3389/fimmu.2023.1072598)
Supplement: Supplementary Table 8 — Functional enrichment analysis of the DEGs defining the active AAV gene expression signature. [file Table_8.xlsx]

## Sheet: Sheet1
source	term_name	term_id	adjusted_p_value	negative_log10_of_adjusted_p_value
GO:BP	oxidative phosphorylation	GO:0006119	4.05E-13	12.39297415
GO:BP	ATP metabolic process	GO:0046034	2.62E-10	9.581789149
GO:BP	mitochondrial ATP synthesis coupled electron transport	GO:0042775	1.52E-09	8.819402051
GO:BP	ATP synthesis coupled electron transport	GO:0042773	2.18E-09	8.661226601
GO:BP	protein targeting to ER	GO:0045047	3.73E-09	8.428323519
GO:BP	SRP-dependent cotranslational protein targeting to membrane	GO:0006614	3.94E-09	8.404222082
GO:BP	cotranslational protein targeting to membrane	GO:0006613	4.44E-09	8.352553989
GO:BP	establishment of protein localization to endoplasmic reticulum	GO:0072599	1.35E-08	7.869099463
GO:BP	inner mitochondrial membrane organization	GO:0007007	1.37E-08	7.863171305
GO:BP	mRNA catabolic process	GO:0006402	2.39E-08	7.621113837
GO:BP	respiratory electron transport chain	GO:0022904	4.56E-08	7.341215093
GO:BP	neutrophil degranulation	GO:0043312	4.61E-08	7.336583533
GO:BP	neutrophil activation involved in immune response	GO:0002283	6.68E-08	7.175273217
GO:BP	RNA catabolic process	GO:0006401	9.98E-08	7.000897613
GO:BP	neutrophil mediated immunity	GO:0002446	1.11E-07	6.955985315
GO:BP	nuclear-transcribed mRNA catabolic process, nonsense-mediated decay	GO:0000184	1.44E-07	6.842081329
GO:BP	electron transport chain	GO:0022900	1.66E-07	6.780933956
GO:BP	cristae formation	GO:0042407	1.81E-07	6.743392083
GO:BP	viral gene expression	GO:0019080	2.15E-07	6.667790001
GO:BP	viral transcription	GO:0019083	2.23E-07	6.652145845
GO:BP	neutrophil activation	GO:0042119	2.51E-07	6.601155888
GO:BP	purine nucleoside triphosphate metabolic process	GO:0009144	3.18E-07	6.496909408
GO:BP	protein localization to endoplasmic reticulum	GO:0070972	7.69E-07	6.113816622
GO:BP	nucleoside triphosphate metabolic process	GO:0009141	9.06E-07	6.042735714
GO:BP	purine ribonucleoside triphosphate biosynthetic process	GO:0009206	2.50379E-06	5.601402723
GO:BP	translational initiation	GO:0006413	2.6436E-06	5.577803917
GO:BP	purine ribonucleoside triphosphate metabolic process	GO:0009205	2.70133E-06	5.568422721
GO:BP	protein targeting to membrane	GO:0006612	3.19294E-06	5.4958088
GO:BP	purine nucleoside triphosphate biosynthetic process	GO:0009145	3.7076E-06	5.43090699
GO:BP	ribonucleoside triphosphate metabolic process	GO:0009199	4.03861E-06	5.393768249
GO:BP	ribonucleoside triphosphate biosynthetic process	GO:0009201	4.36853E-06	5.359664975
GO:BP	nuclear-transcribed mRNA catabolic process	GO:0000956	4.58448E-06	5.338710209
GO:BP	ATP biosynthetic process	GO:0006754	6.00344E-06	5.221600018
GO:BP	nucleoside triphosphate biosynthetic process	GO:0009142	7.37255E-06	5.132382265
GO:BP	mitochondrial ATP synthesis coupled proton transport	GO:0042776	1.31512E-05	4.881034598
GO:BP	ncRNA processing	GO:0034470	2.09169E-05	4.679503149
GO:BP	energy coupled proton transport, down electrochemical gradient	GO:0015985	2.11389E-05	4.674918178
GO:BP	ATP synthesis coupled proton transport	GO:0015986	2.11389E-05	4.674918178
GO:BP	cellular respiration	GO:0045333	3.44276E-05	4.463093746
GO:BP	ribosome biogenesis	GO:0042254	3.78566E-05	4.421858191
GO:BP	ribosomal small subunit biogenesis	GO:0042274	4.48995E-05	4.347758492
GO:BP	mitochondrial respiratory chain complex assembly	GO:0033108	9.26659E-05	4.03307985
GO:BP	rRNA processing	GO:0006364	9.96983E-05	4.001312402
GO:BP	ribonucleoprotein complex biogenesis	GO:0022613	0.000102091	3.991010628
GO:BP	hematopoietic stem cell differentiation	GO:0060218	0.000148476	3.828344496
GO:BP	antigen processing and presentation of exogenous peptide antigen via MHC class I, TAP-dependent	GO:0002479	0.000157224	3.803481654
GO:BP	mitochondrial electron transport, NADH to ubiquinone	GO:0006120	0.000176563	3.753101031
GO:BP	regulation of hemopoiesis	GO:1903706	0.000183571	3.736196655
GO:BP	rRNA metabolic process	GO:0016072	0.000234704	3.629479352
GO:BP	regulation of transcription from RNA polymerase II promoter in response to stress	GO:0043618	0.000265809	3.575430935
GO:BP	establishment of protein localization to membrane	GO:0090150	0.000302541	3.519215447
GO:BP	regulation of hematopoietic stem cell differentiation	GO:1902036	0.000387266	3.411990609
GO:BP	antigen processing and presentation of exogenous peptide antigen via MHC class I	GO:0042590	0.000495766	3.30472344
GO:BP	mitochondrial respiratory chain complex I assembly	GO:0032981	0.000714245	3.146152749
GO:BP	NADH dehydrogenase complex assembly	GO:0010257	0.000714245	3.146152749
GO:BP	regulation of DNA-templated transcription in response to stress	GO:0043620	0.000924909	3.033901208
GO:BP	regulation of transcription from RNA polymerase II promoter in response to hypoxia	GO:0061418	0.001550267	2.809593443
GO:BP	proton transmembrane transport	GO:1902600	0.002596057	2.585685701
GO:BP	mitochondrial transmembrane transport	GO:1990542	0.002903302	2.537107764
GO:BP	proteasomal ubiquitin-independent protein catabolic process	GO:0010499	0.003097787	2.508948395
GO:BP	protein targeting	GO:0006605	0.004253582	2.371245208
GO:BP	RNA splicing	GO:0008380	0.004503247	2.346474241
GO:BP	ribosome assembly	GO:0042255	0.007736248	2.111469638
GO:BP	ncRNA metabolic process	GO:0034660	0.009123291	2.039848474
GO:BP	antigen processing and presentation of peptide antigen via MHC class I	GO:0002474	0.009871164	2.005631616
GO:BP	regulation of hematopoietic progenitor cell differentiation	GO:1901532	0.010748181	1.968665036
GO:BP	ribonucleotide biosynthetic process	GO:0009260	0.012081014	1.917896602
GO:BP	maturation of SSU-rRNA	GO:0030490	0.014958194	1.825120841
GO:BP	regulation of leukocyte differentiation	GO:1902105	0.016542736	1.781392659
GO:BP	hydrogen peroxide catabolic process	GO:0042744	0.020241005	1.693767921
GO:BP	detoxification	GO:0098754	0.02337247	1.631295397
GO:BP	hematopoietic progenitor cell differentiation	GO:0002244	0.024617597	1.608754344
GO:BP	homeostasis of number of cells	GO:0048872	0.028783558	1.540855524
GO:BP	purine ribonucleotide biosynthetic process	GO:0009152	0.030604659	1.51421246
GO:BP	ribose phosphate biosynthetic process	GO:0046390	0.030986407	1.50882878
GO:BP	tetrapyrrole metabolic process	GO:0033013	0.031433084	1.502613005
GO:BP	T cell receptor signaling pathway	GO:0050852	0.032128115	1.493114753
GO:BP	ribonucleotide metabolic process	GO:0009259	0.045967276	1.33755123
REAC	Respiratory electron transport, ATP synthesis by chemiosmotic coupling, and heat production by uncoupling proteins.	REAC:R-HSA-163200	2.70E-13	12.56835518
REAC	Regulation of expression of SLITs and ROBOs	REAC:R-HSA-9010553	1.25E-11	10.90257242
REAC	The citric acid (TCA) cycle and respiratory electron transport	REAC:R-HSA-1428517	8.62E-11	10.06430848
REAC	rRNA processing in the nucleus and cytosol	REAC:R-HSA-8868773	1.10E-09	8.958605514
REAC	Signaling by ROBO receptors	REAC:R-HSA-376176	2.21E-09	8.655092732
REAC	rRNA processing	REAC:R-HSA-72312	3.36E-09	8.47318287
REAC	Major pathway of rRNA processing in the nucleolus and cytosol	REAC:R-HSA-6791226	4.09E-09	8.388665786
REAC	Eukaryotic Translation Termination	REAC:R-HSA-72764	8.07E-09	8.093317669
REAC	Nonsense Mediated Decay (NMD) independent of the Exon Junction Complex (EJC)	REAC:R-HSA-975956	1.65E-08	7.782925244
REAC	Viral mRNA Translation	REAC:R-HSA-192823	4.58E-08	7.339570025
REAC	Peptide chain elongation	REAC:R-HSA-156902	4.58E-08	7.339570025
REAC	Influenza Viral RNA Transcription and Replication	REAC:R-HSA-168273	5.91E-08	7.228689184
REAC	Respiratory electron transport	REAC:R-HSA-611105	6.40E-08	7.193703934
REAC	Cap-dependent Translation Initiation	REAC:R-HSA-72737	9.24E-08	7.034459516
REAC	Eukaryotic Translation Initiation	REAC:R-HSA-72613	9.24E-08	7.034459516
REAC	Nonsense Mediated Decay (NMD) enhanced by the Exon Junction Complex (EJC)	REAC:R-HSA-975957	1.17E-07	6.933407009
REAC	Nonsense-Mediated Decay (NMD)	REAC:R-HSA-927802	1.17E-07	6.933407009
REAC	Formation of a pool of free 40S subunits	REAC:R-HSA-72689	1.22E-07	6.913809277
REAC	L13a-mediated translational silencing of Ceruloplasmin expression	REAC:R-HSA-156827	1.46E-07	6.834353283
REAC	Eukaryotic Translation Elongation	REAC:R-HSA-156842	1.80E-07	6.74444611
REAC	Selenocysteine synthesis	REAC:R-HSA-2408557	1.80E-07	6.74444611
REAC	GTP hydrolysis and joining of the 60S ribosomal subunit	REAC:R-HSA-72706	1.96E-07	6.706641754
REAC	SRP-dependent cotranslational protein targeting to membrane	REAC:R-HSA-1799339	1.96E-07	6.706641754
REAC	Translation	REAC:R-HSA-72766	5.78E-07	6.238366528
REAC	Influenza Life Cycle	REAC:R-HSA-168255	6.00E-07	6.221670094
REAC	Neutrophil degranulation	REAC:R-HSA-6798695	2.14428E-06	5.668717843
REAC	Metabolism of amino acids and derivatives	REAC:R-HSA-71291	4.89305E-06	5.310420017
REAC	Influenza Infection	REAC:R-HSA-168254	5.92301E-06	5.227457318
REAC	Antigen processing-Cross presentation	REAC:R-HSA-1236975	1.3931E-05	4.856017419
REAC	Cristae formation	REAC:R-HSA-8949613	2.39038E-05	4.621532558
REAC	Formation of ATP by chemiosmotic coupling	REAC:R-HSA-163210	2.41838E-05	4.616475981
REAC	Selenoamino acid metabolism	REAC:R-HSA-2408522	2.90289E-05	4.537168865
REAC	Vif-mediated degradation of APOBEC3G	REAC:R-HSA-180585	6.8249E-05	4.165903564
REAC	Translation initiation complex formation	REAC:R-HSA-72649	0.000122751	3.910974149
REAC	Infectious disease	REAC:R-HSA-5663205	0.000136393	3.865207232
REAC	Degradation of AXIN	REAC:R-HSA-4641257	0.000143785	3.842285743
REAC	Activation of the mRNA upon binding of the cap-binding complex and eIFs, and subsequent binding to 43S	REAC:R-HSA-72662	0.000172886	3.762238924
REAC	Formation of the ternary complex, and subsequently, the 43S complex	REAC:R-HSA-72695	0.000239321	3.621018561
REAC	Downstream signaling events of B Cell Receptor (BCR)	REAC:R-HSA-1168372	0.000242475	3.615332709
REAC	Regulation of Apoptosis	REAC:R-HSA-169911	0.000343002	3.464703925
REAC	Negative regulation of NOTCH4 signaling	REAC:R-HSA-9604323	0.000343002	3.464703925
REAC	Regulation of RAS by GAPs	REAC:R-HSA-5658442	0.000368238	3.433871468
REAC	PCP/CE pathway	REAC:R-HSA-4086400	0.000407012	3.390392823
REAC	AUF1 (hnRNP D0) binds and destabilizes mRNA	REAC:R-HSA-450408	0.00048616	3.313220393
REAC	Regulation of RUNX3 expression and activity	REAC:R-HSA-8941858	0.00048616	3.313220393
REAC	ER-Phagosome pathway	REAC:R-HSA-1236974	0.000539661	3.267879126
REAC	Ribosomal scanning and start codon recognition	REAC:R-HSA-72702	0.000561799	3.250418664
REAC	Regulation of activated PAK-2p34 by proteasome mediated degradation	REAC:R-HSA-211733	0.000572827	3.241976588
REAC	Cross-presentation of soluble exogenous antigens (endosomes)	REAC:R-HSA-1236978	0.000572827	3.241976588
REAC	Asymmetric localization of PCP proteins	REAC:R-HSA-4608870	0.000621511	3.206551106
REAC	FBXL7 down-regulates AURKA during mitotic entry and in early mitosis	REAC:R-HSA-8854050	0.000681803	3.166340834
REAC	Complex I biogenesis	REAC:R-HSA-6799198	0.000681803	3.166340834
REAC	MAPK6/MAPK4 signaling	REAC:R-HSA-5687128	0.000682452	3.16592781
REAC	DNA Replication Pre-Initiation	REAC:R-HSA-69002	0.000895209	3.048075337
REAC	Hh mutants that don't undergo autocatalytic processing are degraded by ERAD	REAC:R-HSA-5362768	0.000946555	3.023853928
REAC	p53-Independent G1/S DNA damage checkpoint	REAC:R-HSA-69613	0.001146372	2.940674243
REAC	Autodegradation of the E3 ubiquitin ligase COP1	REAC:R-HSA-349425	0.001146372	2.940674243
REAC	p53-Independent DNA Damage Response	REAC:R-HSA-69610	0.001146372	2.940674243
REAC	Ubiquitin Mediated Degradation of Phosphorylated Cdc25A	REAC:R-HSA-69601	0.001146372	2.940674243
REAC	Ubiquitin-dependent degradation of Cyclin D	REAC:R-HSA-75815	0.001146372	2.940674243
REAC	Vpu mediated degradation of CD4	REAC:R-HSA-180534	0.001146372	2.940674243
REAC	Regulation of RUNX2 expression and activity	REAC:R-HSA-8939902	0.001164081	2.93401665
REAC	Degradation of DVL	REAC:R-HSA-4641258	0.001301479	2.885562703
REAC	Assembly of the pre-replicative complex	REAC:R-HSA-68867	0.001965282	2.706575207
REAC	Hh mutants abrogate ligand secretion	REAC:R-HSA-5387390	0.002394178	2.620843569
REAC	NIK-->noncanonical NF-kB signaling	REAC:R-HSA-5676590	0.002394178	2.620843569
REAC	CDT1 association with the CDC6:ORC:origin complex	REAC:R-HSA-68827	0.002394178	2.620843569
REAC	The role of GTSE1 in G2/M progression after G2 checkpoint	REAC:R-HSA-8852276	0.002522729	2.598129444
REAC	Regulation of PTEN stability and activity	REAC:R-HSA-8948751	0.002574358	2.589330994
REAC	SCF-beta-TrCP mediated degradation of Emi1	REAC:R-HSA-174113	0.00299734	2.523263934
REAC	GLI3 is processed to GLI3R by the proteasome	REAC:R-HSA-5610785	0.00320566	2.494082559
REAC	Dectin-1 mediated noncanonical NF-kB signaling	REAC:R-HSA-5607761	0.00320566	2.494082559
REAC	Degradation of GLI2 by the proteasome	REAC:R-HSA-5610783	0.00320566	2.494082559
REAC	Degradation of GLI1 by the proteasome	REAC:R-HSA-5610780	0.00320566	2.494082559
REAC	SCF(Skp2)-mediated degradation of p27/p21	REAC:R-HSA-187577	0.00320566	2.494082559
REAC	Cellular response to hypoxia	REAC:R-HSA-1234174	0.003310205	2.480145113
REAC	Transcriptional regulation by RUNX2	REAC:R-HSA-8878166	0.003439884	2.46345622
REAC	Hedgehog 'off' state	REAC:R-HSA-5610787	0.003832527	2.416514782
REAC	Regulation of mRNA stability by proteins that bind AU-rich elements	REAC:R-HSA-450531	0.003869245	2.412373798
REAC	CLEC7A (Dectin-1) signaling	REAC:R-HSA-5607764	0.004173376	2.379512459
REAC	Orc1 removal from chromatin	REAC:R-HSA-68949	0.00433131	2.363380776
REAC	Oxygen-dependent proline hydroxylation of Hypoxia-inducible Factor Alpha	REAC:R-HSA-1234176	0.004345281	2.361982092
REAC	Stabilization of p53	REAC:R-HSA-69541	0.00542493	2.265605898
REAC	PTEN Regulation	REAC:R-HSA-6807070	0.005755134	2.239944572
REAC	Cellular responses to external stimuli	REAC:R-HSA-8953897	0.005991314	2.22247793
REAC	Cyclin E associated events during G1/S transition	REAC:R-HSA-69202	0.006449924	2.190445405
REAC	Autodegradation of Cdh1 by Cdh1:APC/C	REAC:R-HSA-174084	0.007338286	2.134405342
REAC	Metabolism of porphyrins	REAC:R-HSA-189445	0.009014332	2.045066458
REAC	Cyclin A:Cdk2-associated events at S phase entry	REAC:R-HSA-69656	0.010014587	1.999366973
REAC	Programmed Cell Death	REAC:R-HSA-5357801	0.010842287	1.964879089
REAC	Mitotic G1 phase and G1/S transition	REAC:R-HSA-453279	0.011132619	1.953402671
REAC	Hedgehog ligand biogenesis	REAC:R-HSA-5358346	0.012289274	1.91047376
REAC	G1/S Transition	REAC:R-HSA-69206	0.012377188	1.907378027
REAC	rRNA modification in the nucleus and cytosol	REAC:R-HSA-6790901	0.012400429	1.906563289
REAC	Beta-catenin independent WNT signaling	REAC:R-HSA-3858494	0.012861765	1.890699426
REAC	Transcriptional regulation by RUNX1	REAC:R-HSA-8878171	0.013189114	1.879784389
REAC	Signaling by NOTCH4	REAC:R-HSA-9013694	0.013392279	1.873145523
REAC	Regulation of ornithine decarboxylase (ODC)	REAC:R-HSA-350562	0.015577966	1.807489253
REAC	p53-Dependent G1 DNA Damage Response	REAC:R-HSA-69563	0.015743184	1.802907419
REAC	p53-Dependent G1/S DNA damage checkpoint	REAC:R-HSA-69580	0.015743184	1.802907419
REAC	Defective CFTR causes cystic fibrosis	REAC:R-HSA-5678895	0.016084152	1.793601842
REAC	Degradation of beta-catenin by the destruction complex	REAC:R-HSA-195253	0.016609475	1.779644107
REAC	Apoptosis	REAC:R-HSA-109581	0.016670505	1.778051243
REAC	Cellular responses to stress	REAC:R-HSA-2262752	0.018289631	1.73779506
REAC	APC/C:Cdc20 mediated degradation of Securin	REAC:R-HSA-174154	0.020038682	1.698130848
REAC	Activation of NF-kappaB in B cells	REAC:R-HSA-1169091	0.020038682	1.698130848
REAC	TNFR2 non-canonical NF-kB pathway	REAC:R-HSA-5668541	0.022331643	1.651079322
REAC	G1/S DNA Damage Checkpoints	REAC:R-HSA-69615	0.025348726	1.596043867
REAC	Heme biosynthesis	REAC:R-HSA-189451	0.027603779	1.559031455
REAC	Hedgehog 'on' state	REAC:R-HSA-5632684	0.030829949	1.511027188
REAC	Host Interactions of HIV factors	REAC:R-HSA-162909	0.031154821	1.50647474
REAC	Detoxification of Reactive Oxygen Species	REAC:R-HSA-3299685	0.036907159	1.432889379
REAC	Downstream TCR signaling	REAC:R-HSA-202424	0.04342587	1.362251469
HP	Anemia	HP:0001903	0.000254823	3.593762222
HP	Abnormality of the mitochondrion	HP:0012103	0.000725116	3.139592726
HP	Abnormality of mitochondrial metabolism	HP:0003287	0.000849625	3.070772568
HP	Abnormality of acid-base homeostasis	HP:0004360	0.003520246	2.453426989
HP	Acidosis	HP:0001941	0.003593394	2.444495129
HP	Decreased activity of mitochondrial respiratory chain	HP:0008972	0.008003555	2.096717051
HP	Abnormal activity of mitochondrial respiratory chain	HP:0011922	0.010457215	1.980583942
HP	Increased CSF lactate	HP:0002490	0.024204263	1.616108136
HP	Abnormal CSF lactate level	HP:0030085	0.024204263	1.616108136
HP	Leukodystrophy	HP:0002415	0.026127104	1.582908722
HP	Metabolic acidosis	HP:0001942	0.04107867	1.386383631
