# Supplementary material for: The genomic landscape of ANCA-associated vasculitis: Distinct transcriptional signatures, molecular endotypes and comparison with systemic lupus erythematosus
Source: Front Immunol. 2023 Mar 27;14:1072598. doi: 10.3389/fimmu.2023.1072598 (PMC10083368; doi:10.3389/fimmu.2023.1072598)
Supplement: Supplementary Table 9 — Transcription factors predictive of regulating the active disease gene expression signature according to the X2K Web based transcription factor enrichment analysis. [file Table_9.xlsx]

## Sheet: ChEA_GPA_AND_MPA_ACTIVE_VS_REMI
name	simpleName	meta	pvalue	zscore
GABPA_ENCODE	GABPA	{}	1.19E-12	0
FLI1_ENCODE	FLI1	{}	1.23E-10	0
ELF1_ENCODE	ELF1	{}	2.50E-09	0
MYC_ENCODE	MYC	{}	6.84E-09	0
NFYB_ENCODE	NFYB	{}	9.60E-09	0
NFYA_ENCODE	NFYA	{}	5.45E-08	0
TAF1_ENCODE	TAF1	{}	7.94E-07	0
YY1_ENCODE	YY1	{}	8.37E-07	0
CREB1_CHEA	CREB1	{}	0.103208	0
PML_ENCODE	PML	{}	0.136877	0
MAX_ENCODE	MAX	{}	0.344237	0
ATF2_ENCODE	ATF2	{}	0.435536	0
SIX5_ENCODE	SIX5	{}	0.770932	0
SPI1_CHEA	SPI1	{}	0.59526	0
SP2_ENCODE	SP2	{}	0.78696	0
BRCA1_ENCODE	BRCA1	{}	8.07954	0
MYC_CHEA	MYC	{}	8.61672	0
ZBTB7A_ENCODE	ZBTB7A	{}	0.000165898	0
PBX3_ENCODE	PBX3	{}	0.00031752	0
NRF1_ENCODE	NRF1	{}	0.00050114	0
BCL3_ENCODE	BCL3	{}	0.001619902	0
CREB1_ENCODE	CREB1	{}	0.001634327	0
ZMIZ1_ENCODE	ZMIZ1	{}	0.002006536	0
USF2_ENCODE	USF2	{}	0.00230775	0
CEBPD_ENCODE	CEBPD	{}	0.002530643	0
IRF3_ENCODE	IRF3	{}	0.003192786	0
RCOR1_ENCODE	RCOR1	{}	0.005819259	0
CTCF_ENCODE	CTCF	{}	0.005953101	0
RUNX1_CHEA	RUNX1	{}	0.006349311	0
USF1_ENCODE	USF1	{}	0.011334118	0
BCLAF1_ENCODE	BCLAF1	{}	0.019613209	0
BHLHE40_ENCODE	BHLHE40	{}	0.019650995	0
SP1_ENCODE	SP1	{}	0.01967155	0
GATA2_CHEA	GATA2	{}	0.020338769	0
E2F6_ENCODE	E2F6	{}	0.020612385	0
NR2C2_ENCODE	NR2C2	{}	0.021428243	0
KAT2A_ENCODE	KAT2A	{}	0.023719077	0
E2F1_CHEA	E2F1	{}	0.024424513	0
IRF1_ENCODE	IRF1	{}	0.025254068	0
SIN3A_ENCODE	SIN3A	{}	0.038263378	0
SPI1_ENCODE	SPI1	{}	0.03952514	0
PPARD_CHEA	PPARD	{}	0.048025268	0
EGR1_ENCODE	EGR1	{}	0.048071832	0
KLF4_CHEA	KLF4	{}	0.060506929	0
GATA1_CHEA	GATA1	{}	0.062592711	0
TAF7_ENCODE	TAF7	{}	0.070640626	0
NELFE_ENCODE	NELFE	{}	0.074699397	0
TCF3_ENCODE	TCF3	{}	0.0753204	0
CEBPB_ENCODE	CEBPB	{}	0.080365178	0
RELA_ENCODE	RELA	{}	0.084158119	0
CHD1_ENCODE	CHD1	{}	0.101093454	0
ZKSCAN1_ENCODE	ZKSCAN1	{}	0.110211937	0
UBTF_ENCODE	UBTF	{}	0.146608354	0
HNF4A_ENCODE	HNF4A	{}	0.154813929	0
RFX5_ENCODE	RFX5	{}	0.157277473	0
YY1_CHEA	YY1	{}	0.176585543	0
E2F4_ENCODE	E2F4	{}	0.185137963	0
STAT5A_ENCODE	STAT5A	{}	0.219208601	0
TRIM28_ENCODE	TRIM28	{}	0.224732376	0
PPARG_CHEA	PPARG	{}	0.225622022	0
FOS_ENCODE	FOS	{}	0.227200167	0
IRF8_CHEA	IRF8	{}	0.233789624	0
STAT3_ENCODE	STAT3	{}	0.238463552	0
ATF3_ENCODE	ATF3	{}	0.243521622	0
ZBTB33_ENCODE	ZBTB33	{}	0.248495619	0
TCF7L2_ENCODE	TCF7L2	{}	0.249723859	0
ERG_CHEA	ERG	{}	0.295712851	0
ZC3H11A_ENCODE	ZC3H11A	{}	0.311092576	0
SMC3_ENCODE	SMC3	{}	0.328636892	0
ETS1_ENCODE	ETS1	{}	0.33008854	0
NFIC_ENCODE	NFIC	{}	0.362656939	0
FOXA1_ENCODE	FOXA1	{}	0.388607258	0
TP53_CHEA	TP53	{}	0.401869973	0
ZNF384_ENCODE	ZNF384	{}	0.409139773	0
ZEB1_ENCODE	ZEB1	{}	0.43265606	0
STAT3_CHEA	STAT3	{}	0.448963079	0
TCF3_CHEA	TCF3	{}	0.46372141	0
SRF_ENCODE	SRF	{}	0.511293201	0
FOXP2_ENCODE	FOXP2	{}	0.54316994	0
FOSL2_ENCODE	FOSL2	{}	0.543807019	0
CBX3_ENCODE	CBX3	{}	0.569681952	0
FOXA2_ENCODE	FOXA2	{}	0.56981972	0
EGR1_CHEA	EGR1	{}	0.625843988	0
NANOG_CHEA	NANOG	{}	0.665748809	0
HDAC2_ENCODE	HDAC2	{}	0.758179548	0
MYOD1_ENCODE	MYOD1	{}	0.763130389	0
POU5F1_CHEA	POU5F1	{}	0.812402	0
RAD21_ENCODE	RAD21	{}	0.848289166	0
VDR_CHEA	VDR	{}	0.923757056	0
SOX2_CHEA	SOX2	{}	0.931908838	0
SALL4_CHEA	SALL4	{}	0.933944014	0
FOXM1_ENCODE	FOXM1	{}	0.951039931	0
ESR1_CHEA	ESR1	{}	0.954042451	0
TRIM28_CHEA	TRIM28	{}	0.956107833	0
NFE2L2_CHEA	NFE2L2	{}	0.988025906	0
SMAD4_CHEA	SMAD4	{}	0.989435364	0
AR_CHEA	AR	{}	0.998940045	0
TP63_CHEA	TP63	{}	0.998981234	0
EZH2_ENCODE	EZH2	{}	0.999322089	0
REST_CHEA	REST	{}	0.999623292	0
REST_ENCODE	REST	{}	0.999789771	0
EZH2_CHEA	EZH2	{}	0.999890653	0
SUZ12_ENCODE	SUZ12	{}	0.999988527	0
SUZ12_CHEA	SUZ12	{}	1	0
