# Supplementary material for: The genomic landscape of ANCA-associated vasculitis: Distinct transcriptional signatures, molecular endotypes and comparison with systemic lupus erythematosus
Source: Front Immunol. 2023 Mar 27;14:1072598. doi: 10.3389/fimmu.2023.1072598 (PMC10083368; doi:10.3389/fimmu.2023.1072598)
Supplement: Supplementary Table 10 — Kinases predictive of regulating the active disease gene expression signature according to the KEA. [file Table_10.xlsx]

## Sheet: KEA_GPA_AND_MPA_ACTIVE_VS_REMIS
name	pvalue	zscore	combinedScore
AKT1	4.08E-14	0	0
CSNK2A1	7.24E-14	0	0
CDK4	1.31E-13	0	0
MAPK1	1.32E-12	0	0
HIPK2	2.17E-12	0	0
MAPK14	3.47E-12	0	0
CDK1	8.59E-12	0	0
GSK3B	8.98E-12	0	0
ERK1	1.98E-11	0	0
ABL1	3.19E-10	0	0
JNK1	5.74E-10	0	0
ERK2	1.47E-09	0	0
CK2ALPHA	3.01E-09	0	0
CDC2	3.80E-09	0	0
MAPK3	1.14E-08	0	0
MAPK8	1.66E-08	0	0
JNK2	2.78E-08	0	0
CDK2	2.88E-08	0	0
RPS6KA3	3.44E-08	0	0
PKBALPHA	5.94E-08	0	0
PRKCD	7.53E-08	0	0
PRKCA	1.47E-07	0	0
ATM	2.52E-07	0	0
RPS6KA1	7.90E-07	0	0
GSK3BETA	8.02E-07	0	0
RAF1	0.292036	0	0
TGFBR2	0.048151	0	0
PRKCZ	1.15087	0	0
PRKCB	1.55788	0	0
CK2-A	3.69683	0	0
DNAPK	5.68577	0	0
PRKACA	6.07903	0	0
RSK3	7.18652	0	0
PKCEPSILON	9.96982	0	0
MAPK11	0.000112209	0	0
AURKA	0.000113177	0	0
GSK-3-B	0.000155567	0	0
MAPK10	0.000160508	0	0
CAMKIV	0.000168105	0	0
CDK3	0.000222118	0	0
CSNK2A2	0.000265309	0	0
MAP2K1	0.000518162	0	0
RPS6KA5	0.00059212	0	0
CHEK1	0.000687802	0	0
IKBKE	0.000815417	0	0
SRC	0.000829244	0	0
CK1ALPHA	0.001110617	0	0
PKCALPHA	0.0011553	0	0
PKCTHETA	0.001269905	0	0
GSK3ALPHA	0.001269905	0	0
MAPK9	0.001284894	0	0
JAK2	0.00135872	0	0
CDK5	0.001389447	0	0
PIM1	0.001451789	0	0
PBK	0.001575957	0	0
RPS6KA4	0.001575957	0	0
VRK1	0.001944473	0	0
RPS6KA2	0.001944473	0	0
CAMKIIALPHA	0.002231331	0	0
PKBGAMMA	0.002362554	0	0
CK2A2	0.002498381	0	0
CDK6	0.002590863	0	0
PRKAA1	0.002678401	0	0
LYN	0.00279748	0	0
SGK1	0.002939005	0	0
DNA-PK	0.003192582	0	0
RSK-2	0.003880222	0	0
CDK9	0.003935061	0	0
PKCGAMMA	0.004368117	0	0
ATR	0.004776104	0	0
RET	0.004911782	0	0
BARK1	0.005232927	0	0
PDGFRBETA	0.006022722	0	0
TRKB	0.006313026	0	0
BRD2	0.006313026	0	0
ADRBK1	0.006313026	0	0
AURORAA	0.006466589	0	0
CHUK	0.007009791	0	0
ACTR2B	0.008232278	0	0
IKBKB	0.008497958	0	0
PKBBETA	0.009161627	0	0
MAP2K3	0.009674538	0	0
GSK3A	0.010749883	0	0
PLK1	0.011419807	0	0
AURKB	0.012074041	0	0
CAMKIIBETA	0.013101236	0	0
ABL	0.015042759	0	0
DMPK	0.015325528	0	0
PKA-A	0.015325528	0	0
CSNK2B	0.015325528	0	0
MARK4	0.015325528	0	0
LCK	0.016118672	0	0
PRKDC	0.016964814	0	0
CDKN1B	0.017278293	0	0
HASPIN	0.017278293	0	0
PCNA	0.017278293	0	0
TGM2	0.017278293	0	0
CSNK1E	0.017871804	0	0
PKAALPHA	0.018488604	0	0
DYRK3	0.019573932	0	0
MAP3K8	0.020977788	0	0
PAK1	0.021212846	0	0
MAPKAPK2	0.022635081	0	0
BTK	0.022635081	0	0
RPS6KB1	0.023489835	0	0
MOK	0.024255824	0	0
PDHK1	0.02525156	0	0
GTF2F1	0.025806748	0	0
CAMKIIGAMMA	0.025908517	0	0
MELK	0.025908517	0	0
EGFR	0.026727258	0	0
AKT3	0.027605755	0	0
CDK8	0.027605755	0	0
PRKD1	0.028024556	0	0
MAPK13	0.028983601	0	0
CAMK4	0.029346666	0	0
STK3	0.029346666	0	0
MAPK7	0.029346666	0	0
CDK7	0.029959965	0	0
PAK2	0.03095362	0	0
PRKCH	0.031130386	0	0
CAMKIIDELTA	0.032956065	0	0
INSR	0.032992673	0	0
TBK1	0.034037998	0	0
MAP3K20	0.034262238	0	0
DAPK1	0.034822863	0	0
EIF2AK2	0.034822863	0	0
YES1	0.034822863	0	0
PRKCE	0.035100466	0	0
PKC-A	0.035100466	0	0
MAPK12	0.040668277	0	0
PKG1CGKI	0.042684832	0	0
PLK3	0.048973523	0	0
DYRK2	0.048973523	0	0
CAM-KIV	0.050956779	0	0
IKK-A	0.050956779	0	0
MAP2K2	0.053341199	0	0
DYRK1A	0.053341199	0	0
CHK1	0.059197045	0	0
NIK	0.059197045	0	0
HSPB8	0.059197045	0	0
PKCIOTA	0.060140738	0	0
IKKBETA	0.064830769	0	0
PRKCG	0.067220798	0	0
PKC-B	0.067366777	0	0
RSK-1	0.067366777	0	0
PRKCI	0.06963993	0	0
CHEK2	0.072087497	0	0
FYN	0.091295944	0	0
PKC-Z	0.091458691	0	0
PKAGAMMA	0.095289366	0	0
JNK3	0.099352186	0	0
CAMK2A	0.099463144	0	0
AKT2	0.100705281	0	0
TGFBR1	0.100705281	0	0
PKD1	0.103445171	0	0
MAP3K14	0.104789564	0	0
PDGFRALPHA	0.107178073	0	0
PRKCQ	0.117441867	0	0
SRM	0.13025577	0	0
ROCK1	0.134822549	0	0
TRKA	0.145313198	0	0
TAOK1	0.152745257	0	0
BMP2K	0.152745257	0	0
RYK	0.152745257	0	0
SCYL2	0.152745257	0	0
PDK-1	0.160113605	0	0
PKCETA	0.160113605	0	0
MINK1	0.160113605	0	0
MAP4K5	0.160113605	0	0
CSNK1A1	0.161870236	0	0
CDK20	0.16741878	0	0
TAOK2	0.16741878	0	0
PKMYT1	0.16741878	0	0
NTRK3	0.16741878	0	0
PIM3	0.174661315	0	0
MAP3K4	0.174661315	0	0
FLT3	0.174661315	0	0
TLK2	0.174661315	0	0
GSG2	0.174661315	0	0
SGK2	0.174661315	0	0
MAPK15	0.174661315	0	0
HIPK1	0.181841741	0	0
TLK1	0.181841741	0	0
AMPKA2	0.181841741	0	0
TXK	0.181841741	0	0
STK38L	0.181841741	0	0
MAP4K4	0.181841741	0	0
FGFR2	0.181841741	0	0
WEE1	0.181841741	0	0
CDK16	0.188960583	0	0
FRK	0.188960583	0	0
IKKALPHA	0.188960583	0	0
TSSK4	0.188960583	0	0
CSNK1G2	0.188960583	0	0
CSNK1G1	0.188960583	0	0
MAP3K11	0.188960583	0	0
EPHB4	0.188960583	0	0
AURKC	0.188960583	0	0
YES	0.19601836	0	0
PAK5	0.19601836	0	0
MYLK	0.203015589	0	0
PIM2	0.203015589	0	0
EPHB3	0.203015589	0	0
EPHA8	0.203015589	0	0
STK38	0.209952782	0	0
MKNK1	0.209952782	0	0
MAP3K7	0.215153853	0	0
PRKG2	0.216830448	0	0
RPS6KB2	0.216830448	0	0
SGK3	0.223649088	0	0
LATS1	0.223649088	0	0
JAK3	0.230409203	0	0
LKB1	0.230409203	0	0
UHMK1	0.230409203	0	0
GRK2	0.230409203	0	0
PRKACB	0.237111287	0	0
JAK1	0.237111287	0	0
FLT1	0.237111287	0	0
LATS2	0.237111287	0	0
CAMK2D	0.237111287	0	0
TEC	0.237111287	0	0
PKN1	0.243755833	0	0
NEK6	0.243755833	0	0
PLK2	0.250343325	0	0
ERBB2	0.253696799	0	0
BMPR1B	0.256874249	0	0
ZAP70	0.256874249	0	0
RIPK3	0.256923359	0	0
MTOR	0.260150901	0	0
CSK	0.263349081	0	0
PDGFRB	0.263349081	0	0
MAP3K5	0.269768297	0	0
ITK	0.282441761	0	0
ALK	0.282441761	0	0
ERBB4	0.282441761	0	0
ARAF	0.288696939	0	0
MARK2	0.288696939	0	0
BLK	0.29489836	0	0
MAP2K7	0.301046481	0	0
PRKAA2	0.301046481	0	0
HCK	0.301046481	0	0
KIT	0.301046481	0	0
ABL2	0.307141753	0	0
RIPK1	0.313184623	0	0
MET	0.319175536	0	0
CSNK1D	0.331003248	0	0
NLK	0.331003248	0	0
NEK2	0.342628366	0	0
KDR	0.359693647	0	0
PKABETA	0.359693647	0	0
MAP2K4	0.365284447	0	0
FGR	0.365284447	0	0
IGF1R	0.381769731	0	0
PLK4	0.38717047	0	0
ERBB3	0.403095192	0	0
PRKG1	0.443594073	0	0
SYK	0.467517484	0	0
AURORAB	0.494890137	0	0
TTK	0.598331438	0	0
MAP3K1	0.73270214	0	0
MAP3K3	0.807700552	0	0
