# Supplementary material for: The genomic landscape of ANCA-associated vasculitis: Distinct transcriptional signatures, molecular endotypes and comparison with systemic lupus erythematosus
Source: Front Immunol. 2023 Mar 27;14:1072598. doi: 10.3389/fimmu.2023.1072598 (PMC10083368; doi:10.3389/fimmu.2023.1072598)
Supplement: Supplementary Table 11 — Differentially expressed genes resulted from the comparison of the whole blood transcriptome of ANCA-positive versus ANCA-negative patients. [file Table_11.xlsx]

## Sheet: Sheet 1
	Gene.name	logFC	PValue	fdr	Gene.stable.ID
1	JARID2	0.823642	0.0419987	0.999823	ENSG00000008083
2	HIVEP2	1.18684	0.0412541	0.999823	ENSG00000010818
3	GRN	0.735797	0.0231941	0.999823	ENSG00000030582
4	VPS13D	0.606712	0.0172488	0.999823	ENSG00000048707
5	HIPK2	1.38799	0.0397834	0.999823	ENSG00000064393
6	ACTN1	0.736752	0.0472027	0.999823	ENSG00000072110
7	CLASP1	0.88042	0.00815578	0.999823	ENSG00000074054
8	APBB1IP	0.792701	0.00887432	0.999823	ENSG00000077420
9	SSH1	0.715361	0.0475867	0.999823	ENSG00000084112
10	BCORL1	0.929185	0.00976614	0.999823	ENSG00000085185
11	RPH3A	1.64335	0.0420416	0.999823	ENSG00000089169
12	FLT3LG	-0.928043	0.0477564	0.999823	ENSG00000090554
13	GLG1	0.808581	0.00287434	0.999823	ENSG00000090863
14	PPP2R3C	-0.72406	0.035075	0.999823	ENSG00000092020
15	HSD17B7P2	-0.978754	0.00161693	0.999823	ENSG00000099251
16	DDTL	-0.761971	0.0492858	0.999823	ENSG00000099974
17	SF3A1	0.69419	0.00787441	0.999823	ENSG00000099995
18	MYH9	1.25351	0.00767948	0.999823	ENSG00000100345
19	TNRC6B	0.873678	0.0486834	0.999823	ENSG00000100354
20	ZMYND8	0.612899	0.0453668	0.999823	ENSG00000101040
21	JAG1	1.49923	0.0174545	0.999823	ENSG00000101384
22	RPA3	-0.84046	0.0427453	0.999823	ENSG00000106399
23	COA1	-0.662288	0.00441222	0.999823	ENSG00000106603
24	CLIP2	0.640969	0.0418308	0.999823	ENSG00000106665
25	PLGRKT	-0.713361	0.011429	0.999823	ENSG00000107020
26	KANK1	1.96133	0.00515242	0.999823	ENSG00000107104
27	ZMIZ1	1.37415	0.034818	0.999823	ENSG00000108175
28	HSD17B1	-0.74834	0.0160563	0.999823	ENSG00000108786
29	CPT1A	0.722172	0.0203248	0.999823	ENSG00000110090
30	VDR	0.688272	0.0492372	0.999823	ENSG00000111424
31	EIF4G1	0.766729	0.0278307	0.999823	ENSG00000114867
32	IGFBP2	-2.02313	0.0114353	0.999823	ENSG00000115457
33	RAB3GAP1	0.608041	0.0383705	0.999823	ENSG00000115839
34	KCNC4	-0.642945	0.0382553	0.999823	ENSG00000116396
35	MAP7D1	0.584534	0.0184505	0.999823	ENSG00000116871
36	CENPF	1.4353	0.0415219	0.999823	ENSG00000117724
37	YLPM1	0.831642	0.0304609	0.999823	ENSG00000119596
38	CAT	-0.682461	0.0207765	0.999823	ENSG00000121691
39	LRP1	1.0983	0.0479437	0.999823	ENSG00000123384
40	RREB1	0.792314	0.0433664	0.999823	ENSG00000124782
41	RRBP1	0.706359	0.024395	0.999823	ENSG00000125844
42	RAB2B	-0.628243	0.0238797	0.999823	ENSG00000129472
43	SEC14L1	0.799868	0.0492665	0.999823	ENSG00000129657
44	ACTN4	0.842068	0.0281638	0.999823	ENSG00000130402
45	HBZ	-2.06168	0.0213382	0.999823	ENSG00000130656
46	AKAP12	2.00593	0.0471856	0.999823	ENSG00000131016
47	KDM6B	0.741865	0.0486227	0.999823	ENSG00000132510
48	SDF2	-0.664459	0.0474047	0.999823	ENSG00000132581
49	TMEM60	-0.676515	0.0268807	0.999823	ENSG00000135211
50	MFSD9	1.21826	0.024488	0.999823	ENSG00000135953
51	FLNB	0.752606	0.0323759	0.999823	ENSG00000136068
52	TLN1	0.787016	0.0276659	0.999823	ENSG00000137076
53	PPA2	-0.603668	0.0248069	0.999823	ENSG00000138777
54	TLE3	0.636399	0.0435095	0.999823	ENSG00000140332
55	APP	1.32693	0.0244485	0.999823	ENSG00000142192
56	ERVK3-1	-0.926574	0.00259233	0.999823	ENSG00000142396
57	LYPLAL1	-0.602994	0.042036	0.999823	ENSG00000143353
58	SUSD4	-0.932837	0.0257778	0.999823	ENSG00000143502
59	MEIS1	1.27584	0.0482171	0.999823	ENSG00000143995
60	LIPT1	-0.751178	0.038529	0.999823	ENSG00000144182
61	FANCD2	-0.614692	0.0206885	0.999823	ENSG00000144554
62	TAMM41	-0.63613	0.0237521	0.999823	ENSG00000144559
63	RNF44	0.900304	0.0421106	0.999823	ENSG00000146083
64	MSN	0.731697	0.0247987	0.999823	ENSG00000147065
65	TNKS1BP1	0.958059	0.0301118	0.999823	ENSG00000149115
66	NCAM1	1.3776	0.0202967	0.999823	ENSG00000149294
67	SOGA1	1.13074	0.0455451	0.999823	ENSG00000149639
68	FER	0.972762	0.0394147	0.999823	ENSG00000151422
69	BMP6	1.41244	0.0298657	0.999823	ENSG00000153162
70	CMIP	0.835619	0.0476465	0.999823	ENSG00000153815
71	MCOLN2	-0.842825	0.0367296	0.999823	ENSG00000153898
72	LARP1	0.937153	0.0428231	0.999823	ENSG00000155506
73	ELMO1	0.591276	0.0210947	0.999823	ENSG00000155849
74	ZC3H18	0.606389	0.022755	0.999823	ENSG00000158545
75	RUNX1	0.628874	0.0491305	0.999823	ENSG00000159216
76	ITGB2	0.707164	0.00309057	0.999823	ENSG00000160255
77	SIK3	0.594899	0.0285782	0.999823	ENSG00000160584
78	SIGLEC11	-1.6187	0.0359436	0.999823	ENSG00000161640
79	RPRD2	0.798104	0.0354843	0.999823	ENSG00000163125
80	BOLA3	-0.598264	0.0429493	0.999823	ENSG00000163170
81	MED30	-0.599856	0.0499701	0.999823	ENSG00000164758
82	FOXK1	0.666736	0.0418486	0.999823	ENSG00000164916
83	TAF3	1.00077	0.0381667	0.999823	ENSG00000165632
84	NSD1	0.694244	0.0167539	0.999823	ENSG00000165671
85	NUDT13	-0.644512	0.0374681	0.999823	ENSG00000166321
86	TPP1	0.689322	0.0166642	0.999823	ENSG00000166340
87	C16orf45	-0.786817	0.0451396	0.999823	ENSG00000166780
88	CHAF1A	0.649599	0.0286563	0.999823	ENSG00000167670
89	SIN3A	0.778661	0.0453533	0.999823	ENSG00000169375
90	TMEM42	-0.588231	0.00437542	0.999823	ENSG00000169964
91	AKAP13	0.875675	0.0312684	0.999823	ENSG00000170776
92	LILRP2	-0.917907	0.0386668	0.999823	ENSG00000170858
93	CLSTN1	0.939693	0.0344783	0.999823	ENSG00000171603
94	HCFC1	0.799672	0.0332134	0.999823	ENSG00000172534
95	DHCR7	0.744676	0.0400352	0.999823	ENSG00000172893
96	ST20	-1.09147	0.02499	0.999823	ENSG00000180953
97	POLR2A	0.877597	0.017756	0.999823	ENSG00000181222
98	MED12	0.784059	0.0339633	0.999823	ENSG00000184634
99	SLIT1	-0.993557	0.0341251	0.999823	ENSG00000187122
100	PEAR1	1.83183	0.0216548	0.999823	ENSG00000187800
101	DUSP28	-0.612703	0.0128486	0.999823	ENSG00000188542
102	KIR2DL4	1.49233	0.0346903	0.999823	ENSG00000189013
103	C8orf76	-1.03381	0.0260881	0.999823	ENSG00000189376
104	GARS-DT	-0.72495	0.00710339	0.999823	ENSG00000196295
105	TECPR2	0.784982	0.0377346	0.999823	ENSG00000196663
106	MAML3	1.274	0.0123006	0.999823	ENSG00000196782
107	IGF2R	1.31302	0.0441688	0.999823	ENSG00000197081
108	KTI12	-0.663688	0.0380958	0.999823	ENSG00000198841
109	ADAMTSL4-AS1	-0.949809	0.0466316	0.999823	ENSG00000203804
110	MT-TF	1.26053	0.0399033	0.999823	ENSG00000210049
111	IGLV4-60	3.0136	0.0445909	0.999823	ENSG00000211639
112	IGLV1-47	2.18128	0.0447094	0.999823	ENSG00000211648
113	IGLV7-46	2.59832	0.0373232	0.999823	ENSG00000211649
114	IGHE	3.23908	0.0417071	0.999823	ENSG00000211891
115	IGHV1-2	3.04433	0.0179915	0.999823	ENSG00000211934
116	IGHV3-7	2.49696	0.030417	0.999823	ENSG00000211938
117	IGHV1-18	2.32497	0.0408738	0.999823	ENSG00000211945
118	IGHV3-23	2.91049	0.0308777	0.999823	ENSG00000211949
119	IGHV1-24	2.6841	0.0492466	0.999823	ENSG00000211950
120	IGHV3-33	2.63738	0.0150734	0.999823	ENSG00000211955
121	IGHV3-48	2.89717	0.0209881	0.999823	ENSG00000211964
122	C8orf44	-0.756899	0.00940178	0.999823	ENSG00000213865
123	ALOX12-AS1	-0.581797	0.00907271	0.999823	ENSG00000215067
124	CBWD6	-0.821907	0.0378624	0.999823	ENSG00000215126
125	AL137145.2	-0.889534	0.0393124	0.999823	ENSG00000215244
126	ARHGAP27P1-BPTFP1-KPNA2P3	-1.20127	0.0112976	0.999823	ENSG00000215769
127	SLC35E2A	-0.765399	0.0347715	0.999823	ENSG00000215790
128	AL390719.1	-1.16903	0.0108793	0.999823	ENSG00000217801
129	AC062017.1	-1.29485	0.0303776	0.999823	ENSG00000222020
130	IGHV4-59	2.44441	0.0495942	0.999823	ENSG00000224373
131	IGHV3-74	2.78356	0.0209608	0.999823	ENSG00000224650
132	AL021707.1	-1.21469	0.044622	0.999823	ENSG00000225450
133	LINC00937	-1.67951	0.00248367	0.999823	ENSG00000226091
134	NUP50-DT	-0.759244	0.0183805	0.999823	ENSG00000226328
135	LINC-PINT	-1.24074	0.0389454	0.999823	ENSG00000226380
136	AL031727.1	-0.928985	0.0394204	0.999823	ENSG00000226396
137	C14orf132	1.25093	0.0417789	0.999823	ENSG00000227051
138	RAB11FIP1P1	2.25854	0.0219275	0.999823	ENSG00000228492
139	EPHA1-AS1	1.66667	0.0208445	0.999823	ENSG00000229153
140	AL080317.1	-1.08818	0.0214544	0.999823	ENSG00000230177
141	AL450405.1	-3.10133	7.11979e-08	0.00093853	ENSG00000230202
142	IGHV4-31	2.92064	0.0406751	0.999823	ENSG00000231475
143	AC093157.1	-0.884055	0.0478987	0.999823	ENSG00000233184
144	PSMD6-AS2	1.41113	0.0387031	0.999823	ENSG00000239653
145	ZNF512	-0.601559	0.0106177	0.999823	ENSG00000243943
146	AC005154.2	-0.871088	0.0111544	0.999823	ENSG00000244480
147	AC016065.1	-0.754388	0.0124427	0.999823	ENSG00000246089
148	SNHG10	-0.912172	0.00251705	0.999823	ENSG00000247092
149	LINC01303	-1.13403	0.0276707	0.999823	ENSG00000250548
150	IGHV4-55	3.6988	0.0104206	0.999823	ENSG00000254395
151	MTRNR2L1	3.25082	0.0336948	0.999823	ENSG00000256618
152	MGAM2	2.25948	0.0433763	0.999823	ENSG00000257743
153	AC107375.1	-0.663391	0.0489777	0.999823	ENSG00000259891
154	LINC01963	0.615221	0.0224359	0.999823	ENSG00000260804
155	CAPN10-DT	-0.890526	0.02755	0.999823	ENSG00000260942
156	AC012615.1	-0.665012	0.0340693	0.999823	ENSG00000261526
157	AC005632.2	-1.02348	0.0469385	0.999823	ENSG00000261596
158	AC010326.3	-0.886501	0.00677731	0.999823	ENSG00000269867
159	AC009061.2	-0.641255	0.0178261	0.999823	ENSG00000270049
160	AC099343.2	-1.06932	0.0017676	0.999823	ENSG00000270426
161	AL353622.1	-0.819081	0.0324486	0.999823	ENSG00000270605
162	AL096865.1	-0.790998	0.016744	0.999823	ENSG00000271857
163	AC026979.2	-1.33686	0.0401684	0.999823	ENSG00000271869
164	AC090948.1	-1.09349	0.0188856	0.999823	ENSG00000271964
165	AC114760.2	-1.33313	0.0341111	0.999823	ENSG00000272211
166	AL662844.4	-0.793011	0.0478186	0.999823	ENSG00000272501
167	AC090114.2	-0.735108	0.0128897	0.999823	ENSG00000273270
168	AL355488.1	-1.00627	0.0230132	0.999823	ENSG00000273373
169	AL117379.1	-1.0526	0.00775555	0.999823	ENSG00000273759
170	AC092119.2	-0.942268	0.0120754	0.999823	ENSG00000274460
171	AC068473.5	-0.695049	0.028851	0.999823	ENSG00000274828
172	ZKSCAN2-DT	-0.82687	0.0102559	0.999823	ENSG00000274925
173	AC016957.2	-1.25656	0.0317047	0.999823	ENSG00000276136
174	AC245884.12	-1.32394	0.0208591	0.999823	ENSG00000276758
175	HIST1H2AE	-1.23729	0.0267027	0.999823	ENSG00000277075
176	AC010542.5	-1.14602	0.00627092	0.999823	ENSG00000277978
177	BX539320.1	-1.0833	0.0353364	0.999823	ENSG00000278869
178	AL022311.1	-0.930547	0.0429837	0.999823	ENSG00000279738
179	AC118344.2	-0.870157	0.0410994	0.999823	ENSG00000279759
180	IGHV1-69D	3.19935	0.0291438	0.999823	ENSG00000280411
181	SNHG4	-0.91224	0.017046	0.999823	ENSG00000281398
182	AC107959.4	-2.04128	0.00864605	0.999823	ENSG00000284948
