# Supplementary material for: The genomic landscape of ANCA-associated vasculitis: Distinct transcriptional signatures, molecular endotypes and comparison with systemic lupus erythematosus
Source: Front Immunol. 2023 Mar 27;14:1072598. doi: 10.3389/fimmu.2023.1072598 (PMC10083368; doi:10.3389/fimmu.2023.1072598)
Supplement: Supplementary Table 12 — Differentially expressed genes resulted from the comparison of the whole blood transcriptome of anti-MPO+ve versus anti-PR3+ve patients. [file Table_12.xlsx]

## Sheet: Sheet 1
	Gene.name	logFC	PValue	Gene.stable.ID
1	IFI27	4.13431	0.0104595	ENSG00000165949.12
2	RSAD2	3.19871	0.0323372	ENSG00000134321.11
3	IGHV4-59	2.78246	0.0497543	ENSG00000224373.3
4	IFIT1	2.60584	0.0297002	ENSG00000185745.9
5	SERPING1	2.35854	0.0399701	ENSG00000149131.15
6	AC093520.2	2.28186	0.024989	ENSG00000261245.2
7	IFIT3	2.0261	0.0298747	ENSG00000119917.13
8	MYOM2	1.9429	0.0408476	ENSG00000036448.9
9	XAF1	1.91661	0.0403344	ENSG00000132530.16
10	KIR2DL1	1.75567	0.0154965	ENSG00000125498.19
11	TRBV7-6	1.71535	0.0225945	ENSG00000211727.3
12	RAP1GAP	1.61702	0.0420866	ENSG00000076864.19
13	OR2W3	1.58575	0.0139477	ENSG00000238243.3
14	MT-TL1	1.35455	0.0385536	ENSG00000209082.1
15	PTCH1	1.33327	0.0323723	ENSG00000185920.15
16	PEAR1	1.2993	0.0469392	ENSG00000187800.13
17	DRAXIN	1.29581	0.0139668	ENSG00000162490.6
18	VWA7	1.29158	0.0242678	ENSG00000204396.10
19	NT5DC4	1.28255	0.0384428	ENSG00000144130.11
20	HELZ2	1.22276	0.0273251	ENSG00000130589.16
21	NOMO2	1.19184	0.0425809	ENSG00000185164.14
22	RNF169	1.17116	0.0333006	ENSG00000166439.5
23	ZCCHC2	1.15967	0.0392711	ENSG00000141664.9
24	SMIM24	1.15954	0.0235111	ENSG00000095932.6
25	GPR146	1.14108	0.0427514	ENSG00000164849.9
26	C3	1.13952	0.0343762	ENSG00000125730.16
27	VWCE	1.13641	0.0404023	ENSG00000167992.12
28	IGF2R	1.11757	0.0346558	ENSG00000197081.13
29	MERTK	1.11408	0.0300291	ENSG00000153208.16
30	SLC9A7P1	1.11255	0.0244949	ENSG00000227825.4
31	AQP1	1.09087	0.0455772	ENSG00000240583.11
32	ENC1	1.09032	0.0409398	ENSG00000171617.13
33	MAP1A	1.0718	0.0397524	ENSG00000166963.12
34	INCENP	1.05388	0.0387088	ENSG00000149503.12
35	TMPPE	1.04383	0.0299123	ENSG00000188167.8
36	ALPK3	1.0385	0.0344819	ENSG00000136383.6
37	CRISPLD2	1.03124	0.0481765	ENSG00000103196.11
38	RNF40	1.02134	0.0468528	ENSG00000103549.21
39	KEL	1.00986	0.0318822	ENSG00000197993.8
40	TGFB1I1	1.00739	0.0411542	ENSG00000140682.18
41	RNF123	0.989956	0.0131302	ENSG00000164068.15
42	EPB41	0.980111	0.0386491	ENSG00000159023.21
43	SMARCC2	0.976251	0.0463484	ENSG00000139613.11
44	TRANK1	0.968679	0.0147928	ENSG00000168016.14
45	SLC6A8	0.946481	0.0342395	ENSG00000130821.15
46	RNF31	0.933532	0.0453408	ENSG00000092098.16
47	STAG3L5P	0.93116	0.0498636	ENSG00000242294.6
48	BCL2L1	0.921877	0.0409645	ENSG00000171552.12
49	ADCY7	0.91302	0.0295288	ENSG00000121281.12
50	SLC7A5	0.90845	0.00169885	ENSG00000103257.8
51	MYH9	0.906114	0.0195537	ENSG00000100345.21
52	DMTN	0.898228	0.0399036	ENSG00000158856.18
53	CARM1	0.897238	0.0299415	ENSG00000142453.11
54	ACTN4	0.888668	0.0244911	ENSG00000130402.11
55	CHERP	0.888469	0.0368701	ENSG00000085872.14
56	MT-ND5	0.881081	0.0181987	ENSG00000198786.2
57	TLN1	0.858354	0.0174712	ENSG00000137076.20
58	FBXO7	0.846313	0.0402015	ENSG00000100225.17
59	ARHGEF11	0.821785	0.0337404	ENSG00000132694.18
60	SLC38A5	0.819728	0.0460085	ENSG00000017483.14
61	MICAL2	0.815699	0.0085294	ENSG00000133816.15
62	KSR1	0.813103	0.0351962	ENSG00000141068.14
63	MYO18A	0.810569	0.0426073	ENSG00000196535.16
64	MED12	0.810304	0.00960966	ENSG00000184634.15
65	ABAT	0.803074	0.025504	ENSG00000183044.11
66	WDFY4	0.801494	0.02903	ENSG00000128815.19
67	CAPN5	0.796724	0.0405888	ENSG00000149260.16
68	NLRP2	0.792337	0.0472157	ENSG00000022556.15
69	NFIX	0.784929	0.0341149	ENSG00000008441.16
70	NPRL3	0.782666	0.0236705	ENSG00000103148.15
71	SULF2	0.772048	0.0191729	ENSG00000196562.14
72	ACO1	0.736339	0.0155002	ENSG00000122729.18
73	RALBP1	0.735293	0.0412944	ENSG00000017797.12
74	ACPP	0.731294	0.0441235	ENSG00000014257.15
75	ZNF319	0.727046	0.0214896	ENSG00000166188.2
76	SEMA4A	0.726513	0.023944	ENSG00000196189.12
77	NSD1	0.71444	0.00784471	ENSG00000165671.20
78	ACTN1	0.71429	0.048958	ENSG00000072110.13
79	SH2D3C	0.713369	0.0195208	ENSG00000095370.19
80	POLR2A	0.695561	0.0348075	ENSG00000181222.15
81	ANPEP	0.669149	0.0486253	ENSG00000166825.13
82	ARSB	0.66726	0.0225998	ENSG00000113273.16
83	CADM4	0.662817	0.0316967	ENSG00000105767.2
84	TNRC18	0.661302	0.024421	ENSG00000182095.14
85	GRN	0.656767	0.049565	ENSG00000030582.17
86	NCSTN	0.652745	0.0435392	ENSG00000162736.16
87	SPINT1	0.652152	0.0437855	ENSG00000166145.14
88	FOXO4	0.651879	0.0213285	ENSG00000184481.16
89	APBB1IP	0.642787	0.0294298	ENSG00000077420.15
90	IQCE	0.641654	0.0444144	ENSG00000106012.17
91	NFE2L1	0.634792	0.0304424	ENSG00000082641.15
92	ASCC2	0.634049	0.0464377	ENSG00000100325.14
93	TUBA1C	0.619449	0.0333185	ENSG00000167553.15
94	NADK	0.611764	0.0496461	ENSG00000008130.15
95	WDTC1	0.607741	0.033773	ENSG00000142784.15
96	PRRC2A	0.59988	0.0204173	ENSG00000204469.12
97	39508	0.598895	0.0319161	ENSG00000165406.15
98	SP2	0.593619	0.0366707	ENSG00000167182.14
99	LILRA1	0.586787	0.0341493	ENSG00000104974.11
100	SF3A1	0.58267	0.0239658	ENSG00000099995.18
101	ALAS1	0.582486	0.00611189	ENSG00000023330.14
102	ABR	0.581952	0.0270573	ENSG00000159842.15
103	ATXN2L	0.581857	0.0419105	ENSG00000168488.18
104	CCNH	-0.594965	0.0117738	ENSG00000134480.14
105	SNHG12	-0.603786	0.0436691	ENSG00000197989.14
106	ZNF512	-0.608645	0.0172538	ENSG00000243943.9
107	EXOG	-0.610275	0.0341643	ENSG00000157036.12
108	SEPT7P2	-0.631909	0.00907743	ENSG00000214765.8
109	VPS29	-0.639811	0.035585	ENSG00000111237.18
110	TAMM41	-0.676004	0.0429015	ENSG00000144559.10
111	ZNF248	-0.691294	0.0382637	ENSG00000198105.13
112	AC078846.1	-0.706506	0.0412777	ENSG00000273329.1
113	MRPL30	-0.725883	0.00389983	ENSG00000185414.19
114	NUP43	-0.727069	0.0164507	ENSG00000120253.13
115	ACACB	-0.73223	0.0247979	ENSG00000076555.15
116	SNHG7	-0.738388	0.0220858	ENSG00000233016.6
117	CWF19L1	-0.738459	0.0043575	ENSG00000095485.17
118	AC004148.2	-0.748506	0.0404703	ENSG00000263272.1
119	KIAA0391	-0.758622	0.0315184	ENSG00000100890.15
120	AGPAT4	-0.759038	0.0160534	ENSG00000026652.13
121	HSD17B7P2	-0.768855	0.0329913	ENSG00000099251.14
122	BCDIN3D	-0.769125	0.00782199	ENSG00000186666.5
123	PLPP5	-0.789213	0.0314126	ENSG00000147535.16
124	RPS23P8	-0.802314	0.0466709	ENSG00000230629.2
125	AL357060.1	-0.827821	0.0315371	ENSG00000237499.6
126	ZNF528-AS1	-0.830807	0.0497134	ENSG00000269834.5
127	HOTAIRM1	-0.834546	0.0494297	ENSG00000233429.9
128	TIMM8B	-0.843118	0.0389446	ENSG00000150779.11
129	GNRH1	-0.84365	0.0322446	ENSG00000147437.9
130	MCOLN2	-0.848765	0.0464299	ENSG00000153898.12
131	AC121761.1	-0.858786	0.0296278	ENSG00000257497.2
132	RPS3A	-0.866739	0.0487083	ENSG00000145425.9
133	LINC02158	-0.880236	0.0357055	ENSG00000225611.1
134	AL645933.2	-0.8964	0.0481129	ENSG00000272221.1
135	AC060766.4	-0.900314	0.0459986	ENSG00000267547.1
136	CNR2	-0.910915	0.0319436	ENSG00000188822.7
137	C22orf34	-0.920633	0.0417783	ENSG00000188511.12
138	AC068473.5	-0.99741	0.00684204	ENSG00000274828.1
139	SIRT5	-1.00182	0.0480743	ENSG00000124523.15
140	RPS27AP16	-1.08569	0.0200859	ENSG00000224631.4
141	AL161787.1	-1.09006	0.0263732	ENSG00000219928.2
142	LINC01506	-1.10453	0.0268179	ENSG00000234506.5
143	CATSPER2	-1.11472	0.0270421	ENSG00000166762.17
144	HLA-DQA1	-1.12809	0.0407178	ENSG00000196735.11
145	AC092117.1	-1.13036	0.0349318	ENSG00000276791.1
146	FLJ45513	-1.16754	0.0208272	ENSG00000204584.1
147	LINC01730	-1.40084	0.0470621	ENSG00000275491.1
148	AC011472.2	-1.42565	0.0112461	ENSG00000267174.5
149	GGH	-1.42925	0.0484535	ENSG00000137563.11
150	FADS2	-1.54096	0.0112626	ENSG00000134824.13
151	NT5E	-1.54476	0.0457763	ENSG00000135318.11
152	AC087239.1	-1.56949	0.0202921	ENSG00000278743.1
153	KBTBD6	-1.8007	0.0110545	ENSG00000165572.7
154	AGPAT4-IT1	-1.96426	0.0424273	ENSG00000279355.1
155	CCL23	-2.33603	0.031192	ENSG00000274736.4
