# Supplementary material for: The genomic landscape of ANCA-associated vasculitis: Distinct transcriptional signatures, molecular endotypes and comparison with systemic lupus erythematosus
Source: Front Immunol. 2023 Mar 27;14:1072598. doi: 10.3389/fimmu.2023.1072598 (PMC10083368; doi:10.3389/fimmu.2023.1072598)
Supplement: Supplementary Table 13 — Ranked GSEA analysis resulted from the comparison of the whole blood transcriptome of anti-MPO+ve versus anti-PR3+ve patients. [file Table_13.xlsx]

## Sheet: gsea_MPOvsPR3_GO_BP
NAME	GS<br> follow link to MSigDB	GS DETAILS	SIZE	ES	NES	NOM p-val	FDR q-val	FWER p-val	RANK AT MAX	LEADING EDGE
GOBP_MITOCHONDRIAL_TRANSLATION	GOBP_MITOCHONDRIAL_TRANSLATION	Details ...	125	-0.704608	-2.12583	0	0	0	2709	tags=57%, list=22%, signal=72%
GOBP_DEFENSE_RESPONSE_TO_SYMBIONT	GOBP_DEFENSE_RESPONSE_TO_SYMBIONT	Details ...	234	0.754531	2.07417	0	0	0	1192	tags=26%, list=10%, signal=28%
GOBP_HUMORAL_IMMUNE_RESPONSE_MEDIATED_BY_CIRCULATING_IMMUNOGLOBULIN	GOBP_HUMORAL_IMMUNE_RESPONSE_MEDIATED_BY_CIRCULATING_IMMUNOGLOBULIN	Details ...	63	0.824084	1.97405	0	0	0	1402	tags=44%, list=12%, signal=50%
GOBP_PHAGOCYTOSIS_RECOGNITION	GOBP_PHAGOCYTOSIS_RECOGNITION	Details ...	50	0.846317	1.97284	0	0	0	1402	tags=54%, list=12%, signal=61%
GOBP_RESPONSE_TO_VIRUS	GOBP_RESPONSE_TO_VIRUS	Details ...	309	0.713564	1.9715	0	0	0	1192	tags=23%, list=10%, signal=25%
GOBP_PHAGOCYTOSIS	GOBP_PHAGOCYTOSIS	Details ...	216	0.728315	1.96969	0	0	0	2005	tags=44%, list=17%, signal=52%
GOBP_VIRAL_GENOME_REPLICATION	GOBP_VIRAL_GENOME_REPLICATION	Details ...	105	0.771024	1.96247	0	0	0	1128	tags=26%, list=9%, signal=28%
GOBP_REGULATION_OF_VIRAL_GENOME_REPLICATION	GOBP_REGULATION_OF_VIRAL_GENOME_REPLICATION	Details ...	72	0.795273	1.9408	0	0.000184911	0.001	1215	tags=35%, list=10%, signal=38%
GOBP_RESPONSE_TO_TYPE_I_INTERFERON	GOBP_RESPONSE_TO_TYPE_I_INTERFERON	Details ...	56	0.813698	1.92072	0	0.000285137	0.002	1121	tags=34%, list=9%, signal=37%
GOBP_COMPLEMENT_ACTIVATION	GOBP_COMPLEMENT_ACTIVATION	Details ...	63	0.80398	1.93319	0	0.000320779	0.002	1402	tags=44%, list=12%, signal=50%
GOBP_REGULATION_OF_VIRAL_PROCESS	GOBP_REGULATION_OF_VIRAL_PROCESS	Details ...	128	0.736915	1.9127	0	0.000389714	0.003	1483	tags=30%, list=12%, signal=33%
GOBP_NEGATIVE_REGULATION_OF_VIRAL_GENOME_REPLICATION	GOBP_NEGATIVE_REGULATION_OF_VIRAL_GENOME_REPLICATION	Details ...	45	0.838357	1.91107	0	0.000472375	0.004	1215	tags=44%, list=10%, signal=49%
GOBP_CYTOPLASMIC_TRANSLATION	GOBP_CYTOPLASMIC_TRANSLATION	Details ...	149	-0.656043	-1.97853	0	0.000894347	0.005	1841	tags=50%, list=15%, signal=58%
GOBP_TRNA_METABOLIC_PROCESS	GOBP_TRNA_METABOLIC_PROCESS	Details ...	162	-0.623086	-1.95223	0	0.000897334	0.01	2049	tags=27%, list=17%, signal=32%
GOBP_MITOCHONDRIAL_GENE_EXPRESSION	GOBP_MITOCHONDRIAL_GENE_EXPRESSION	Details ...	153	-0.643906	-1.95319	0	0.00119645	0.01	2375	tags=45%, list=20%, signal=55%
GOBP_MEMBRANE_INVAGINATION	GOBP_MEMBRANE_INVAGINATION	Details ...	89	0.760756	1.88324	0	0.00129482	0.012	1535	tags=42%, list=13%, signal=47%
GOBP_VIRAL_LIFE_CYCLE	GOBP_VIRAL_LIFE_CYCLE	Details ...	241	0.688586	1.8777	0	0.00149672	0.015	1504	tags=24%, list=12%, signal=27%
GOBP_NEGATIVE_REGULATION_OF_VIRAL_PROCESS	GOBP_NEGATIVE_REGULATION_OF_VIRAL_PROCESS	Details ...	70	0.777947	1.85491	0	0.0027694	0.03	1483	tags=40%, list=12%, signal=45%
GOBP_CELL_RECOGNITION	GOBP_CELL_RECOGNITION	Details ...	110	0.733344	1.85229	0	0.00292946	0.034	1402	tags=37%, list=12%, signal=42%
GOBP_PATTERN_RECOGNITION_RECEPTOR_SIGNALING_PATHWAY	GOBP_PATTERN_RECOGNITION_RECEPTOR_SIGNALING_PATHWAY	Details ...	151	0.703422	1.84656	0	0.00339712	0.041	2203	tags=39%, list=18%, signal=47%
GOBP_MODULATION_BY_HOST_OF_VIRAL_PROCESS	GOBP_MODULATION_BY_HOST_OF_VIRAL_PROCESS	Details ...	33	0.83626	1.83823	0	0.00411145	0.052	581	tags=18%, list=5%, signal=19%
GOBP_VIRAL_PROCESS	GOBP_VIRAL_PROCESS	Details ...	332	0.656107	1.83635	0	0.00416938	0.056	1504	tags=23%, list=12%, signal=25%
GOBP_ESTABLISHMENT_OF_PROTEIN_LOCALIZATION_TO_MITOCHONDRIAL_MEMBRANE	GOBP_ESTABLISHMENT_OF_PROTEIN_LOCALIZATION_TO_MITOCHONDRIAL_MEMBRANE	Details ...	34	-0.789102	-1.89727	0	0.00475624	0.063	1511	tags=32%, list=12%, signal=37%
GOBP_CELLULAR_RESPONSE_TO_VIRUS	GOBP_CELLULAR_RESPONSE_TO_VIRUS	Details ...	70	0.761899	1.83026	0	0.00517699	0.072	804	tags=23%, list=7%, signal=24%
GOBP_RIBOSOMAL_SMALL_SUBUNIT_BIOGENESIS	GOBP_RIBOSOMAL_SMALL_SUBUNIT_BIOGENESIS	Details ...	74	-0.664608	-1.87043	0	0.00593087	0.11	2718	tags=42%, list=22%, signal=54%
GOBP_TRNA_PROCESSING	GOBP_TRNA_PROCESSING	Details ...	121	-0.631922	-1.87853	0	0.00627193	0.1	2049	tags=27%, list=17%, signal=33%
GOBP_TUBE_MORPHOGENESIS	GOBP_TUBE_MORPHOGENESIS		444	0.637022	1.81195	0	0.00696045	0.106	1921	tags=31%, list=16%, signal=36%
GOBP_REGULATION_OF_RESPONSE_TO_BIOTIC_STIMULUS	GOBP_REGULATION_OF_RESPONSE_TO_BIOTIC_STIMULUS	Details ...	274	0.658008	1.81247	0	0.00717835	0.104	1927	tags=32%, list=16%, signal=38%
GOBP_ESTABLISHMENT_OF_CELL_POLARITY	GOBP_ESTABLISHMENT_OF_CELL_POLARITY		103	0.705387	1.79976	0	0.00823171	0.145	1759	tags=32%, list=15%, signal=37%
GOBP_POSITIVE_REGULATION_OF_PATTERN_RECOGNITION_RECEPTOR_SIGNALING_PATHWAY	GOBP_POSITIVE_REGULATION_OF_PATTERN_RECOGNITION_RECEPTOR_SIGNALING_PATHWAY		38	0.806546	1.80488	0	0.00841093	0.131	1233	tags=32%, list=10%, signal=35%
GOBP_BIOLOGICAL_PROCESS_INVOLVED_IN_SYMBIOTIC_INTERACTION	GOBP_BIOLOGICAL_PROCESS_INVOLVED_IN_SYMBIOTIC_INTERACTION		220	0.659982	1.80271	0	0.00843933	0.137	1541	tags=24%, list=13%, signal=27%
GOBP_ENDOCYTOSIS	GOBP_ENDOCYTOSIS		425	0.63137	1.8002	0	0.0085747	0.145	2072	tags=32%, list=17%, signal=38%
GOBP_RHO_PROTEIN_SIGNAL_TRANSDUCTION	GOBP_RHO_PROTEIN_SIGNAL_TRANSDUCTION		87	0.711113	1.79079	0	0.0103508	0.2	1977	tags=38%, list=16%, signal=45%
GOBP_MUSCLE_CELL_DEVELOPMENT	GOBP_MUSCLE_CELL_DEVELOPMENT		89	0.720226	1.79086	0	0.0107342	0.2	1544	tags=27%, list=13%, signal=31%
GOBP_BLOOD_VESSEL_MORPHOGENESIS	GOBP_BLOOD_VESSEL_MORPHOGENESIS		324	0.639651	1.79209	0	0.0107509	0.194	2264	tags=38%, list=19%, signal=45%
GOBP_RIBOSOME_BIOGENESIS	GOBP_RIBOSOME_BIOGENESIS	Details ...	291	-0.559646	-1.83195	0	0.0113533	0.223	2522	tags=35%, list=21%, signal=43%
GOBP_TOLL_LIKE_RECEPTOR_SIGNALING_PATHWAY	GOBP_TOLL_LIKE_RECEPTOR_SIGNALING_PATHWAY		98	0.703162	1.78107	0	0.0120877	0.262	2203	tags=37%, list=18%, signal=45%
GOBP_ESTABLISHMENT_OR_MAINTENANCE_OF_CELL_POLARITY	GOBP_ESTABLISHMENT_OR_MAINTENANCE_OF_CELL_POLARITY		158	0.671312	1.78501	0	0.0121343	0.239	1759	tags=28%, list=15%, signal=33%
GOBP_REGULATION_OF_TOLL_LIKE_RECEPTOR_SIGNALING_PATHWAY	GOBP_REGULATION_OF_TOLL_LIKE_RECEPTOR_SIGNALING_PATHWAY		58	0.749568	1.77948	0	0.0121542	0.27	1233	tags=26%, list=10%, signal=29%
GOBP_REGULATION_OF_PROTEIN_EXPORT_FROM_NUCLEUS	GOBP_REGULATION_OF_PROTEIN_EXPORT_FROM_NUCLEUS		29	0.840391	1.78128	0	0.0123939	0.26	0	tags=3%, list=0%, signal=3%
GOBP_REGULATION_OF_NEURON_PROJECTION_DEVELOPMENT	GOBP_REGULATION_OF_NEURON_PROJECTION_DEVELOPMENT		250	0.646222	1.78262	0	0.0125052	0.254	1961	tags=30%, list=16%, signal=35%
GOBP_RIBOSOMAL_LARGE_SUBUNIT_BIOGENESIS	GOBP_RIBOSOMAL_LARGE_SUBUNIT_BIOGENESIS	Details ...	73	-0.656574	-1.81707	0	0.0141103	0.299	2520	tags=47%, list=21%, signal=58%
GOBP_POSITIVE_REGULATION_OF_B_CELL_ACTIVATION	GOBP_POSITIVE_REGULATION_OF_B_CELL_ACTIVATION		105	0.701947	1.76973	0	0.014313	0.322	1402	tags=30%, list=12%, signal=33%
GOBP_INTERFERON_BETA_PRODUCTION	GOBP_INTERFERON_BETA_PRODUCTION		50	0.762342	1.77153	0.00161031	0.0143139	0.317	905	tags=24%, list=7%, signal=26%
GOBP_IMMUNE_EFFECTOR_PROCESS	GOBP_IMMUNE_EFFECTOR_PROCESS		484	0.619402	1.76688	0	0.0145881	0.342	1988	tags=33%, list=16%, signal=37%
GOBP_REGULATION_OF_VASCULATURE_DEVELOPMENT	GOBP_REGULATION_OF_VASCULATURE_DEVELOPMENT		160	0.666284	1.76729	0	0.0148499	0.34	2252	tags=42%, list=19%, signal=51%
GOBP_MODULATION_BY_HOST_OF_SYMBIONT_PROCESS	GOBP_MODULATION_BY_HOST_OF_SYMBIONT_PROCESS		62	0.740377	1.76126	0	0.0165964	0.381	581	tags=15%, list=5%, signal=15%
GOBP_INTEGRIN_MEDIATED_SIGNALING_PATHWAY	GOBP_INTEGRIN_MEDIATED_SIGNALING_PATHWAY		76	0.713746	1.75888	0	0.0169666	0.396	1779	tags=43%, list=15%, signal=51%
GOBP_RIBOSOME_ASSEMBLY	GOBP_RIBOSOME_ASSEMBLY	Details ...	56	-0.68573	-1.79943	0	0.0182499	0.403	2723	tags=61%, list=22%, signal=78%
GOBP_REGULATION_OF_INNATE_IMMUNE_RESPONSE	GOBP_REGULATION_OF_INNATE_IMMUNE_RESPONSE		186	0.650743	1.75292	0	0.0191569	0.45	1796	tags=31%, list=15%, signal=35%
GOBP_NEGATIVE_REGULATION_OF_CELLULAR_RESPONSE_TO_GROWTH_FACTOR_STIMULUS	GOBP_NEGATIVE_REGULATION_OF_CELLULAR_RESPONSE_TO_GROWTH_FACTOR_STIMULUS		45	0.762046	1.74944	0	0.0200014	0.485	1627	tags=38%, list=13%, signal=43%
GOBP_VASCULATURE_DEVELOPMENT	GOBP_VASCULATURE_DEVELOPMENT		386	0.623	1.74997	0	0.0201723	0.479	2333	tags=38%, list=19%, signal=46%
GOBP_AXON_DEVELOPMENT	GOBP_AXON_DEVELOPMENT		238	0.638183	1.74749	0	0.0202581	0.497	1921	tags=31%, list=16%, signal=36%
GOBP_REGULATION_OF_CELL_SHAPE	GOBP_REGULATION_OF_CELL_SHAPE		105	0.687407	1.74532	0.00133511	0.0210031	0.521	1516	tags=30%, list=13%, signal=33%
GOBP_CELL_MATRIX_ADHESION	GOBP_CELL_MATRIX_ADHESION		137	0.667982	1.73901	0	0.0229398	0.573	1921	tags=36%, list=16%, signal=43%
GOBP_REGULATION_OF_DEFENSE_RESPONSE_TO_VIRUS	GOBP_REGULATION_OF_DEFENSE_RESPONSE_TO_VIRUS		61	0.73812	1.73834	0	0.0230814	0.583	1389	tags=30%, list=11%, signal=33%
GOBP_CELLULAR_RESPONSE_TO_NITROGEN_COMPOUND	GOBP_CELLULAR_RESPONSE_TO_NITROGEN_COMPOUND		425	0.612895	1.7402	0	0.0232114	0.563	2238	tags=32%, list=18%, signal=37%
GOBP_REGULATION_OF_PATTERN_RECOGNITION_RECEPTOR_SIGNALING_PATHWAY	GOBP_REGULATION_OF_PATTERN_RECOGNITION_RECEPTOR_SIGNALING_PATHWAY		85	0.706598	1.73929	0	0.0232132	0.569	1878	tags=33%, list=16%, signal=39%
GOBP_REGULATION_OF_AUTOPHAGY	GOBP_REGULATION_OF_AUTOPHAGY		284	0.619504	1.73583	0	0.023931	0.602	1956	tags=26%, list=16%, signal=31%
GOBP_CELLULAR_COMPONENT_MORPHOGENESIS	GOBP_CELLULAR_COMPONENT_MORPHOGENESIS		389	0.607999	1.72741	0	0.0239561	0.678	1922	tags=28%, list=16%, signal=32%
GOBP_REGULATED_EXOCYTOSIS	GOBP_REGULATED_EXOCYTOSIS		150	0.652829	1.72751	0	0.0243018	0.677	1987	tags=29%, list=16%, signal=35%
GOBP_REGULATION_OF_RESPONSE_TO_CYTOKINE_STIMULUS	GOBP_REGULATION_OF_RESPONSE_TO_CYTOKINE_STIMULUS		120	0.668738	1.72828	0	0.0243862	0.671	2157	tags=35%, list=18%, signal=42%
GOBP_DEFENSE_RESPONSE_TO_BACTERIUM	GOBP_DEFENSE_RESPONSE_TO_BACTERIUM		178	0.64887	1.72991	0	0.0244744	0.654	1988	tags=41%, list=16%, signal=48%
GOBP_ODONTOGENESIS	GOBP_ODONTOGENESIS		48	0.745197	1.72572	0.00147059	0.024505	0.694	1779	tags=27%, list=15%, signal=32%
GOBP_NEGATIVE_REGULATION_OF_CELL_DEVELOPMENT	GOBP_NEGATIVE_REGULATION_OF_CELL_DEVELOPMENT		90	0.683832	1.73056	0	0.0245192	0.65	1539	tags=24%, list=13%, signal=28%
GOBP_BIOLOGICAL_PROCESS_INVOLVED_IN_INTERACTION_WITH_HOST	GOBP_BIOLOGICAL_PROCESS_INVOLVED_IN_INTERACTION_WITH_HOST		148	0.659076	1.72877	0	0.0246597	0.667	1541	tags=25%, list=13%, signal=28%
GOBP_REGULATION_OF_TYPE_I_INTERFERON_MEDIATED_SIGNALING_PATHWAY	GOBP_REGULATION_OF_TYPE_I_INTERFERON_MEDIATED_SIGNALING_PATHWAY		33	0.805027	1.73115	0	0.0247875	0.648	1307	tags=36%, list=11%, signal=41%
GOBP_APOPTOTIC_CELL_CLEARANCE	GOBP_APOPTOTIC_CELL_CLEARANCE		35	0.779229	1.7313	0.00157233	0.0251659	0.647	624	tags=23%, list=5%, signal=24%
GOBP_RESPONSE_TO_CAMP	GOBP_RESPONSE_TO_CAMP		52	0.739123	1.71842	0.00149031	0.0252044	0.742	1844	tags=38%, list=15%, signal=45%
GOBP_POSITIVE_REGULATION_OF_VASCULATURE_DEVELOPMENT	GOBP_POSITIVE_REGULATION_OF_VASCULATURE_DEVELOPMENT		95	0.689365	1.7188	0	0.0253119	0.739	2252	tags=44%, list=19%, signal=54%
GOBP_TUMOR_NECROSIS_FACTOR_SUPERFAMILY_CYTOKINE_PRODUCTION	GOBP_TUMOR_NECROSIS_FACTOR_SUPERFAMILY_CYTOKINE_PRODUCTION		128	0.666809	1.73166	0	0.0254806	0.643	1985	tags=37%, list=16%, signal=43%
GOBP_REGULATION_OF_VESICLE_MEDIATED_TRANSPORT	GOBP_REGULATION_OF_VESICLE_MEDIATED_TRANSPORT		352	0.614416	1.72265	0	0.0255026	0.716	1987	tags=29%, list=16%, signal=33%
GOBP_CELL_SUBSTRATE_ADHESION	GOBP_CELL_SUBSTRATE_ADHESION		205	0.646351	1.73213	0	0.02555	0.636	1921	tags=35%, list=16%, signal=41%
GOBP_CELLULAR_RESPONSE_TO_ORGANIC_CYCLIC_COMPOUND	GOBP_CELLULAR_RESPONSE_TO_ORGANIC_CYCLIC_COMPOUND		352	0.614023	1.71489	0	0.0256195	0.767	2330	tags=30%, list=19%, signal=36%
GOBP_INTRACELLULAR_RECEPTOR_SIGNALING_PATHWAY	GOBP_INTRACELLULAR_RECEPTOR_SIGNALING_PATHWAY		188	0.641081	1.71905	0	0.0256615	0.739	1966	tags=29%, list=16%, signal=34%
GOBP_GLIAL_CELL_PROLIFERATION	GOBP_GLIAL_CELL_PROLIFERATION		31	0.792557	1.71519	0.00159744	0.0258406	0.765	1823	tags=39%, list=15%, signal=45%
GOBP_CELLULAR_RESPONSE_TO_LIPID	GOBP_CELLULAR_RESPONSE_TO_LIPID		376	0.60612	1.71909	0	0.0260624	0.739	1848	tags=25%, list=15%, signal=29%
GOBP_LEUKOCYTE_MEDIATED_IMMUNITY	GOBP_LEUKOCYTE_MEDIATED_IMMUNITY		337	0.610839	1.71537	0	0.0261638	0.763	1252	tags=24%, list=10%, signal=26%
GOBP_POSITIVE_REGULATION_OF_CYTOKINE_PRODUCTION_INVOLVED_IN_IMMUNE_RESPONSE	GOBP_POSITIVE_REGULATION_OF_CYTOKINE_PRODUCTION_INVOLVED_IN_IMMUNE_RESPONSE		66	0.717393	1.71999	0	0.0263419	0.735	1630	tags=27%, list=13%, signal=31%
GOBP_POSITIVE_REGULATION_OF_PHAGOCYTOSIS	GOBP_POSITIVE_REGULATION_OF_PHAGOCYTOSIS		52	0.74134	1.71931	0	0.0263534	0.738	1718	tags=44%, list=14%, signal=51%
GOBP_CYTOPLASMIC_PATTERN_RECOGNITION_RECEPTOR_SIGNALING_PATHWAY_IN_RESPONSE_TO_VIRUS	GOBP_CYTOPLASMIC_PATTERN_RECOGNITION_RECEPTOR_SIGNALING_PATHWAY_IN_RESPONSE_TO_VIRUS		30	0.811382	1.71177	0	0.0270245	0.795	804	tags=27%, list=7%, signal=28%
GOBP_RESPONSE_TO_WOUNDING	GOBP_RESPONSE_TO_WOUNDING		343	0.608391	1.70884	0	0.0270484	0.809	1884	tags=29%, list=16%, signal=33%
GOBP_POSITIVE_REGULATION_OF_AUTOPHAGY	GOBP_POSITIVE_REGULATION_OF_AUTOPHAGY		121	0.660697	1.70816	0.001287	0.0270492	0.813	2097	tags=30%, list=17%, signal=36%
GOBP_REGULATION_OF_PHAGOCYTOSIS	GOBP_REGULATION_OF_PHAGOCYTOSIS		77	0.706536	1.70921	0	0.027222	0.807	1440	tags=35%, list=12%, signal=40%
GOBP_GLIAL_CELL_ACTIVATION	GOBP_GLIAL_CELL_ACTIVATION		36	0.768187	1.70568	0	0.0272675	0.826	1197	tags=36%, list=10%, signal=40%
GOBP_MYELOID_CELL_HOMEOSTASIS	GOBP_MYELOID_CELL_HOMEOSTASIS		146	0.646373	1.70946	0	0.0275067	0.807	1932	tags=36%, list=16%, signal=43%
GOBP_NEGATIVE_REGULATION_OF_AUTOPHAGY	GOBP_NEGATIVE_REGULATION_OF_AUTOPHAGY		69	0.708074	1.70581	0.00142653	0.0275336	0.826	1946	tags=32%, list=16%, signal=38%
GOBP_ORGANIC_HYDROXY_COMPOUND_TRANSPORT	GOBP_ORGANIC_HYDROXY_COMPOUND_TRANSPORT		130	0.657869	1.70325	0	0.0276469	0.837	1541	tags=27%, list=13%, signal=31%
GOBP_ADAPTIVE_IMMUNE_RESPONSE_BASED_ON_SOMATIC_RECOMBINATION_OF_IMMUNE_RECEPTORS_BUILT_FROM_IMMUNOGLOBULIN_SUPERFAMILY_DOMAINS	GOBP_ADAPTIVE_IMMUNE_RESPONSE_BASED_ON_SOMATIC_RECOMBINATION_OF_IMMUNE_RECEPTORS_BUILT_FROM_IMMUNOGLOBULIN_SUPERFAMILY_DOMAINS		272	0.622283	1.70978	0	0.0276549	0.806	1985	tags=33%, list=16%, signal=39%
GOBP_ACTIVATION_OF_INNATE_IMMUNE_RESPONSE	GOBP_ACTIVATION_OF_INNATE_IMMUNE_RESPONSE		49	0.749702	1.70392	0	0.0277828	0.833	1796	tags=41%, list=15%, signal=48%
GOBP_MODULATION_BY_HOST_OF_VIRAL_GENOME_REPLICATION	GOBP_MODULATION_BY_HOST_OF_VIRAL_GENOME_REPLICATION		16	0.887964	1.70594	0.00343053	0.0278082	0.826	116	tags=13%, list=1%, signal=13%
GOBP_POSITIVE_REGULATION_OF_IMMUNE_EFFECTOR_PROCESS	GOBP_POSITIVE_REGULATION_OF_IMMUNE_EFFECTOR_PROCESS		191	0.627288	1.70108	0	0.0286038	0.856	1932	tags=30%, list=16%, signal=35%
GOBP_LYMPHOCYTE_MEDIATED_IMMUNITY	GOBP_LYMPHOCYTE_MEDIATED_IMMUNITY		260	0.610742	1.69693	0	0.0306418	0.879	1438	tags=25%, list=12%, signal=28%
GOBP_CELL_MORPHOGENESIS_INVOLVED_IN_DIFFERENTIATION	GOBP_CELL_MORPHOGENESIS_INVOLVED_IN_DIFFERENTIATION		383	0.594677	1.6947	0	0.0315889	0.891	1922	tags=28%, list=16%, signal=32%
GOBP_IMMUNE_RESPONSE_REGULATING_SIGNALING_PATHWAY	GOBP_IMMUNE_RESPONSE_REGULATING_SIGNALING_PATHWAY		387	0.603523	1.69244	0	0.0321038	0.903	2015	tags=32%, list=17%, signal=38%
GOBP_NEUROINFLAMMATORY_RESPONSE	GOBP_NEUROINFLAMMATORY_RESPONSE		45	0.739174	1.69249	0	0.0324508	0.903	1197	tags=36%, list=10%, signal=39%
GOBP_POSITIVE_REGULATION_OF_TOLL_LIKE_RECEPTOR_SIGNALING_PATHWAY	GOBP_POSITIVE_REGULATION_OF_TOLL_LIKE_RECEPTOR_SIGNALING_PATHWAY		24	0.824997	1.69	0	0.0332078	0.917	1233	tags=29%, list=10%, signal=32%
GOBP_NEGATIVE_REGULATION_OF_PROTEIN_LOCALIZATION	GOBP_NEGATIVE_REGULATION_OF_PROTEIN_LOCALIZATION		128	0.642627	1.68646	0	0.0338663	0.926	2264	tags=30%, list=19%, signal=36%
GOBP_NEGATIVE_REGULATION_OF_PROTEIN_SECRETION	GOBP_NEGATIVE_REGULATION_OF_PROTEIN_SECRETION		32	0.776135	1.67835	0	0.0339996	0.965	439	tags=16%, list=4%, signal=16%
GOBP_HEMOSTASIS	GOBP_HEMOSTASIS		148	0.6325	1.6804	0	0.0340052	0.957	1236	tags=26%, list=10%, signal=28%
GOBP_UROGENITAL_SYSTEM_DEVELOPMENT	GOBP_UROGENITAL_SYSTEM_DEVELOPMENT		161	0.638117	1.68512	0	0.034027	0.934	1379	tags=25%, list=11%, signal=28%
GOBP_REGULATION_OF_BODY_FLUID_LEVELS	GOBP_REGULATION_OF_BODY_FLUID_LEVELS		223	0.612438	1.67782	0	0.0340551	0.966	1960	tags=31%, list=16%, signal=37%
GOBP_ERYTHROCYTE_HOMEOSTASIS	GOBP_ERYTHROCYTE_HOMEOSTASIS		119	0.645271	1.68558	0.00132802	0.0341029	0.932	2048	tags=40%, list=17%, signal=48%
GOBP_B_CELL_MEDIATED_IMMUNITY	GOBP_B_CELL_MEDIATED_IMMUNITY		146	0.639288	1.67682	0	0.0341059	0.966	1252	tags=26%, list=10%, signal=29%
GOBP_NEGATIVE_REGULATION_OF_INNATE_IMMUNE_RESPONSE	GOBP_NEGATIVE_REGULATION_OF_INNATE_IMMUNE_RESPONSE		63	0.703235	1.67986	0	0.034189	0.958	1307	tags=27%, list=11%, signal=30%
GOBP_TRANSMEMBRANE_RECEPTOR_PROTEIN_SERINE_THREONINE_KINASE_SIGNALING_PATHWAY	GOBP_TRANSMEMBRANE_RECEPTOR_PROTEIN_SERINE_THREONINE_KINASE_SIGNALING_PATHWAY		199	0.619004	1.67562	0	0.03419	0.967	2282	tags=33%, list=19%, signal=40%
GOBP_WOUND_HEALING	GOBP_WOUND_HEALING		266	0.61034	1.68707	0	0.0342204	0.925	2106	tags=32%, list=17%, signal=38%
GOBP_POSITIVE_REGULATION_OF_TUMOR_NECROSIS_FACTOR_SUPERFAMILY_CYTOKINE_PRODUCTION	GOBP_POSITIVE_REGULATION_OF_TUMOR_NECROSIS_FACTOR_SUPERFAMILY_CYTOKINE_PRODUCTION		84	0.690561	1.68649	0	0.0342282	0.926	1927	tags=38%, list=16%, signal=45%
GOBP_REGULATION_OF_B_CELL_ACTIVATION	GOBP_REGULATION_OF_B_CELL_ACTIVATION		144	0.639428	1.68052	0.001287	0.0342399	0.957	1529	tags=28%, list=13%, signal=31%
GOBP_CELL_JUNCTION_ASSEMBLY	GOBP_CELL_JUNCTION_ASSEMBLY		190	0.62181	1.67839	0	0.0343081	0.965	2023	tags=32%, list=17%, signal=37%
GOBP_EXTRINSIC_APOPTOTIC_SIGNALING_PATHWAY	GOBP_EXTRINSIC_APOPTOTIC_SIGNALING_PATHWAY		159	0.637155	1.68081	0	0.0343234	0.956	2046	tags=26%, list=17%, signal=31%
GOBP_FOREBRAIN_DEVELOPMENT	GOBP_FOREBRAIN_DEVELOPMENT		177	0.629154	1.676	0	0.0343354	0.966	1872	tags=27%, list=15%, signal=32%
GOBP_CIRCULATORY_SYSTEM_PROCESS	GOBP_CIRCULATORY_SYSTEM_PROCESS		270	0.608863	1.67688	0	0.0343832	0.966	2045	tags=31%, list=17%, signal=36%
GOBP_BIOLOGICAL_PROCESS_INVOLVED_IN_INTERACTION_WITH_SYMBIONT	GOBP_BIOLOGICAL_PROCESS_INVOLVED_IN_INTERACTION_WITH_SYMBIONT		79	0.681082	1.68121	0.00141044	0.0344219	0.953	602	tags=14%, list=5%, signal=15%
GOBP_CELL_PART_MORPHOGENESIS	GOBP_CELL_PART_MORPHOGENESIS		344	0.604291	1.68737	0	0.0344332	0.925	1922	tags=28%, list=16%, signal=32%
GOBP_MYELOID_CELL_DIFFERENTIATION	GOBP_MYELOID_CELL_DIFFERENTIATION		308	0.602039	1.67853	0	0.034524	0.965	2203	tags=38%, list=18%, signal=45%
GOBP_RESPONSE_TO_BACTERIUM	GOBP_RESPONSE_TO_BACTERIUM		422	0.591262	1.67876	0	0.0346316	0.963	1990	tags=32%, list=16%, signal=37%
GOBP_POSITIVE_REGULATION_OF_INTERFERON_BETA_PRODUCTION	GOBP_POSITIVE_REGULATION_OF_INTERFERON_BETA_PRODUCTION		35	0.781502	1.68126	0.00158228	0.0347467	0.953	804	tags=26%, list=7%, signal=27%
GOBP_POSITIVE_REGULATION_OF_NEURON_PROJECTION_DEVELOPMENT	GOBP_POSITIVE_REGULATION_OF_NEURON_PROJECTION_DEVELOPMENT		92	0.673569	1.68152	0	0.0348783	0.949	1923	tags=35%, list=16%, signal=41%
GOBP_REGULATION_OF_SYNAPSE_ASSEMBLY	GOBP_REGULATION_OF_SYNAPSE_ASSEMBLY		40	0.750462	1.68205	0.00151057	0.0349845	0.946	1062	tags=33%, list=9%, signal=36%
GOBP_REGULATION_OF_TRANSMEMBRANE_RECEPTOR_PROTEIN_SERINE_THREONINE_KINASE_SIGNALING_PATHWAY	GOBP_REGULATION_OF_TRANSMEMBRANE_RECEPTOR_PROTEIN_SERINE_THREONINE_KINASE_SIGNALING_PATHWAY		140	0.637968	1.68309	0.0013089	0.0350278	0.942	2282	tags=36%, list=19%, signal=44%
GOBP_REGULATION_OF_CELL_SIZE	GOBP_REGULATION_OF_CELL_SIZE		116	0.660508	1.68206	0	0.0353527	0.946	1718	tags=28%, list=14%, signal=32%
GOBP_REGULATION_OF_RHO_PROTEIN_SIGNAL_TRANSDUCTION	GOBP_REGULATION_OF_RHO_PROTEIN_SIGNAL_TRANSDUCTION		57	0.717019	1.67169	0.00280899	0.0360879	0.974	2716	tags=51%, list=22%, signal=65%
GOBP_CELLULAR_RESPONSE_TO_EXTRACELLULAR_STIMULUS	GOBP_CELLULAR_RESPONSE_TO_EXTRACELLULAR_STIMULUS		189	0.617565	1.6718	0	0.0363039	0.973	2109	tags=28%, list=17%, signal=33%
GOBP_RIG_I_SIGNALING_PATHWAY	GOBP_RIG_I_SIGNALING_PATHWAY		25	0.788841	1.66751	0.00311526	0.0366315	0.983	804	tags=24%, list=7%, signal=26%
GOBP_ANIMAL_ORGAN_REGENERATION	GOBP_ANIMAL_ORGAN_REGENERATION		33	0.786236	1.66787	0.0015674	0.0367856	0.983	454	tags=15%, list=4%, signal=16%
GOBP_NEGATIVE_REGULATION_OF_DNA_REPAIR	GOBP_NEGATIVE_REGULATION_OF_DNA_REPAIR		26	0.801478	1.66616	0.00162866	0.0367922	0.983	843	tags=19%, list=7%, signal=21%
GOBP_RESPONSE_TO_INTERFERON_ALPHA	GOBP_RESPONSE_TO_INTERFERON_ALPHA		18	0.840809	1.67017	0	0.0368433	0.977	1312	tags=44%, list=11%, signal=50%
GOBP_CELLULAR_RESPONSE_TO_STARVATION	GOBP_CELLULAR_RESPONSE_TO_STARVATION		138	0.635148	1.66796	0	0.0370295	0.983	2093	tags=25%, list=17%, signal=30%
GOBP_REGULATION_OF_GLIAL_CELL_PROLIFERATION	GOBP_REGULATION_OF_GLIAL_CELL_PROLIFERATION		24	0.81243	1.66634	0.0015748	0.0370304	0.983	610	tags=21%, list=5%, signal=22%
GOBP_POSITIVE_REGULATION_OF_REGULATED_SECRETORY_PATHWAY	GOBP_POSITIVE_REGULATION_OF_REGULATED_SECRETORY_PATHWAY		31	0.775837	1.66805	0.0015625	0.0372778	0.983	993	tags=32%, list=8%, signal=35%
GOBP_HEAD_DEVELOPMENT	GOBP_HEAD_DEVELOPMENT		424	0.581907	1.66502	0	0.0372903	0.985	1880	tags=25%, list=16%, signal=28%
GOBP_BRANCHING_MORPHOGENESIS_OF_AN_EPITHELIAL_TUBE	GOBP_BRANCHING_MORPHOGENESIS_OF_AN_EPITHELIAL_TUBE		60	0.691751	1.66805	0.00292398	0.0375964	0.983	1909	tags=28%, list=16%, signal=33%
GOBP_POSITIVE_REGULATION_OF_RESPONSE_TO_BIOTIC_STIMULUS	GOBP_POSITIVE_REGULATION_OF_RESPONSE_TO_BIOTIC_STIMULUS		134	0.637738	1.66845	0	0.0376748	0.983	1831	tags=34%, list=15%, signal=39%
GOBP_POSITIVE_REGULATION_OF_RESPONSE_TO_WOUNDING	GOBP_POSITIVE_REGULATION_OF_RESPONSE_TO_WOUNDING		43	0.739637	1.66377	0.00288184	0.0379748	0.986	1875	tags=47%, list=15%, signal=55%
GOBP_REGULATION_OF_CELL_JUNCTION_ASSEMBLY	GOBP_REGULATION_OF_CELL_JUNCTION_ASSEMBLY		99	0.660769	1.66322	0	0.038012	0.987	1779	tags=32%, list=15%, signal=38%
GOBP_REGULATION_OF_CELL_PROJECTION_ORGANIZATION	GOBP_REGULATION_OF_CELL_PROJECTION_ORGANIZATION		408	0.587326	1.66237	0	0.0383558	0.988	2029	tags=29%, list=17%, signal=34%
GOBP_SYNAPSE_ASSEMBLY	GOBP_SYNAPSE_ASSEMBLY		64	0.692494	1.66161	0	0.0385203	0.989	1637	tags=28%, list=14%, signal=32%
GOBP_DEVELOPMENTAL_GROWTH_INVOLVED_IN_MORPHOGENESIS	GOBP_DEVELOPMENTAL_GROWTH_INVOLVED_IN_MORPHOGENESIS		118	0.642698	1.66107	0	0.0386223	0.989	1714	tags=27%, list=14%, signal=31%
GOBP_CELLULAR_RESPONSE_TO_EXTERNAL_STIMULUS	GOBP_CELLULAR_RESPONSE_TO_EXTERNAL_STIMULUS		240	0.607206	1.65891	0	0.0388022	0.992	2109	tags=27%, list=17%, signal=32%
GOBP_CYTOKINE_PRODUCTION_INVOLVED_IN_INFLAMMATORY_RESPONSE	GOBP_CYTOKINE_PRODUCTION_INVOLVED_IN_INFLAMMATORY_RESPONSE		40	0.738321	1.66015	0.0030581	0.0388529	0.99	2097	tags=45%, list=17%, signal=54%
GOBP_ADAPTIVE_IMMUNE_RESPONSE	GOBP_ADAPTIVE_IMMUNE_RESPONSE		478	0.582253	1.65813	0	0.0388786	0.992	1438	tags=24%, list=12%, signal=26%
GOBP_ANATOMICAL_STRUCTURE_HOMEOSTASIS	GOBP_ANATOMICAL_STRUCTURE_HOMEOSTASIS		178	0.615879	1.65833	0	0.0390243	0.992	2374	tags=34%, list=20%, signal=42%
GOBP_NEGATIVE_REGULATION_OF_RESPONSE_TO_BIOTIC_STIMULUS	GOBP_NEGATIVE_REGULATION_OF_RESPONSE_TO_BIOTIC_STIMULUS		93	0.658853	1.65896	0.00268817	0.0390668	0.992	1389	tags=24%, list=11%, signal=27%
GOBP_POSITIVE_REGULATION_OF_TYPE_I_INTERFERON_PRODUCTION	GOBP_POSITIVE_REGULATION_OF_TYPE_I_INTERFERON_PRODUCTION		55	0.706862	1.6573	0.00293255	0.0391633	0.994	824	tags=20%, list=7%, signal=21%
GOBP_ERYTHROCYTE_DEVELOPMENT	GOBP_ERYTHROCYTE_DEVELOPMENT		34	0.759106	1.65908	0.00313972	0.0393156	0.992	1418	tags=35%, list=12%, signal=40%
GOBP_CELL_MORPHOGENESIS_INVOLVED_IN_NEURON_DIFFERENTIATION	GOBP_CELL_MORPHOGENESIS_INVOLVED_IN_NEURON_DIFFERENTIATION		286	0.596293	1.65445	0	0.0405552	0.994	1922	tags=26%, list=16%, signal=30%
GOBP_NEGATIVE_REGULATION_OF_PEPTIDASE_ACTIVITY	GOBP_NEGATIVE_REGULATION_OF_PEPTIDASE_ACTIVITY		124	0.641472	1.65495	0	0.0405594	0.994	2063	tags=27%, list=17%, signal=32%
GOBP_REGULATION_OF_IMMUNE_EFFECTOR_PROCESS	GOBP_REGULATION_OF_IMMUNE_EFFECTOR_PROCESS		275	0.594173	1.6532	0	0.040871	0.994	1987	tags=29%, list=16%, signal=34%
GOBP_POSITIVE_REGULATION_OF_IMMUNE_RESPONSE	GOBP_POSITIVE_REGULATION_OF_IMMUNE_RESPONSE		428	0.579905	1.65242	0	0.0410761	0.995	2009	tags=29%, list=17%, signal=33%
GOBP_MYELOID_CELL_DEVELOPMENT	GOBP_MYELOID_CELL_DEVELOPMENT		72	0.671149	1.65154	0.00142045	0.0410981	0.996	1524	tags=36%, list=13%, signal=41%
GOBP_REGULATION_OF_CELL_MORPHOGENESIS	GOBP_REGULATION_OF_CELL_MORPHOGENESIS		207	0.616507	1.65323	0	0.0411466	0.994	2103	tags=36%, list=17%, signal=43%
GOBP_SOMITE_DEVELOPMENT	GOBP_SOMITE_DEVELOPMENT		38	0.736043	1.65165	0.00470958	0.041333	0.995	454	tags=21%, list=4%, signal=22%
GOBP_ENTRY_INTO_HOST	GOBP_ENTRY_INTO_HOST		110	0.647498	1.64991	0.00135318	0.0419513	0.996	1779	tags=33%, list=15%, signal=38%
GOBP_TRANSMEMBRANE_RECEPTOR_PROTEIN_TYROSINE_KINASE_SIGNALING_PATHWAY	GOBP_TRANSMEMBRANE_RECEPTOR_PROTEIN_TYROSINE_KINASE_SIGNALING_PATHWAY		346	0.587947	1.64902	0	0.0422433	0.997	2081	tags=31%, list=17%, signal=36%
GOBP_ANTIVIRAL_INNATE_IMMUNE_RESPONSE	GOBP_ANTIVIRAL_INNATE_IMMUNE_RESPONSE		16	0.861349	1.64841	0.00505051	0.042414	0.997	248	tags=25%, list=2%, signal=25%
GOBP_CELLULAR_RESPONSE_TO_ALCOHOL	GOBP_CELLULAR_RESPONSE_TO_ALCOHOL		63	0.691462	1.64797	0.00143266	0.0424778	0.997	2379	tags=35%, list=20%, signal=43%
GOBP_ACTIN_FILAMENT_BASED_PROCESS	GOBP_ACTIN_FILAMENT_BASED_PROCESS		490	0.573346	1.64662	0	0.0427681	0.997	2103	tags=30%, list=17%, signal=35%
GOBP_REGULATION_OF_RESPONSE_TO_WOUNDING	GOBP_REGULATION_OF_RESPONSE_TO_WOUNDING		91	0.656879	1.64507	0.00137931	0.0428188	0.998	2048	tags=45%, list=17%, signal=54%
GOBP_NEURON_PROJECTION_GUIDANCE	GOBP_NEURON_PROJECTION_GUIDANCE		92	0.662229	1.64535	0	0.0428786	0.998	1595	tags=27%, list=13%, signal=31%
GOBP_NEGATIVE_REGULATION_OF_RESPONSE_TO_CYTOKINE_STIMULUS	GOBP_NEGATIVE_REGULATION_OF_RESPONSE_TO_CYTOKINE_STIMULUS		51	0.712971	1.6461	0	0.0428888	0.997	1307	tags=27%, list=11%, signal=31%
GOBP_VASCULAR_PROCESS_IN_CIRCULATORY_SYSTEM	GOBP_VASCULAR_PROCESS_IN_CIRCULATORY_SYSTEM		122	0.637096	1.6456	0	0.042991	0.997	2026	tags=32%, list=17%, signal=38%
GOBP_REGULATION_OF_NEURAL_PRECURSOR_CELL_PROLIFERATION	GOBP_REGULATION_OF_NEURAL_PRECURSOR_CELL_PROLIFERATION		39	0.742979	1.64666	0.005997	0.0430045	0.997	2046	tags=38%, list=17%, signal=46%
GOBP_NEURON_DEATH	GOBP_NEURON_DEATH		225	0.599588	1.64356	0	0.0432329	0.998	2145	tags=28%, list=18%, signal=33%
GOBP_AXON_EXTENSION	GOBP_AXON_EXTENSION		73	0.675251	1.64397	0	0.0432362	0.998	1714	tags=30%, list=14%, signal=35%
GOBP_RESPONSE_TO_CATECHOLAMINE	GOBP_RESPONSE_TO_CATECHOLAMINE		41	0.717834	1.63641	0.00293255	0.0434639	0.999	1567	tags=39%, list=13%, signal=45%
GOBP_DEVELOPMENTAL_CELL_GROWTH	GOBP_DEVELOPMENTAL_CELL_GROWTH		124	0.635139	1.63795	0	0.0434986	0.999	2050	tags=31%, list=17%, signal=37%
GOBP_NEGATIVE_REGULATION_OF_SECRETION	GOBP_NEGATIVE_REGULATION_OF_SECRETION		83	0.664432	1.64208	0	0.0435349	0.999	1782	tags=25%, list=15%, signal=29%
GOBP_MACROPHAGE_ACTIVATION	GOBP_MACROPHAGE_ACTIVATION		74	0.672494	1.64284	0.00424929	0.0435692	0.998	1197	tags=28%, list=10%, signal=31%
GOBP_REGULATION_OF_NERVOUS_SYSTEM_PROCESS	GOBP_REGULATION_OF_NERVOUS_SYSTEM_PROCESS		55	0.704829	1.6365	0.00605144	0.0436328	0.999	1844	tags=35%, list=15%, signal=41%
GOBP_EXTERNAL_ENCAPSULATING_STRUCTURE_ORGANIZATION	GOBP_EXTERNAL_ENCAPSULATING_STRUCTURE_ORGANIZATION		125	0.634362	1.63802	0	0.0436793	0.999	2364	tags=37%, list=20%, signal=45%
GOBP_SMAD_PROTEIN_SIGNAL_TRANSDUCTION	GOBP_SMAD_PROTEIN_SIGNAL_TRANSDUCTION		36	0.742382	1.63518	0.00299401	0.0436898	0.999	1405	tags=33%, list=12%, signal=38%
GOBP_DENDRITE_DEVELOPMENT	GOBP_DENDRITE_DEVELOPMENT		135	0.623186	1.63558	0	0.0437472	0.999	1961	tags=30%, list=16%, signal=36%
GOBP_DEVELOPMENTAL_GROWTH	GOBP_DEVELOPMENTAL_GROWTH		330	0.584207	1.63829	0	0.0437545	0.999	2050	tags=30%, list=17%, signal=35%
GOBP_NEURAL_PRECURSOR_CELL_PROLIFERATION	GOBP_NEURAL_PRECURSOR_CELL_PROLIFERATION		72	0.67202	1.64217	0.0027972	0.0437628	0.999	1822	tags=32%, list=15%, signal=37%
GOBP_EXOCYTOSIS	GOBP_EXOCYTOSIS		240	0.597952	1.63947	0	0.0437807	0.999	1987	tags=26%, list=16%, signal=30%
GOBP_REGULATION_OF_ENDOCYTOSIS	GOBP_REGULATION_OF_ENDOCYTOSIS		140	0.619958	1.63855	0	0.0438071	0.999	2059	tags=31%, list=17%, signal=37%
GOBP_ACTIVATION_OF_IMMUNE_RESPONSE	GOBP_ACTIVATION_OF_IMMUNE_RESPONSE		285	0.59213	1.63659	0	0.0438341	0.999	2009	tags=31%, list=17%, signal=36%
GOBP_LEUKOCYTE_ACTIVATION_INVOLVED_IN_INFLAMMATORY_RESPONSE	GOBP_LEUKOCYTE_ACTIVATION_INVOLVED_IN_INFLAMMATORY_RESPONSE		35	0.744936	1.63686	0.0121212	0.0439233	0.999	1197	tags=37%, list=10%, signal=41%
GOBP_RECEPTOR_CATABOLIC_PROCESS	GOBP_RECEPTOR_CATABOLIC_PROCESS		23	0.784118	1.63969	0.00324149	0.0439375	0.999	1817	tags=43%, list=15%, signal=51%
GOBP_TISSUE_HOMEOSTASIS	GOBP_TISSUE_HOMEOSTASIS		145	0.619275	1.63871	0	0.0439539	0.999	2716	tags=39%, list=22%, signal=50%
GOBP_POSITIVE_REGULATION_OF_LOCOMOTION	GOBP_POSITIVE_REGULATION_OF_LOCOMOTION		349	0.580993	1.63886	0	0.04408	0.999	2509	tags=38%, list=21%, signal=47%
GOBP_HOMOTYPIC_CELL_CELL_ADHESION	GOBP_HOMOTYPIC_CELL_CELL_ADHESION		60	0.693984	1.6397	0.00289436	0.0441927	0.999	1279	tags=37%, list=11%, signal=41%
GOBP_POSITIVE_REGULATION_OF_PRODUCTION_OF_MOLECULAR_MEDIATOR_OF_IMMUNE_RESPONSE	GOBP_POSITIVE_REGULATION_OF_PRODUCTION_OF_MOLECULAR_MEDIATOR_OF_IMMUNE_RESPONSE		104	0.654268	1.64006	0	0.0442102	0.999	1717	tags=23%, list=14%, signal=27%
GOBP_RESPONSE_TO_STARVATION	GOBP_RESPONSE_TO_STARVATION		159	0.614869	1.63371	0	0.0443245	0.999	2093	tags=26%, list=17%, signal=32%
GOBP_REGULATION_OF_SMALL_GTPASE_MEDIATED_SIGNAL_TRANSDUCTION	GOBP_REGULATION_OF_SMALL_GTPASE_MEDIATED_SIGNAL_TRANSDUCTION		213	0.610126	1.64011	0	0.0444704	0.999	2031	tags=34%, list=17%, signal=40%
GOBP_REGULATION_OF_AXONOGENESIS	GOBP_REGULATION_OF_AXONOGENESIS		87	0.66064	1.64053	0	0.0445054	0.999	1749	tags=26%, list=14%, signal=31%
GOBP_OSSIFICATION	GOBP_OSSIFICATION		221	0.602231	1.63375	0	0.0445604	0.999	2066	tags=30%, list=17%, signal=36%
GOBP_ACTIVATION_OF_GTPASE_ACTIVITY	GOBP_ACTIVATION_OF_GTPASE_ACTIVITY		79	0.6658	1.63254	0.00273224	0.0446796	0.999	2509	tags=35%, list=21%, signal=44%
GOBP_ENDOCRINE_PROCESS	GOBP_ENDOCRINE_PROCESS		39	0.727791	1.63173	0.0046083	0.0447075	1	1388	tags=33%, list=11%, signal=38%
GOBP_REGULATION_OF_ERYTHROCYTE_DIFFERENTIATION	GOBP_REGULATION_OF_ERYTHROCYTE_DIFFERENTIATION		43	0.717858	1.63269	0.00458015	0.0447708	0.999	1872	tags=49%, list=15%, signal=58%
GOBP_REGULATION_OF_DEVELOPMENTAL_GROWTH	GOBP_REGULATION_OF_DEVELOPMENTAL_GROWTH		170	0.607743	1.63182	0	0.0449044	1	2050	tags=35%, list=17%, signal=42%
GOBP_TRNA_METHYLATION	GOBP_TRNA_METHYLATION	Details ...	40	-0.691352	-1.74412	0.00588235	0.0449989	0.759	1928	tags=25%, list=16%, signal=30%
GOBP_PRODUCTION_OF_MOLECULAR_MEDIATOR_INVOLVED_IN_INFLAMMATORY_RESPONSE	GOBP_PRODUCTION_OF_MOLECULAR_MEDIATOR_INVOLVED_IN_INFLAMMATORY_RESPONSE		60	0.687392	1.63102	0.00291971	0.0450569	1	2097	tags=42%, list=17%, signal=50%
GOBP_REGULATION_OF_SMOOTHENED_SIGNALING_PATHWAY	GOBP_REGULATION_OF_SMOOTHENED_SIGNALING_PATHWAY		46	0.71318	1.62927	0.0060698	0.0456663	1	1444	tags=26%, list=12%, signal=30%
GOBP_POSITIVE_REGULATION_OF_RECEPTOR_MEDIATED_ENDOCYTOSIS	GOBP_POSITIVE_REGULATION_OF_RECEPTOR_MEDIATED_ENDOCYTOSIS		31	0.76195	1.62961	0.00468019	0.0457169	1	1440	tags=32%, list=12%, signal=37%
GOBP_TYPE_I_INTERFERON_PRODUCTION	GOBP_TYPE_I_INTERFERON_PRODUCTION		88	0.650954	1.62988	0.00140252	0.0457966	1	1383	tags=19%, list=11%, signal=22%
GOBP_CELL_JUNCTION_ORGANIZATION	GOBP_CELL_JUNCTION_ORGANIZATION		334	0.581374	1.6284	0	0.0460996	1	2374	tags=34%, list=20%, signal=41%
GOBP_RESPONSE_TO_DSRNA	GOBP_RESPONSE_TO_DSRNA		33	0.749921	1.62802	0.00622084	0.0461229	1	2097	tags=39%, list=17%, signal=48%
GOBP_NEGATIVE_REGULATION_OF_TYPE_I_INTERFERON_MEDIATED_SIGNALING_PATHWAY	GOBP_NEGATIVE_REGULATION_OF_TYPE_I_INTERFERON_MEDIATED_SIGNALING_PATHWAY		16	0.86017	1.6272	0.0033557	0.0461284	1	563	tags=38%, list=5%, signal=39%
GOBP_TRANSFORMING_GROWTH_FACTOR_BETA_RECEPTOR_SIGNALING_PATHWAY	GOBP_TRANSFORMING_GROWTH_FACTOR_BETA_RECEPTOR_SIGNALING_PATHWAY		130	0.621099	1.62756	0.00128205	0.0461464	1	2282	tags=35%, list=19%, signal=42%
GOBP_NEGATIVE_REGULATION_OF_NUCLEOTIDE_METABOLIC_PROCESS	GOBP_NEGATIVE_REGULATION_OF_NUCLEOTIDE_METABOLIC_PROCESS		18	0.822543	1.62651	0.00482315	0.0462265	1	1145	tags=44%, list=9%, signal=49%
GOBP_COLUMNAR_CUBOIDAL_EPITHELIAL_CELL_DEVELOPMENT	GOBP_COLUMNAR_CUBOIDAL_EPITHELIAL_CELL_DEVELOPMENT		25	0.781789	1.62667	0.00643087	0.0463264	1	1872	tags=52%, list=15%, signal=61%
GOBP_NEGATIVE_REGULATION_OF_PROTEOLYSIS	GOBP_NEGATIVE_REGULATION_OF_PROTEOLYSIS		184	0.604448	1.62479	0	0.0471061	1	2063	tags=26%, list=17%, signal=30%
GOBP_METANEPHROS_DEVELOPMENT	GOBP_METANEPHROS_DEVELOPMENT		29	0.766589	1.62442	0.00481541	0.0471762	1	1138	tags=31%, list=9%, signal=34%
GOBP_TOLL_LIKE_RECEPTOR_9_SIGNALING_PATHWAY	GOBP_TOLL_LIKE_RECEPTOR_9_SIGNALING_PATHWAY		16	0.843287	1.62403	0.00683761	0.047193	1	596	tags=19%, list=5%, signal=20%
GOBP_ANIMAL_ORGAN_MORPHOGENESIS	GOBP_ANIMAL_ORGAN_MORPHOGENESIS		445	0.574292	1.62328	0	0.047539	1	2050	tags=28%, list=17%, signal=33%
GOBP_SMALL_GTPASE_MEDIATED_SIGNAL_TRANSDUCTION	GOBP_SMALL_GTPASE_MEDIATED_SIGNAL_TRANSDUCTION		361	0.574102	1.62275	0	0.0477247	1	1892	tags=29%, list=16%, signal=33%
GOBP_REGULATION_OF_CELLULAR_RESPONSE_TO_GROWTH_FACTOR_STIMULUS	GOBP_REGULATION_OF_CELLULAR_RESPONSE_TO_GROWTH_FACTOR_STIMULUS		160	0.605541	1.62198	0	0.0481423	1	2282	tags=37%, list=19%, signal=45%
GOBP_INTERLEUKIN_1_PRODUCTION	GOBP_INTERLEUKIN_1_PRODUCTION		81	0.658404	1.62064	0.00411523	0.0481636	1	2061	tags=42%, list=17%, signal=50%
GOBP_POSTSYNAPTIC_SIGNAL_TRANSDUCTION	GOBP_POSTSYNAPTIC_SIGNAL_TRANSDUCTION		19	0.831989	1.62074	0.00650406	0.0483258	1	1567	tags=32%, list=13%, signal=36%
GOBP_POSITIVE_REGULATION_OF_INNATE_IMMUNE_RESPONSE	GOBP_POSITIVE_REGULATION_OF_INNATE_IMMUNE_RESPONSE		107	0.635162	1.61997	0	0.0484242	1	2203	tags=36%, list=18%, signal=44%
GOBP_NEPHRON_DEVELOPMENT	GOBP_NEPHRON_DEVELOPMENT		57	0.690841	1.62078	0.00297177	0.0485221	1	1940	tags=37%, list=16%, signal=44%
GOBP_ACTOMYOSIN_STRUCTURE_ORGANIZATION	GOBP_ACTOMYOSIN_STRUCTURE_ORGANIZATION		114	0.630637	1.62096	0	0.0486423	1	1779	tags=31%, list=15%, signal=36%
GOBP_TRNA_MODIFICATION	GOBP_TRNA_MODIFICATION	Details ...	85	-0.609593	-1.72849	0	0.0487736	0.838	3450	tags=49%, list=29%, signal=69%
GOBP_NEGATIVE_REGULATION_OF_NERVOUS_SYSTEM_DEVELOPMENT	GOBP_NEGATIVE_REGULATION_OF_NERVOUS_SYSTEM_DEVELOPMENT		73	0.669171	1.61682	0.0027137	0.0494675	1	1539	tags=22%, list=13%, signal=25%
GOBP_NEGATIVE_REGULATION_OF_CELL_DIFFERENTIATION	GOBP_NEGATIVE_REGULATION_OF_CELL_DIFFERENTIATION		356	0.573128	1.61695	0	0.0496318	1	2334	tags=33%, list=19%, signal=40%
GOBP_NEGATIVE_REGULATION_OF_EXTRINSIC_APOPTOTIC_SIGNALING_PATHWAY	GOBP_NEGATIVE_REGULATION_OF_EXTRINSIC_APOPTOTIC_SIGNALING_PATHWAY		63	0.67513	1.61726	0.00295421	0.0496845	1	1892	tags=30%, list=16%, signal=36%
GOBP_PLATELET_DERIVED_GROWTH_FACTOR_RECEPTOR_SIGNALING_PATHWAY	GOBP_PLATELET_DERIVED_GROWTH_FACTOR_RECEPTOR_SIGNALING_PATHWAY		38	0.726337	1.61774	0.00726744	0.0497983	1	1779	tags=39%, list=15%, signal=46%
GOBP_NEGATIVE_REGULATION_OF_ESTABLISHMENT_OF_PROTEIN_LOCALIZATION	GOBP_NEGATIVE_REGULATION_OF_ESTABLISHMENT_OF_PROTEIN_LOCALIZATION		76	0.66615	1.61729	0.00433526	0.0498828	1	1382	tags=17%, list=11%, signal=19%
GOBP_CELLULAR_RESPONSE_TO_HORMONE_STIMULUS	GOBP_CELLULAR_RESPONSE_TO_HORMONE_STIMULUS		375	0.566711	1.61569	0	0.0499746	1	2068	tags=27%, list=17%, signal=32%
GOBP_MORPHOGENESIS_OF_AN_EPITHELIUM	GOBP_MORPHOGENESIS_OF_AN_EPITHELIUM		244	0.582047	1.61515	0	0.0501672	1	1909	tags=26%, list=16%, signal=30%
GOBP_STRIATED_MUSCLE_CELL_DEVELOPMENT	GOBP_STRIATED_MUSCLE_CELL_DEVELOPMENT		30	0.754864	1.61569	0.00152207	0.0502138	1	1544	tags=33%, list=13%, signal=38%
GOBP_BONE_RESORPTION	GOBP_BONE_RESORPTION		43	0.717747	1.61309	0.0014556	0.0507851	1	1900	tags=40%, list=16%, signal=47%
GOBP_REGULATION_OF_DEFENSE_RESPONSE	GOBP_REGULATION_OF_DEFENSE_RESPONSE		444	0.567138	1.614	0	0.0508089	1	1877	tags=29%, list=16%, signal=33%
GOBP_REGULATION_OF_RECEPTOR_MEDIATED_ENDOCYTOSIS	GOBP_REGULATION_OF_RECEPTOR_MEDIATED_ENDOCYTOSIS		67	0.665214	1.61318	0.0014245	0.0509925	1	1892	tags=30%, list=16%, signal=35%
GOBP_REGULATION_OF_REGULATED_SECRETORY_PATHWAY	GOBP_REGULATION_OF_REGULATED_SECRETORY_PATHWAY		88	0.641872	1.61338	0.0027137	0.0511047	1	1987	tags=31%, list=16%, signal=36%
GOBP_RRNA_METABOLIC_PROCESS	GOBP_RRNA_METABOLIC_PROCESS	Details ...	245	-0.538741	-1.72969	0	0.051737	0.828	2109	tags=29%, list=17%, signal=34%
GOBP_EPITHELIAL_TUBE_MORPHOGENESIS	GOBP_EPITHELIAL_TUBE_MORPHOGENESIS		161	0.604905	1.61132	0.00123762	0.0519083	1	1909	tags=26%, list=16%, signal=31%
GOBP_RECEPTOR_MEDIATED_ENDOCYTOSIS	GOBP_RECEPTOR_MEDIATED_ENDOCYTOSIS		167	0.607732	1.61045	0	0.0519341	1	2265	tags=38%, list=19%, signal=46%
GOBP_RESPONSE_TO_NICOTINE	GOBP_RESPONSE_TO_NICOTINE		20	0.788289	1.60952	0.0115512	0.051948	1	597	tags=25%, list=5%, signal=26%
GOBP_PROCESS_UTILIZING_AUTOPHAGIC_MECHANISM	GOBP_PROCESS_UTILIZING_AUTOPHAGIC_MECHANISM		464	0.565306	1.60923	0	0.0519535	1	2148	tags=25%, list=18%, signal=29%
GOBP_REGULATION_OF_VACUOLE_ORGANIZATION	GOBP_REGULATION_OF_VACUOLE_ORGANIZATION		46	0.703816	1.60979	0.00612557	0.0519553	1	1776	tags=26%, list=15%, signal=30%
GOBP_BONE_REMODELING	GOBP_BONE_REMODELING		50	0.701151	1.61002	0.00437318	0.0520505	1	2294	tags=42%, list=19%, signal=52%
GOBP_INOSITOL_LIPID_MEDIATED_SIGNALING	GOBP_INOSITOL_LIPID_MEDIATED_SIGNALING		107	0.632263	1.6114	0	0.0520769	1	1987	tags=34%, list=16%, signal=40%
GOBP_NEURON_PROJECTION_EXTENSION	GOBP_NEURON_PROJECTION_EXTENSION		96	0.642886	1.60845	0.00267738	0.0521061	1	2026	tags=31%, list=17%, signal=37%
GOBP_POSITIVE_REGULATION_OF_SYNAPTIC_TRANSMISSION	GOBP_POSITIVE_REGULATION_OF_SYNAPTIC_TRANSMISSION		71	0.660678	1.61051	0.0028169	0.0521065	1	2002	tags=25%, list=17%, signal=30%
GOBP_PLATELET_AGGREGATION	GOBP_PLATELET_AGGREGATION		52	0.70658	1.60872	0	0.0521365	1	1234	tags=37%, list=10%, signal=41%
GOBP_MORPHOGENESIS_OF_A_POLARIZED_EPITHELIUM	GOBP_MORPHOGENESIS_OF_A_POLARIZED_EPITHELIUM		46	0.71439	1.61066	0.00900901	0.0521736	1	1034	tags=24%, list=9%, signal=26%
GOBP_CYTOKINE_PRODUCTION_INVOLVED_IN_IMMUNE_RESPONSE	GOBP_CYTOKINE_PRODUCTION_INVOLVED_IN_IMMUNE_RESPONSE		93	0.639666	1.606	0.00137931	0.0522003	1	2097	tags=29%, list=17%, signal=35%
GOBP_CYTOPLASMIC_PATTERN_RECOGNITION_RECEPTOR_SIGNALING_PATHWAY	GOBP_CYTOPLASMIC_PATTERN_RECOGNITION_RECEPTOR_SIGNALING_PATHWAY		53	0.690528	1.60657	0.00606061	0.0522433	1	1100	tags=21%, list=9%, signal=23%
GOBP_REGULATION_OF_CELL_SUBSTRATE_ADHESION	GOBP_REGULATION_OF_CELL_SUBSTRATE_ADHESION		129	0.621348	1.60744	0.00265252	0.052301	1	1921	tags=36%, list=16%, signal=42%
GOBP_CELL_SURFACE_RECEPTOR_SIGNALING_PATHWAY_INVOLVED_IN_CELL_CELL_SIGNALING	GOBP_CELL_SURFACE_RECEPTOR_SIGNALING_PATHWAY_INVOLVED_IN_CELL_CELL_SIGNALING		290	0.581445	1.60612	0	0.0523469	1	1779	tags=25%, list=15%, signal=29%
GOBP_ARTERY_DEVELOPMENT	GOBP_ARTERY_DEVELOPMENT		44	0.719035	1.60704	0.00736377	0.0523661	1	1027	tags=30%, list=8%, signal=32%
GOBP_RESPONSE_TO_GROWTH_FACTOR	GOBP_RESPONSE_TO_GROWTH_FACTOR		384	0.56304	1.60658	0	0.0524649	1	2282	tags=33%, list=19%, signal=39%
GOBP_NEGATIVE_REGULATION_OF_HYDROLASE_ACTIVITY	GOBP_NEGATIVE_REGULATION_OF_HYDROLASE_ACTIVITY		195	0.594285	1.60481	0	0.0524853	1	1689	tags=21%, list=14%, signal=24%
GOBP_NEGATIVE_REGULATION_OF_DEVELOPMENTAL_PROCESS	GOBP_NEGATIVE_REGULATION_OF_DEVELOPMENTAL_PROCESS		488	0.564722	1.60748	0	0.0525088	1	2068	tags=30%, list=17%, signal=35%
GOBP_REGULATION_OF_PEPTIDASE_ACTIVITY	GOBP_REGULATION_OF_PEPTIDASE_ACTIVITY		265	0.578927	1.60501	0	0.0525104	1	2029	tags=26%, list=17%, signal=31%
GOBP_DIGESTIVE_SYSTEM_DEVELOPMENT	GOBP_DIGESTIVE_SYSTEM_DEVELOPMENT		47	0.69857	1.60509	0.00771605	0.052685	1	2050	tags=40%, list=17%, signal=48%
GOBP_POSITIVE_REGULATION_OF_CYTOKINE_PRODUCTION	GOBP_POSITIVE_REGULATION_OF_CYTOKINE_PRODUCTION		347	0.570722	1.60373	0	0.0527084	1	2097	tags=30%, list=17%, signal=35%
GOBP_REGULATION_OF_PLATELET_DERIVED_GROWTH_FACTOR_RECEPTOR_SIGNALING_PATHWAY	GOBP_REGULATION_OF_PLATELET_DERIVED_GROWTH_FACTOR_RECEPTOR_SIGNALING_PATHWAY		16	0.848494	1.60403	0.0017301	0.0528479	1	1076	tags=44%, list=9%, signal=48%
GOBP_HOMEOSTASIS_OF_NUMBER_OF_CELLS	GOBP_HOMEOSTASIS_OF_NUMBER_OF_CELLS		236	0.583843	1.60378	0	0.0528538	1	1932	tags=31%, list=16%, signal=36%
GOBP_POSITIVE_REGULATION_OF_LEUKOCYTE_MIGRATION	GOBP_POSITIVE_REGULATION_OF_LEUKOCYTE_MIGRATION		99	0.633731	1.60272	0.00255754	0.0529783	1	1998	tags=32%, list=17%, signal=38%
GOBP_NEGATIVE_REGULATION_OF_IMMUNE_RESPONSE	GOBP_NEGATIVE_REGULATION_OF_IMMUNE_RESPONSE		142	0.611523	1.60304	0	0.0529839	1	1464	tags=23%, list=12%, signal=26%
GOBP_CELL_CELL_JUNCTION_ORGANIZATION	GOBP_CELL_CELL_JUNCTION_ORGANIZATION		101	0.633474	1.60153	0.00269179	0.0536248	1	2650	tags=50%, list=22%, signal=63%
GOBP_GLAND_DEVELOPMENT	GOBP_GLAND_DEVELOPMENT		220	0.588124	1.59945	0	0.0542299	1	1894	tags=25%, list=16%, signal=29%
GOBP_CELL_CELL_SIGNALING_BY_WNT	GOBP_CELL_CELL_SIGNALING_BY_WNT		254	0.573883	1.60018	0	0.0542769	1	1779	tags=25%, list=15%, signal=28%
GOBP_NEGATIVE_REGULATION_OF_ATP_DEPENDENT_ACTIVITY	GOBP_NEGATIVE_REGULATION_OF_ATP_DEPENDENT_ACTIVITY		16	0.834675	1.59955	0.00327869	0.0543554	1	502	tags=25%, list=4%, signal=26%
GOBP_CARDIAC_SEPTUM_DEVELOPMENT	GOBP_CARDIAC_SEPTUM_DEVELOPMENT		54	0.683795	1.59974	0.00443131	0.0543926	1	1138	tags=24%, list=9%, signal=26%
GOBP_NEGATIVE_REGULATION_OF_CELL_PROJECTION_ORGANIZATION	GOBP_NEGATIVE_REGULATION_OF_CELL_PROJECTION_ORGANIZATION		108	0.630272	1.60027	0.0012987	0.0544473	1	1539	tags=23%, list=13%, signal=26%
GOBP_LOCOMOTORY_BEHAVIOR	GOBP_LOCOMOTORY_BEHAVIOR		83	0.651841	1.5982	0.0013624	0.0549969	1	1817	tags=25%, list=15%, signal=30%
GOBP_GLIOGENESIS	GOBP_GLIOGENESIS		164	0.599174	1.59774	0.00123609	0.0551243	1	1898	tags=30%, list=16%, signal=35%
GOBP_REGULATION_OF_EXTENT_OF_CELL_GROWTH	GOBP_REGULATION_OF_EXTENT_OF_CELL_GROWTH		62	0.667316	1.59709	0.00835655	0.0554674	1	1714	tags=31%, list=14%, signal=36%
GOBP_POSITIVE_REGULATION_OF_RESPONSE_TO_EXTERNAL_STIMULUS	GOBP_POSITIVE_REGULATION_OF_RESPONSE_TO_EXTERNAL_STIMULUS		296	0.578028	1.59576	0	0.0563543	1	2168	tags=33%, list=18%, signal=39%
GOBP_NEGATIVE_REGULATION_OF_BMP_SIGNALING_PATHWAY	GOBP_NEGATIVE_REGULATION_OF_BMP_SIGNALING_PATHWAY		27	0.771921	1.59499	0.00497512	0.0566348	1	1403	tags=33%, list=12%, signal=38%
GOBP_INFLAMMASOME_COMPLEX_ASSEMBLY	GOBP_INFLAMMASOME_COMPLEX_ASSEMBLY		21	0.79654	1.59445	0.00510204	0.0568146	1	2061	tags=52%, list=17%, signal=63%
GOBP_STEROID_HORMONE_MEDIATED_SIGNALING_PATHWAY	GOBP_STEROID_HORMONE_MEDIATED_SIGNALING_PATHWAY		98	0.632024	1.595	0.00421348	0.0568544	1	1055	tags=19%, list=9%, signal=21%
GOBP_AMINOGLYCAN_METABOLIC_PROCESS	GOBP_AMINOGLYCAN_METABOLIC_PROCESS		81	0.647182	1.59283	0	0.0579169	1	1352	tags=28%, list=11%, signal=32%
GOBP_CELLULAR_RESPONSE_TO_PEPTIDE	GOBP_CELLULAR_RESPONSE_TO_PEPTIDE		238	0.576851	1.59246	0	0.0580189	1	2273	tags=32%, list=19%, signal=39%
GOBP_NEGATIVE_REGULATION_OF_MYELOID_LEUKOCYTE_DIFFERENTIATION	GOBP_NEGATIVE_REGULATION_OF_MYELOID_LEUKOCYTE_DIFFERENTIATION		35	0.724736	1.59137	0.00461538	0.0584166	1	2638	tags=57%, list=22%, signal=73%
GOBP_NEGATIVE_REGULATION_OF_TRANSPORT	GOBP_NEGATIVE_REGULATION_OF_TRANSPORT		261	0.577439	1.59148	0.00118064	0.0585584	1	1719	tags=21%, list=14%, signal=24%
GOBP_AORTA_DEVELOPMENT	GOBP_AORTA_DEVELOPMENT		29	0.747738	1.59061	0.0173776	0.0587557	1	1027	tags=31%, list=8%, signal=34%
GOBP_CENTRAL_NERVOUS_SYSTEM_NEURON_DIFFERENTIATION	GOBP_CENTRAL_NERVOUS_SYSTEM_NEURON_DIFFERENTIATION		75	0.65595	1.58982	0.00282486	0.0587897	1	1755	tags=31%, list=14%, signal=36%
GOBP_CELLULAR_RESPONSE_TO_CAMP	GOBP_CELLULAR_RESPONSE_TO_CAMP		36	0.732596	1.58991	0.00163399	0.0589307	1	2311	tags=44%, list=19%, signal=55%
GOBP_NEGATIVE_REGULATION_OF_PEPTIDYL_TYROSINE_PHOSPHORYLATION	GOBP_NEGATIVE_REGULATION_OF_PEPTIDYL_TYROSINE_PHOSPHORYLATION		43	0.697718	1.589	0.0091047	0.0589864	1	1050	tags=28%, list=9%, signal=30%
GOBP_NEUROBLAST_PROLIFERATION	GOBP_NEUROBLAST_PROLIFERATION		31	0.738007	1.59008	0.00633914	0.0590379	1	1822	tags=35%, list=15%, signal=42%
GOBP_PEPTIDYL_THREONINE_MODIFICATION	GOBP_PEPTIDYL_THREONINE_MODIFICATION		87	0.636281	1.58869	0.0070028	0.0590854	1	2078	tags=33%, list=17%, signal=40%
GOBP_INNATE_IMMUNE_RESPONSE_ACTIVATING_SIGNAL_TRANSDUCTION	GOBP_INNATE_IMMUNE_RESPONSE_ACTIVATING_SIGNAL_TRANSDUCTION		20	0.813401	1.58841	0.00958466	0.0590967	1	1796	tags=65%, list=15%, signal=76%
GOBP_NUCLEOTIDE_PHOSPHORYLATION	GOBP_NUCLEOTIDE_PHOSPHORYLATION		72	0.6544	1.58919	0.00289855	0.0590974	1	2376	tags=39%, list=20%, signal=48%
GOBP_MORPHOGENESIS_OF_A_BRANCHING_STRUCTURE	GOBP_MORPHOGENESIS_OF_A_BRANCHING_STRUCTURE		82	0.640452	1.58802	0.00405954	0.0592339	1	1909	tags=27%, list=16%, signal=32%
GOBP_REGULATION_OF_CELL_DEVELOPMENT	GOBP_REGULATION_OF_CELL_DEVELOPMENT		282	0.571326	1.58728	0	0.0593648	1	1932	tags=27%, list=16%, signal=31%
GOBP_REGULATION_OF_NERVOUS_SYSTEM_DEVELOPMENT	GOBP_REGULATION_OF_NERVOUS_SYSTEM_DEVELOPMENT		233	0.581996	1.5874	0	0.0594946	1	1932	tags=24%, list=16%, signal=28%
GOBP_NEGATIVE_REGULATION_OF_CATABOLIC_PROCESS	GOBP_NEGATIVE_REGULATION_OF_CATABOLIC_PROCESS		245	0.577032	1.58589	0.00118064	0.0602485	1	1990	tags=26%, list=16%, signal=30%
GOBP_HINDBRAIN_DEVELOPMENT	GOBP_HINDBRAIN_DEVELOPMENT		81	0.641874	1.58553	0	0.0603262	1	1697	tags=30%, list=14%, signal=34%
GOBP_POSITIVE_REGULATION_OF_SYNAPSE_ASSEMBLY	GOBP_POSITIVE_REGULATION_OF_SYNAPSE_ASSEMBLY		21	0.790994	1.58594	0.00646204	0.0603992	1	1637	tags=38%, list=14%, signal=44%
GOBP_VESICLE_MEDIATED_TRANSPORT_IN_SYNAPSE	GOBP_VESICLE_MEDIATED_TRANSPORT_IN_SYNAPSE		112	0.620294	1.58471	0	0.0609197	1	1969	tags=29%, list=16%, signal=35%
GOBP_LIVER_REGENERATION	GOBP_LIVER_REGENERATION		15	0.852318	1.58406	0.00692042	0.061226	1	119	tags=20%, list=1%, signal=20%
GOBP_PROTEIN_EXPORT_FROM_NUCLEUS	GOBP_PROTEIN_EXPORT_FROM_NUCLEUS		52	0.690092	1.58189	0.00884956	0.062993	1	1720	tags=15%, list=14%, signal=18%
GOBP_CELLULAR_RESPONSE_TO_DSRNA	GOBP_CELLULAR_RESPONSE_TO_DSRNA		18	0.810036	1.58134	0.0084317	0.0631868	1	804	tags=22%, list=7%, signal=24%
GOBP_SENSORY_SYSTEM_DEVELOPMENT	GOBP_SENSORY_SYSTEM_DEVELOPMENT		158	0.596547	1.58104	0	0.0632108	1	1849	tags=28%, list=15%, signal=32%
GOBP_PLATELET_ACTIVATION	GOBP_PLATELET_ACTIVATION		93	0.627744	1.57921	0.00402685	0.0637588	1	1234	tags=28%, list=10%, signal=31%
GOBP_REGULATION_OF_SYNAPSE_STRUCTURE_OR_ACTIVITY	GOBP_REGULATION_OF_SYNAPSE_STRUCTURE_OR_ACTIVITY		99	0.630163	1.5801	0	0.0638106	1	1986	tags=32%, list=16%, signal=38%
GOBP_POSITIVE_REGULATION_OF_ENDOCYTOSIS	GOBP_POSITIVE_REGULATION_OF_ENDOCYTOSIS		62	0.661064	1.57984	0.00139082	0.063837	1	1961	tags=34%, list=16%, signal=40%
GOBP_RESPONSE_TO_MECHANICAL_STIMULUS	GOBP_RESPONSE_TO_MECHANICAL_STIMULUS		123	0.614741	1.57927	0.00510204	0.0639443	1	2471	tags=36%, list=20%, signal=44%
GOBP_POSITIVE_REGULATION_OF_WNT_SIGNALING_PATHWAY	GOBP_POSITIVE_REGULATION_OF_WNT_SIGNALING_PATHWAY		86	0.644876	1.57946	0.00134771	0.0639739	1	1779	tags=29%, list=15%, signal=34%
GOBP_HEPATICOBILIARY_SYSTEM_DEVELOPMENT	GOBP_HEPATICOBILIARY_SYSTEM_DEVELOPMENT		81	0.641352	1.57875	0.00280112	0.0640098	1	1894	tags=31%, list=16%, signal=36%
GOBP_NEURAL_TUBE_FORMATION	GOBP_NEURAL_TUBE_FORMATION		71	0.639977	1.57749	0.00869565	0.0649701	1	1909	tags=31%, list=16%, signal=37%
GOBP_HORMONE_MEDIATED_SIGNALING_PATHWAY	GOBP_HORMONE_MEDIATED_SIGNALING_PATHWAY		118	0.611837	1.57695	0.00269179	0.0652188	1	1848	tags=26%, list=15%, signal=31%
GOBP_RECEPTOR_METABOLIC_PROCESS	GOBP_RECEPTOR_METABOLIC_PROCESS		51	0.676095	1.57667	0.00290276	0.0652895	1	1817	tags=31%, list=15%, signal=37%
GOBP_MYELOID_CELL_ACTIVATION_INVOLVED_IN_IMMUNE_RESPONSE	GOBP_MYELOID_CELL_ACTIVATION_INVOLVED_IN_IMMUNE_RESPONSE		73	0.651296	1.57486	0.0027137	0.0664532	1	1987	tags=38%, list=16%, signal=46%
GOBP_MICROTUBULE_ORGANIZING_CENTER_LOCALIZATION	GOBP_MICROTUBULE_ORGANIZING_CENTER_LOCALIZATION		23	0.788262	1.5749	0.00487805	0.066644	1	1655	tags=30%, list=14%, signal=35%
GOBP_REGULATION_OF_NUCLEOCYTOPLASMIC_TRANSPORT	GOBP_REGULATION_OF_NUCLEOCYTOPLASMIC_TRANSPORT		88	0.634117	1.57404	0.00137931	0.0666776	1	912	tags=9%, list=8%, signal=10%
GOBP_RESPONSE_TO_X_RAY	GOBP_RESPONSE_TO_X_RAY		23	0.772142	1.57418	0.00949367	0.0668189	1	1698	tags=26%, list=14%, signal=30%
GOBP_NUCLEUS_LOCALIZATION	GOBP_NUCLEUS_LOCALIZATION		24	0.766813	1.5725	0.0174051	0.0670595	1	1759	tags=29%, list=15%, signal=34%
GOBP_EMBRYONIC_SKELETAL_SYSTEM_DEVELOPMENT	GOBP_EMBRYONIC_SKELETAL_SYSTEM_DEVELOPMENT		42	0.700111	1.56934	0.0109204	0.067102	1	1390	tags=26%, list=11%, signal=29%
GOBP_TISSUE_REMODELING	GOBP_TISSUE_REMODELING		88	0.623477	1.57045	0.00534045	0.0671462	1	2294	tags=40%, list=19%, signal=49%
GOBP_POSITIVE_REGULATION_OF_NERVOUS_SYSTEM_DEVELOPMENT	GOBP_POSITIVE_REGULATION_OF_NERVOUS_SYSTEM_DEVELOPMENT		142	0.604992	1.57094	0.00128041	0.0671626	1	1932	tags=25%, list=16%, signal=30%
GOBP_NEGATIVE_REGULATION_OF_NEURON_PROJECTION_DEVELOPMENT	GOBP_NEGATIVE_REGULATION_OF_NEURON_PROJECTION_DEVELOPMENT		76	0.647807	1.57212	0.00686813	0.0671731	1	1527	tags=26%, list=13%, signal=30%
GOBP_REGULATION_OF_PEPTIDYL_THREONINE_PHOSPHORYLATION	GOBP_REGULATION_OF_PEPTIDYL_THREONINE_PHOSPHORYLATION		28	0.746852	1.57066	0.0184332	0.0671889	1	1350	tags=36%, list=11%, signal=40%
GOBP_CELLULAR_EXTRAVASATION	GOBP_CELLULAR_EXTRAVASATION		59	0.661068	1.56969	0.00140647	0.0672019	1	2493	tags=58%, list=21%, signal=72%
GOBP_MEMBRANE_PROTEIN_ECTODOMAIN_PROTEOLYSIS	GOBP_MEMBRANE_PROTEIN_ECTODOMAIN_PROTEOLYSIS		34	0.726291	1.57166	0.00947867	0.0672081	1	1782	tags=29%, list=15%, signal=34%
GOBP_REGULATION_OF_STEM_CELL_DIFFERENTIATION	GOBP_REGULATION_OF_STEM_CELL_DIFFERENTIATION		51	0.673786	1.57257	0.00712251	0.0672303	1	2334	tags=31%, list=19%, signal=39%
GOBP_TELENCEPHALON_DEVELOPMENT	GOBP_TELENCEPHALON_DEVELOPMENT		127	0.606906	1.57012	0.00261097	0.0672314	1	1872	tags=23%, list=15%, signal=27%
GOBP_NEUROMUSCULAR_PROCESS_CONTROLLING_BALANCE	GOBP_NEUROMUSCULAR_PROCESS_CONTROLLING_BALANCE		22	0.765563	1.57179	0.00988468	0.0672778	1	1005	tags=36%, list=8%, signal=40%
GOBP_OLIGODENDROCYTE_DIFFERENTIATION	GOBP_OLIGODENDROCYTE_DIFFERENTIATION		51	0.675954	1.57107	0.0101156	0.0672826	1	1839	tags=29%, list=15%, signal=35%
GOBP_POSITIVE_REGULATION_OF_MYELOID_CELL_DIFFERENTIATION	GOBP_POSITIVE_REGULATION_OF_MYELOID_CELL_DIFFERENTIATION		76	0.639045	1.57323	0.0055325	0.0672885	1	1821	tags=36%, list=15%, signal=42%
GOBP_REGULATION_OF_HUMORAL_IMMUNE_RESPONSE	GOBP_REGULATION_OF_HUMORAL_IMMUNE_RESPONSE		24	0.757487	1.57123	0.0182119	0.0673124	1	86	tags=13%, list=1%, signal=13%
GOBP_REGULATION_OF_SYSTEM_PROCESS	GOBP_REGULATION_OF_SYSTEM_PROCESS		244	0.566294	1.56935	0	0.0673164	1	2046	tags=29%, list=17%, signal=34%
GOBP_NEGATIVE_REGULATION_OF_SMOOTHENED_SIGNALING_PATHWAY	GOBP_NEGATIVE_REGULATION_OF_SMOOTHENED_SIGNALING_PATHWAY		22	0.778239	1.56974	0.00955414	0.0673755	1	1349	tags=27%, list=11%, signal=31%
GOBP_REGULATION_OF_CELLULAR_RESPONSE_TO_TRANSFORMING_GROWTH_FACTOR_BETA_STIMULUS	GOBP_REGULATION_OF_CELLULAR_RESPONSE_TO_TRANSFORMING_GROWTH_FACTOR_BETA_STIMULUS		90	0.630841	1.57288	0.00269542	0.0674125	1	2282	tags=36%, list=19%, signal=43%
GOBP_POSITIVE_REGULATION_OF_TRANSMEMBRANE_RECEPTOR_PROTEIN_SERINE_THREONINE_KINASE_SIGNALING_PATHWAY	GOBP_POSITIVE_REGULATION_OF_TRANSMEMBRANE_RECEPTOR_PROTEIN_SERINE_THREONINE_KINASE_SIGNALING_PATHWAY		57	0.670315	1.57261	0.00564175	0.0674421	1	2264	tags=42%, list=19%, signal=52%
GOBP_REGULATION_OF_ATP_DEPENDENT_ACTIVITY	GOBP_REGULATION_OF_ATP_DEPENDENT_ACTIVITY		53	0.674945	1.56836	0.01	0.0677389	1	502	tags=11%, list=4%, signal=12%
GOBP_MORPHOGENESIS_OF_EMBRYONIC_EPITHELIUM	GOBP_MORPHOGENESIS_OF_EMBRYONIC_EPITHELIUM		79	0.632811	1.56779	0.00423729	0.0678816	1	1909	tags=30%, list=16%, signal=36%
GOBP_KIDNEY_EPITHELIUM_DEVELOPMENT	GOBP_KIDNEY_EPITHELIUM_DEVELOPMENT		51	0.678346	1.56784	0.00859599	0.0680507	1	1940	tags=37%, list=16%, signal=44%
GOBP_NEURON_CELLULAR_HOMEOSTASIS	GOBP_NEURON_CELLULAR_HOMEOSTASIS		24	0.774508	1.56707	0.00309119	0.0681541	1	1534	tags=33%, list=13%, signal=38%
GOBP_LONG_TERM_SYNAPTIC_POTENTIATION	GOBP_LONG_TERM_SYNAPTIC_POTENTIATION		41	0.707197	1.56726	0.00898204	0.0681567	1	1809	tags=29%, list=15%, signal=34%
GOBP_POSITIVE_REGULATION_OF_STEROL_TRANSPORT	GOBP_POSITIVE_REGULATION_OF_STEROL_TRANSPORT		23	0.762388	1.56664	0.0148026	0.0683075	1	1250	tags=26%, list=10%, signal=29%
GOBP_EMBRYO_DEVELOPMENT_ENDING_IN_BIRTH_OR_EGG_HATCHING	GOBP_EMBRYO_DEVELOPMENT_ENDING_IN_BIRTH_OR_EGG_HATCHING		382	0.555262	1.56501	0	0.0694156	1	1849	tags=24%, list=15%, signal=28%
GOBP_EYE_MORPHOGENESIS	GOBP_EYE_MORPHOGENESIS		60	0.670587	1.56458	0.00874636	0.0695549	1	1849	tags=35%, list=15%, signal=41%
GOBP_AMEBOIDAL_TYPE_CELL_MIGRATION	GOBP_AMEBOIDAL_TYPE_CELL_MIGRATION		252	0.566965	1.56388	0	0.0695618	1	2333	tags=36%, list=19%, signal=44%
GOBP_CELLULAR_RESPONSE_TO_INORGANIC_SUBSTANCE	GOBP_CELLULAR_RESPONSE_TO_INORGANIC_SUBSTANCE		131	0.601398	1.56508	0.00259067	0.0695704	1	1697	tags=21%, list=14%, signal=24%
GOBP_REGULATION_OF_MONONUCLEAR_CELL_MIGRATION	GOBP_REGULATION_OF_MONONUCLEAR_CELL_MIGRATION		86	0.632047	1.56367	0.00403226	0.0695712	1	2394	tags=43%, list=20%, signal=53%
GOBP_POSITIVE_REGULATION_OF_CELL_ACTIVATION	GOBP_POSITIVE_REGULATION_OF_CELL_ACTIVATION		336	0.560843	1.56308	0	0.069617	1	2068	tags=32%, list=17%, signal=38%
GOBP_T_HELPER_17_TYPE_IMMUNE_RESPONSE	GOBP_T_HELPER_17_TYPE_IMMUNE_RESPONSE		33	0.728502	1.56434	0.0097561	0.0696249	1	1411	tags=36%, list=12%, signal=41%
GOBP_POSITIVE_REGULATION_OF_SMALL_GTPASE_MEDIATED_SIGNAL_TRANSDUCTION	GOBP_POSITIVE_REGULATION_OF_SMALL_GTPASE_MEDIATED_SIGNAL_TRANSDUCTION		45	0.684159	1.56403	0.00868307	0.0696498	1	2708	tags=51%, list=22%, signal=66%
GOBP_POSITIVE_REGULATION_OF_NEURAL_PRECURSOR_CELL_PROLIFERATION	GOBP_POSITIVE_REGULATION_OF_NEURAL_PRECURSOR_CELL_PROLIFERATION		20	0.770337	1.56313	0.0170068	0.069781	1	1821	tags=45%, list=15%, signal=53%
GOBP_CELL_FATE_COMMITMENT	GOBP_CELL_FATE_COMMITMENT		103	0.614023	1.56227	0.00395778	0.0700938	1	1848	tags=29%, list=15%, signal=34%
GOBP_ARTERY_MORPHOGENESIS	GOBP_ARTERY_MORPHOGENESIS		30	0.732392	1.56124	0.0143541	0.0701849	1	1027	tags=30%, list=8%, signal=33%
GOBP_SPINAL_CORD_DEVELOPMENT	GOBP_SPINAL_CORD_DEVELOPMENT		46	0.698293	1.56103	0.0131965	0.0701953	1	993	tags=22%, list=8%, signal=24%
GOBP_HETEROTYPIC_CELL_CELL_ADHESION	GOBP_HETEROTYPIC_CELL_CELL_ADHESION		40	0.700268	1.56192	0.010219	0.0702441	1	2043	tags=43%, list=17%, signal=51%
GOBP_CALCIUM_ION_REGULATED_EXOCYTOSIS	GOBP_CALCIUM_ION_REGULATED_EXOCYTOSIS		29	0.7396	1.56164	0.0143312	0.0702822	1	1560	tags=28%, list=13%, signal=32%
GOBP_SYNAPSE_ORGANIZATION	GOBP_SYNAPSE_ORGANIZATION		190	0.580194	1.56138	0.00246609	0.070301	1	1986	tags=26%, list=16%, signal=31%
GOBP_REGULATION_OF_HEMOPOIESIS	GOBP_REGULATION_OF_HEMOPOIESIS		310	0.553234	1.56016	0	0.0705768	1	2068	tags=31%, list=17%, signal=37%
GOBP_ENDOTHELIUM_DEVELOPMENT	GOBP_ENDOTHELIUM_DEVELOPMENT		83	0.639797	1.56025	0.00404313	0.0707004	1	1635	tags=29%, list=14%, signal=33%
GOBP_CYTOKINE_MEDIATED_SIGNALING_PATHWAY	GOBP_CYTOKINE_MEDIATED_SIGNALING_PATHWAY		306	0.55913	1.55804	0	0.0707984	1	1843	tags=28%, list=15%, signal=32%
GOBP_VASOCONSTRICTION	GOBP_VASOCONSTRICTION		29	0.741236	1.55726	0.0126783	0.0708996	1	2026	tags=38%, list=17%, signal=45%
GOBP_CELLULAR_RESPONSE_TO_STEROID_HORMONE_STIMULUS	GOBP_CELLULAR_RESPONSE_TO_STEROID_HORMONE_STIMULUS		145	0.5899	1.55807	0.00262467	0.0709925	1	1823	tags=23%, list=15%, signal=26%
GOBP_REGULATION_OF_CARBOHYDRATE_CATABOLIC_PROCESS	GOBP_REGULATION_OF_CARBOHYDRATE_CATABOLIC_PROCESS		40	0.698237	1.5583	0.0116788	0.0709999	1	2311	tags=43%, list=19%, signal=52%
GOBP_CELLULAR_RESPONSE_TO_AMYLOID_BETA	GOBP_CELLULAR_RESPONSE_TO_AMYLOID_BETA		31	0.733499	1.55664	0.0124031	0.0710142	1	973	tags=23%, list=8%, signal=24%
GOBP_CELLULAR_RESPONSE_TO_BIOTIC_STIMULUS	GOBP_CELLULAR_RESPONSE_TO_BIOTIC_STIMULUS		176	0.586429	1.55869	0	0.0710577	1	2264	tags=33%, list=19%, signal=40%
GOBP_NEGATIVE_REGULATION_OF_ATP_METABOLIC_PROCESS	GOBP_NEGATIVE_REGULATION_OF_ATP_METABOLIC_PROCESS		15	0.825865	1.55683	0.0117647	0.0710592	1	1145	tags=53%, list=9%, signal=59%
GOBP_NEGATIVE_REGULATION_OF_IMMUNE_SYSTEM_PROCESS	GOBP_NEGATIVE_REGULATION_OF_IMMUNE_SYSTEM_PROCESS		304	0.55854	1.55732	0	0.071062	1	2009	tags=28%, list=17%, signal=33%
GOBP_PRODUCTION_OF_MOLECULAR_MEDIATOR_OF_IMMUNE_RESPONSE	GOBP_PRODUCTION_OF_MOLECULAR_MEDIATOR_OF_IMMUNE_RESPONSE		221	0.571917	1.55842	0	0.0711036	1	1630	tags=22%, list=13%, signal=25%
GOBP_PHOSPHOLIPASE_C_ACTIVATING_G_PROTEIN_COUPLED_RECEPTOR_SIGNALING_PATHWAY	GOBP_PHOSPHOLIPASE_C_ACTIVATING_G_PROTEIN_COUPLED_RECEPTOR_SIGNALING_PATHWAY		33	0.735505	1.55582	0.0108527	0.0711421	1	2336	tags=42%, list=19%, signal=52%
GOBP_ACTIN_FILAMENT_BASED_MOVEMENT	GOBP_ACTIN_FILAMENT_BASED_MOVEMENT		62	0.645703	1.55629	0.00719425	0.0711565	1	2120	tags=50%, list=18%, signal=60%
GOBP_NEGATIVE_REGULATION_OF_AXONOGENESIS	GOBP_NEGATIVE_REGULATION_OF_AXONOGENESIS		34	0.715778	1.55738	0.0138249	0.0712252	1	1469	tags=26%, list=12%, signal=30%
GOBP_POSITIVE_REGULATION_OF_EXOCYTOSIS	GOBP_POSITIVE_REGULATION_OF_EXOCYTOSIS		55	0.667971	1.55874	0.0042796	0.0712357	1	1987	tags=31%, list=16%, signal=37%
GOBP_NEGATIVE_REGULATION_OF_TORC1_SIGNALING	GOBP_NEGATIVE_REGULATION_OF_TORC1_SIGNALING		19	0.785149	1.55591	0.0201005	0.0712915	1	100	tags=5%, list=1%, signal=5%
GOBP_NEGATIVE_REGULATION_OF_CELLULAR_COMPONENT_ORGANIZATION	GOBP_NEGATIVE_REGULATION_OF_CELLULAR_COMPONENT_ORGANIZATION		462	0.54741	1.5589	0	0.071318	1	2047	tags=24%, list=17%, signal=28%
GOBP_POSITIVE_REGULATION_OF_LYMPHOCYTE_MEDIATED_IMMUNITY	GOBP_POSITIVE_REGULATION_OF_LYMPHOCYTE_MEDIATED_IMMUNITY		92	0.615002	1.55431	0.0013089	0.0713838	1	1876	tags=24%, list=15%, signal=28%
GOBP_EXOCYTIC_PROCESS	GOBP_EXOCYTIC_PROCESS		60	0.666543	1.559	0.00601504	0.071424	1	1229	tags=17%, list=10%, signal=18%
GOBP_NEGATIVE_REGULATION_OF_CATALYTIC_ACTIVITY	GOBP_NEGATIVE_REGULATION_OF_CATALYTIC_ACTIVITY		464	0.546214	1.5539	0	0.0714959	1	2078	tags=25%, list=17%, signal=29%
GOBP_REGULATION_OF_FIBROBLAST_MIGRATION	GOBP_REGULATION_OF_FIBROBLAST_MIGRATION		32	0.718579	1.55338	0.0112903	0.0715377	1	2264	tags=41%, list=19%, signal=50%
GOBP_SYNAPTIC_SIGNALING	GOBP_SYNAPTIC_SIGNALING		318	0.553209	1.55436	0	0.0715534	1	2059	tags=26%, list=17%, signal=31%
GOBP_PROTEIN_LOCALIZATION_TO_CELL_PERIPHERY	GOBP_PROTEIN_LOCALIZATION_TO_CELL_PERIPHERY		224	0.570717	1.55484	0	0.0716795	1	1691	tags=22%, list=14%, signal=25%
GOBP_POSITIVE_REGULATION_OF_REACTIVE_OXYGEN_SPECIES_METABOLIC_PROCESS	GOBP_POSITIVE_REGULATION_OF_REACTIVE_OXYGEN_SPECIES_METABOLIC_PROCESS		54	0.66438	1.55344	0.004329	0.0716845	1	2264	tags=50%, list=19%, signal=61%
GOBP_PROTEIN_LOCALIZATION_TO_PLASMA_MEMBRANE	GOBP_PROTEIN_LOCALIZATION_TO_PLASMA_MEMBRANE		196	0.574226	1.55508	0	0.0716887	1	1756	tags=23%, list=15%, signal=26%
GOBP_REGULATION_OF_CELL_MATRIX_ADHESION	GOBP_REGULATION_OF_CELL_MATRIX_ADHESION		78	0.637117	1.5544	0.00269906	0.0717094	1	2103	tags=36%, list=17%, signal=43%
GOBP_REGULATION_OF_LEUKOCYTE_MEDIATED_IMMUNITY	GOBP_REGULATION_OF_LEUKOCYTE_MEDIATED_IMMUNITY		192	0.57649	1.5546	0.00120627	0.071733	1	1987	tags=29%, list=16%, signal=34%
GOBP_RIBONUCLEOPROTEIN_COMPLEX_BIOGENESIS	GOBP_RIBONUCLEOPROTEIN_COMPLEX_BIOGENESIS	Details ...	426	-0.505017	-1.69015	0	0.0720199	0.955	2522	tags=34%, list=21%, signal=41%
GOBP_LIPID_LOCALIZATION	GOBP_LIPID_LOCALIZATION		265	0.56232	1.55257	0	0.0720912	1	1964	tags=26%, list=16%, signal=30%
GOBP_MULTICELLULAR_ORGANISM_GROWTH	GOBP_MULTICELLULAR_ORGANISM_GROWTH		86	0.627621	1.55135	0.00404313	0.0723005	1	1848	tags=27%, list=15%, signal=31%
GOBP_REGENERATION	GOBP_REGENERATION		100	0.614692	1.55168	0.00536193	0.0723644	1	2138	tags=31%, list=18%, signal=37%
GOBP_NEGATIVE_REGULATION_OF_CYTOKINE_PRODUCTION	GOBP_NEGATIVE_REGULATION_OF_CYTOKINE_PRODUCTION		196	0.578974	1.55103	0	0.0723648	1	1717	tags=24%, list=14%, signal=27%
GOBP_STRIATED_MUSCLE_CELL_DIFFERENTIATION	GOBP_STRIATED_MUSCLE_CELL_DIFFERENTIATION		137	0.595617	1.55081	0.00125156	0.0723794	1	1848	tags=24%, list=15%, signal=28%
GOBP_STEROL_TRANSPORT	GOBP_STEROL_TRANSPORT		75	0.650166	1.55139	0.00704225	0.0724507	1	1541	tags=25%, list=13%, signal=29%
GOBP_RESPONSE_TO_LECTIN	GOBP_RESPONSE_TO_LECTIN		16	0.816014	1.55199	0.0160772	0.0724571	1	1796	tags=63%, list=15%, signal=73%
GOBP_CELL_ACTIVATION_INVOLVED_IN_IMMUNE_RESPONSE	GOBP_CELL_ACTIVATION_INVOLVED_IN_IMMUNE_RESPONSE		226	0.567016	1.55174	0	0.0725047	1	1987	tags=31%, list=16%, signal=37%
GOBP_ADHERENS_JUNCTION_ORGANIZATION	GOBP_ADHERENS_JUNCTION_ORGANIZATION		27	0.737189	1.55037	0.00918836	0.0725702	1	2374	tags=59%, list=20%, signal=74%
GOBP_NEGATIVE_REGULATION_OF_DEFENSE_RESPONSE	GOBP_NEGATIVE_REGULATION_OF_DEFENSE_RESPONSE		169	0.581522	1.54959	0.0037037	0.0730179	1	1796	tags=31%, list=15%, signal=36%
GOBP_RNA_METHYLATION	GOBP_RNA_METHYLATION	Details ...	82	-0.600782	-1.69365	0.00392157	0.0732517	0.949	2073	tags=29%, list=17%, signal=35%
GOBP_POSITIVE_REGULATION_OF_CHOLESTEROL_EFFLUX	GOBP_POSITIVE_REGULATION_OF_CHOLESTEROL_EFFLUX		16	0.797488	1.54911	0.0230643	0.0733057	1	1250	tags=31%, list=10%, signal=35%
GOBP_REGULATION_OF_OSSIFICATION	GOBP_REGULATION_OF_OSSIFICATION		65	0.639228	1.5477	0.0103245	0.0733718	1	2416	tags=48%, list=20%, signal=59%
GOBP_NEURON_RECOGNITION	GOBP_NEURON_RECOGNITION		20	0.776415	1.54784	0.0158228	0.0734442	1	625	tags=25%, list=5%, signal=26%
GOBP_DIGESTION	GOBP_DIGESTION		45	0.68372	1.5487	0.0127841	0.0735143	1	1388	tags=36%, list=11%, signal=40%
GOBP_CELL_ADHESION_MEDIATED_BY_INTEGRIN	GOBP_CELL_ADHESION_MEDIATED_BY_INTEGRIN		54	0.658261	1.54792	0.00867052	0.0735723	1	1729	tags=44%, list=14%, signal=52%
GOBP_NEGATIVE_REGULATION_OF_RESPONSE_TO_EXTERNAL_STIMULUS	GOBP_NEGATIVE_REGULATION_OF_RESPONSE_TO_EXTERNAL_STIMULUS		246	0.561204	1.54803	0	0.0736873	1	1796	tags=30%, list=15%, signal=34%
GOBP_GLIAL_CELL_DEVELOPMENT	GOBP_GLIAL_CELL_DEVELOPMENT		64	0.647018	1.54826	0.00564175	0.0737051	1	1872	tags=33%, list=15%, signal=39%
GOBP_CYTOSOLIC_TRANSPORT	GOBP_CYTOSOLIC_TRANSPORT		153	0.583953	1.54625	0.00125313	0.074573	1	1956	tags=24%, list=16%, signal=28%
GOBP_CARBOHYDRATE_CATABOLIC_PROCESS	GOBP_CARBOHYDRATE_CATABOLIC_PROCESS		108	0.608575	1.5451	0.00796813	0.0752774	1	2376	tags=31%, list=20%, signal=39%
GOBP_NEURON_MATURATION	GOBP_NEURON_MATURATION		20	0.779612	1.54526	0.0231023	0.0753196	1	971	tags=25%, list=8%, signal=27%
GOBP_REGULATION_OF_WOUND_HEALING	GOBP_REGULATION_OF_WOUND_HEALING		68	0.640797	1.54415	0.00991501	0.0761169	1	2048	tags=43%, list=17%, signal=51%
GOBP_RESPIRATORY_SYSTEM_DEVELOPMENT	GOBP_RESPIRATORY_SYSTEM_DEVELOPMENT		96	0.617778	1.54377	0.008	0.0763126	1	627	tags=15%, list=5%, signal=15%
GOBP_POSITIVE_REGULATION_OF_DEFENSE_RESPONSE	GOBP_POSITIVE_REGULATION_OF_DEFENSE_RESPONSE		203	0.567558	1.54356	0.00238379	0.0763369	1	2203	tags=33%, list=18%, signal=40%
GOBP_ENDOTHELIAL_CELL_DEVELOPMENT	GOBP_ENDOTHELIAL_CELL_DEVELOPMENT		52	0.662965	1.54311	0.0117647	0.0765579	1	2013	tags=33%, list=17%, signal=39%
GOBP_AMYLOID_BETA_CLEARANCE	GOBP_AMYLOID_BETA_CLEARANCE		27	0.741529	1.54262	0.0188088	0.0769372	1	1006	tags=26%, list=8%, signal=28%
GOBP_GLYCOSYL_COMPOUND_BIOSYNTHETIC_PROCESS	GOBP_GLYCOSYL_COMPOUND_BIOSYNTHETIC_PROCESS	Details ...	16	-0.819023	-1.69488	0	0.0770097	0.947	355	tags=19%, list=3%, signal=19%
GOBP_AMINE_TRANSPORT	GOBP_AMINE_TRANSPORT		32	0.713205	1.54221	0.0138889	0.0771421	1	1654	tags=28%, list=14%, signal=32%
GOBP_NEGATIVE_REGULATION_OF_LEUKOCYTE_APOPTOTIC_PROCESS	GOBP_NEGATIVE_REGULATION_OF_LEUKOCYTE_APOPTOTIC_PROCESS		41	0.6878	1.54073	0.0162242	0.0777668	1	1100	tags=22%, list=9%, signal=24%
GOBP_MUSCLE_TISSUE_DEVELOPMENT	GOBP_MUSCLE_TISSUE_DEVELOPMENT		187	0.56464	1.54086	0.00241838	0.0778544	1	1508	tags=21%, list=12%, signal=23%
GOBP_NEGATIVE_REGULATION_OF_RESPONSE_TO_DNA_DAMAGE_STIMULUS	GOBP_NEGATIVE_REGULATION_OF_RESPONSE_TO_DNA_DAMAGE_STIMULUS		63	0.655138	1.54039	0.0058997	0.077887	1	869	tags=16%, list=7%, signal=17%
GOBP_REGULATION_OF_INTRACELLULAR_STEROID_HORMONE_RECEPTOR_SIGNALING_PATHWAY	GOBP_REGULATION_OF_INTRACELLULAR_STEROID_HORMONE_RECEPTOR_SIGNALING_PATHWAY		54	0.66086	1.54119	0.0134731	0.0778892	1	1823	tags=28%, list=15%, signal=33%
GOBP_NEGATIVE_REGULATION_OF_AXON_EXTENSION	GOBP_NEGATIVE_REGULATION_OF_AXON_EXTENSION		23	0.750905	1.54093	0.0201342	0.0779796	1	1295	tags=26%, list=11%, signal=29%
GOBP_REGIONALIZATION	GOBP_REGIONALIZATION		131	0.597395	1.53978	0.00384615	0.0780614	1	1424	tags=21%, list=12%, signal=24%
GOBP_REGULATION_OF_CALCIUM_ION_DEPENDENT_EXOCYTOSIS	GOBP_REGULATION_OF_CALCIUM_ION_DEPENDENT_EXOCYTOSIS		20	0.779655	1.53996	0.0124224	0.0780793	1	1560	tags=35%, list=13%, signal=40%
GOBP_REGULATION_OF_GLYCOLYTIC_PROCESS	GOBP_REGULATION_OF_GLYCOLYTIC_PROCESS		32	0.714736	1.53912	0.0177994	0.0783043	1	2311	tags=50%, list=19%, signal=62%
GOBP_PYRUVATE_METABOLIC_PROCESS	GOBP_PYRUVATE_METABOLIC_PROCESS		75	0.625166	1.53869	0.0083682	0.0783635	1	2376	tags=37%, list=20%, signal=46%
GOBP_MULTICELLULAR_ORGANISMAL_HOMEOSTASIS	GOBP_MULTICELLULAR_ORGANISMAL_HOMEOSTASIS		285	0.554526	1.53927	0	0.0783796	1	2716	tags=34%, list=22%, signal=43%
GOBP_REGULATION_OF_COAGULATION	GOBP_REGULATION_OF_COAGULATION		38	0.692688	1.53883	0.011994	0.0784115	1	615	tags=29%, list=5%, signal=30%
GOBP_MYELOID_LEUKOCYTE_DIFFERENTIATION	GOBP_MYELOID_LEUKOCYTE_DIFFERENTIATION		158	0.581376	1.53811	0.00128866	0.0787135	1	2196	tags=37%, list=18%, signal=44%
GOBP_ETHER_METABOLIC_PROCESS	GOBP_ETHER_METABOLIC_PROCESS		19	0.774855	1.53542	0.014658	0.0788854	1	987	tags=21%, list=8%, signal=23%
GOBP_REGULATION_OF_WNT_SIGNALING_PATHWAY	GOBP_REGULATION_OF_WNT_SIGNALING_PATHWAY		190	0.57186	1.53723	0.00120919	0.0788907	1	1918	tags=26%, list=16%, signal=31%
GOBP_NEURAL_TUBE_DEVELOPMENT	GOBP_NEURAL_TUBE_DEVELOPMENT		101	0.606567	1.5374	0.00531209	0.0789364	1	2106	tags=33%, list=17%, signal=39%
GOBP_PROTEOGLYCAN_METABOLIC_PROCESS	GOBP_PROTEOGLYCAN_METABOLIC_PROCESS		49	0.672678	1.53764	0.0187861	0.078966	1	2520	tags=35%, list=21%, signal=44%
GOBP_ALPHA_BETA_T_CELL_ACTIVATION	GOBP_ALPHA_BETA_T_CELL_ACTIVATION		144	0.588122	1.53576	0.00388098	0.0789683	1	2068	tags=28%, list=17%, signal=34%
GOBP_BEHAVIOR	GOBP_BEHAVIOR		269	0.555671	1.53544	0	0.0790577	1	1960	tags=24%, list=16%, signal=28%
GOBP_RESPONSE_TO_INTERFERON_BETA	GOBP_RESPONSE_TO_INTERFERON_BETA		22	0.764925	1.53668	0.0111465	0.0790601	1	1095	tags=27%, list=9%, signal=30%
GOBP_CENTRAL_NERVOUS_SYSTEM_NEURON_DEVELOPMENT	GOBP_CENTRAL_NERVOUS_SYSTEM_NEURON_DEVELOPMENT		40	0.690605	1.53578	0.0130814	0.0791547	1	1690	tags=35%, list=14%, signal=41%
GOBP_REGULATION_OF_BIOMINERALIZATION	GOBP_REGULATION_OF_BIOMINERALIZATION		53	0.656006	1.53677	0.0117474	0.0791611	1	2394	tags=49%, list=20%, signal=61%
GOBP_TISSUE_MORPHOGENESIS	GOBP_TISSUE_MORPHOGENESIS		289	0.552322	1.53472	0	0.0791647	1	1909	tags=24%, list=16%, signal=28%
GOBP_POSITIVE_REGULATION_OF_AMINE_TRANSPORT	GOBP_POSITIVE_REGULATION_OF_AMINE_TRANSPORT		16	0.794638	1.5349	0.0222603	0.0791909	1	1357	tags=31%, list=11%, signal=35%
GOBP_NEURON_APOPTOTIC_PROCESS	GOBP_NEURON_APOPTOTIC_PROCESS		148	0.586113	1.53631	0.00384123	0.0792083	1	2046	tags=28%, list=17%, signal=33%
GOBP_RESPONSE_TO_AMINO_ACID_STARVATION	GOBP_RESPONSE_TO_AMINO_ACID_STARVATION		46	0.671736	1.53598	0.0104012	0.0793337	1	1685	tags=24%, list=14%, signal=28%
GOBP_EMBRYONIC_ORGAN_DEVELOPMENT	GOBP_EMBRYONIC_ORGAN_DEVELOPMENT		195	0.567337	1.53578	0	0.0793516	1	2282	tags=30%, list=19%, signal=37%
GOBP_SPLEEN_DEVELOPMENT	GOBP_SPLEEN_DEVELOPMENT		25	0.740636	1.53356	0.0206022	0.0793775	1	1849	tags=40%, list=15%, signal=47%
GOBP_EXPORT_FROM_CELL	GOBP_EXPORT_FROM_CELL		493	0.533227	1.53392	0	0.0794362	1	2270	tags=26%, list=19%, signal=31%
GOBP_FIBROBLAST_MIGRATION	GOBP_FIBROBLAST_MIGRATION		45	0.683322	1.53367	0.0119403	0.0794382	1	2333	tags=42%, list=19%, signal=52%
GOBP_POSITIVE_REGULATION_OF_RESPONSE_TO_CYTOKINE_STIMULUS	GOBP_POSITIVE_REGULATION_OF_RESPONSE_TO_CYTOKINE_STIMULUS		49	0.657361	1.53401	0.0144928	0.0795323	1	2157	tags=37%, list=18%, signal=45%
GOBP_REGULATION_OF_TISSUE_REMODELING	GOBP_REGULATION_OF_TISSUE_REMODELING		42	0.681304	1.53406	0.0132353	0.0796637	1	2294	tags=45%, list=19%, signal=56%
GOBP_INTESTINAL_ABSORPTION	GOBP_INTESTINAL_ABSORPTION		17	0.777011	1.53023	0.012069	0.0797791	1	1388	tags=47%, list=11%, signal=53%
GOBP_MUSCLE_CELL_DIFFERENTIATION	GOBP_MUSCLE_CELL_DIFFERENTIATION		199	0.5655	1.53216	0.00121951	0.0798814	1	2032	tags=25%, list=17%, signal=30%
GOBP_LEUKOCYTE_DEGRANULATION	GOBP_LEUKOCYTE_DEGRANULATION		65	0.63204	1.53194	0.00823045	0.079904	1	1229	tags=28%, list=10%, signal=31%
GOBP_REGULATION_OF_MACROAUTOPHAGY	GOBP_REGULATION_OF_MACROAUTOPHAGY		138	0.592455	1.53025	0.01	0.0799481	1	1956	tags=25%, list=16%, signal=30%
GOBP_SKELETAL_SYSTEM_DEVELOPMENT	GOBP_SKELETAL_SYSTEM_DEVELOPMENT		253	0.556696	1.53103	0	0.080004	1	2133	tags=30%, list=18%, signal=35%
GOBP_MYELOID_LEUKOCYTE_MEDIATED_IMMUNITY	GOBP_MYELOID_LEUKOCYTE_MEDIATED_IMMUNITY		88	0.617998	1.52894	0.00413223	0.0800289	1	1987	tags=34%, list=16%, signal=40%
GOBP_REGULATION_OF_LEUKOCYTE_DEGRANULATION	GOBP_REGULATION_OF_LEUKOCYTE_DEGRANULATION		40	0.682911	1.5322	0.0167428	0.0800424	1	1229	tags=35%, list=10%, signal=39%
GOBP_REGULATION_OF_BONE_REMODELING	GOBP_REGULATION_OF_BONE_REMODELING		28	0.723559	1.52907	0.0168196	0.0800739	1	2294	tags=50%, list=19%, signal=62%
GOBP_DORSAL_VENTRAL_PATTERN_FORMATION	GOBP_DORSAL_VENTRAL_PATTERN_FORMATION		30	0.717458	1.52948	0.013267	0.0800789	1	939	tags=17%, list=8%, signal=18%
GOBP_NEGATIVE_REGULATION_OF_VASCULATURE_DEVELOPMENT	GOBP_NEGATIVE_REGULATION_OF_VASCULATURE_DEVELOPMENT		50	0.665233	1.53026	0.0104167	0.0801332	1	1847	tags=38%, list=15%, signal=45%
GOBP_FOCAL_ADHESION_ASSEMBLY	GOBP_FOCAL_ADHESION_ASSEMBLY		54	0.654271	1.53105	0.0104634	0.0801756	1	1779	tags=35%, list=15%, signal=41%
GOBP_PATTERN_SPECIFICATION_PROCESS	GOBP_PATTERN_SPECIFICATION_PROCESS		174	0.574887	1.52957	0.001221	0.0801875	1	2405	tags=34%, list=20%, signal=42%
GOBP_NEGATIVE_REGULATION_OF_INTERLEUKIN_1_BETA_PRODUCTION	GOBP_NEGATIVE_REGULATION_OF_INTERLEUKIN_1_BETA_PRODUCTION		17	0.776428	1.53244	0.0231788	0.0802045	1	1985	tags=53%, list=16%, signal=63%
GOBP_REGULATION_OF_PROTEOLYSIS	GOBP_REGULATION_OF_PROTEOLYSIS		486	0.535484	1.53224	0	0.0802073	1	2029	tags=25%, list=17%, signal=29%
GOBP_REGULATION_OF_VASOCONSTRICTION	GOBP_REGULATION_OF_VASOCONSTRICTION		22	0.742573	1.52911	0.0241935	0.0802089	1	2026	tags=41%, list=17%, signal=49%
GOBP_RESPONSE_TO_ACTIVITY	GOBP_RESPONSE_TO_ACTIVITY		38	0.699781	1.53117	0.0154321	0.0802589	1	1538	tags=29%, list=13%, signal=33%
GOBP_NEGATIVE_REGULATION_OF_TRANSMEMBRANE_RECEPTOR_PROTEIN_SERINE_THREONINE_KINASE_SIGNALING_PATHWAY	GOBP_NEGATIVE_REGULATION_OF_TRANSMEMBRANE_RECEPTOR_PROTEIN_SERINE_THREONINE_KINASE_SIGNALING_PATHWAY		79	0.625792	1.53139	0.00960219	0.0802654	1	1824	tags=29%, list=15%, signal=34%
GOBP_NEGATIVE_REGULATION_OF_DEVELOPMENTAL_GROWTH	GOBP_NEGATIVE_REGULATION_OF_DEVELOPMENTAL_GROWTH		61	0.644418	1.53029	0.00859599	0.080298	1	1469	tags=25%, list=12%, signal=28%
GOBP_NEGATIVE_REGULATION_OF_PHAGOCYTOSIS	GOBP_NEGATIVE_REGULATION_OF_PHAGOCYTOSIS		19	0.768457	1.52724	0.0185185	0.080305	1	1320	tags=32%, list=11%, signal=35%
GOBP_CELL_DIFFERENTIATION_IN_SPINAL_CORD	GOBP_CELL_DIFFERENTIATION_IN_SPINAL_CORD		19	0.762199	1.53045	0.0233723	0.0803652	1	1245	tags=37%, list=10%, signal=41%
GOBP_NEGATIVE_REGULATION_OF_TOLL_LIKE_RECEPTOR_SIGNALING_PATHWAY	GOBP_NEGATIVE_REGULATION_OF_TOLL_LIKE_RECEPTOR_SIGNALING_PATHWAY		27	0.727355	1.52734	0.0250391	0.0803849	1	2061	tags=41%, list=17%, signal=49%
GOBP_POSITIVE_REGULATION_OF_FIBROBLAST_PROLIFERATION	GOBP_POSITIVE_REGULATION_OF_FIBROBLAST_PROLIFERATION		31	0.708183	1.52817	0.0158228	0.0804443	1	1872	tags=39%, list=15%, signal=46%
GOBP_POSITIVE_REGULATION_OF_T_CELL_CYTOKINE_PRODUCTION	GOBP_POSITIVE_REGULATION_OF_T_CELL_CYTOKINE_PRODUCTION		23	0.748886	1.52736	0.0241158	0.080542	1	1	tags=4%, list=0%, signal=4%
GOBP_PHENOL_CONTAINING_COMPOUND_METABOLIC_PROCESS	GOBP_PHENOL_CONTAINING_COMPOUND_METABOLIC_PROCESS		40	0.68866	1.52824	0.02118	0.0805491	1	1690	tags=30%, list=14%, signal=35%
GOBP_NEGATIVE_REGULATION_OF_JNK_CASCADE	GOBP_NEGATIVE_REGULATION_OF_JNK_CASCADE		26	0.73376	1.52768	0.0141066	0.0805791	1	1324	tags=27%, list=11%, signal=30%
GOBP_RESPONSE_TO_BMP	GOBP_RESPONSE_TO_BMP		72	0.631428	1.52747	0.0056899	0.0806141	1	1403	tags=25%, list=12%, signal=28%
GOBP_REGULATION_OF_PRODUCTION_OF_MOLECULAR_MEDIATOR_OF_IMMUNE_RESPONSE	GOBP_REGULATION_OF_PRODUCTION_OF_MOLECULAR_MEDIATOR_OF_IMMUNE_RESPONSE		141	0.588047	1.52647	0.00255102	0.0807119	1	2097	tags=24%, list=17%, signal=29%
GOBP_POSITIVE_REGULATION_OF_CHEMOKINE_PRODUCTION	GOBP_POSITIVE_REGULATION_OF_CHEMOKINE_PRODUCTION		47	0.669033	1.52773	0.0133929	0.0807347	1	1821	tags=43%, list=15%, signal=50%
GOBP_MUSCLE_STRUCTURE_DEVELOPMENT	GOBP_MUSCLE_STRUCTURE_DEVELOPMENT		356	0.541207	1.52654	0	0.0808446	1	1977	tags=23%, list=16%, signal=27%
GOBP_ADULT_BEHAVIOR	GOBP_ADULT_BEHAVIOR		52	0.65946	1.52584	0.0192878	0.0808662	1	1753	tags=27%, list=14%, signal=31%
GOBP_POSITIVE_REGULATION_OF_T_CELL_MEDIATED_IMMUNITY	GOBP_POSITIVE_REGULATION_OF_T_CELL_MEDIATED_IMMUNITY		47	0.658654	1.52599	0.0148368	0.0809052	1	1753	tags=23%, list=14%, signal=27%
GOBP_POSITIVE_REGULATION_OF_ADAPTIVE_IMMUNE_RESPONSE	GOBP_POSITIVE_REGULATION_OF_ADAPTIVE_IMMUNE_RESPONSE		99	0.606294	1.52556	0.00394737	0.0809811	1	1753	tags=20%, list=14%, signal=23%
GOBP_REGULATION_OF_CELLULAR_COMPONENT_SIZE	GOBP_REGULATION_OF_CELLULAR_COMPONENT_SIZE		241	0.551919	1.52511	0	0.0810472	1	1718	tags=24%, list=14%, signal=27%
GOBP_CHEMOKINE_PRODUCTION	GOBP_CHEMOKINE_PRODUCTION		62	0.629972	1.52602	0.014771	0.0810587	1	2097	tags=45%, list=17%, signal=54%
GOBP_REGULATION_OF_EXTRINSIC_APOPTOTIC_SIGNALING_PATHWAY	GOBP_REGULATION_OF_EXTRINSIC_APOPTOTIC_SIGNALING_PATHWAY		105	0.598996	1.52526	0.0144357	0.0810924	1	1909	tags=27%, list=16%, signal=31%
GOBP_MEMORY	GOBP_MEMORY		52	0.659453	1.52484	0.0161527	0.08112	1	1630	tags=23%, list=13%, signal=27%
GOBP_HEART_DEVELOPMENT	GOBP_HEART_DEVELOPMENT		285	0.551768	1.52459	0.00115875	0.0811781	1	1938	tags=24%, list=16%, signal=28%
GOBP_NEGATIVE_REGULATION_OF_CYSTEINE_TYPE_ENDOPEPTIDASE_ACTIVITY	GOBP_NEGATIVE_REGULATION_OF_CYSTEINE_TYPE_ENDOPEPTIDASE_ACTIVITY		69	0.628931	1.52423	0.020979	0.0813708	1	2063	tags=28%, list=17%, signal=33%
GOBP_SECOND_MESSENGER_MEDIATED_SIGNALING	GOBP_SECOND_MESSENGER_MEDIATED_SIGNALING		163	0.57666	1.52385	0.00125313	0.0813713	1	1717	tags=25%, list=14%, signal=29%
GOBP_CD4_POSITIVE_ALPHA_BETA_T_CELL_DIFFERENTIATION	GOBP_CD4_POSITIVE_ALPHA_BETA_T_CELL_DIFFERENTIATION		71	0.626211	1.52352	0.00725689	0.0815143	1	2068	tags=34%, list=17%, signal=41%
GOBP_DIGESTIVE_SYSTEM_PROCESS	GOBP_DIGESTIVE_SYSTEM_PROCESS		44	0.673909	1.52388	0.0212766	0.0815171	1	1388	tags=34%, list=11%, signal=38%
GOBP_RESPONSE_TO_PEPTIDE	GOBP_RESPONSE_TO_PEPTIDE		310	0.546108	1.52145	0	0.0815752	1	2238	tags=31%, list=18%, signal=37%
GOBP_NEGATIVE_REGULATION_OF_CELLULAR_CATABOLIC_PROCESS	GOBP_NEGATIVE_REGULATION_OF_CELLULAR_CATABOLIC_PROCESS		190	0.57048	1.52149	0.0036452	0.0817147	1	1990	tags=26%, list=16%, signal=31%
GOBP_POSITIVE_REGULATION_OF_VACUOLE_ORGANIZATION	GOBP_POSITIVE_REGULATION_OF_VACUOLE_ORGANIZATION		19	0.765593	1.52159	0.0208333	0.0817826	1	1776	tags=37%, list=15%, signal=43%
GOBP_OLIGODENDROCYTE_DEVELOPMENT	GOBP_OLIGODENDROCYTE_DEVELOPMENT		22	0.746766	1.52167	0.0272436	0.0818589	1	1839	tags=45%, list=15%, signal=53%
GOBP_AMINOGLYCAN_BIOSYNTHETIC_PROCESS	GOBP_AMINOGLYCAN_BIOSYNTHETIC_PROCESS		55	0.657088	1.52174	0.00750751	0.081972	1	1350	tags=29%, list=11%, signal=33%
GOBP_POSITIVE_REGULATION_OF_FAT_CELL_DIFFERENTIATION	GOBP_POSITIVE_REGULATION_OF_FAT_CELL_DIFFERENTIATION		39	0.686287	1.52213	0.0249221	0.0819883	1	1948	tags=33%, list=16%, signal=40%
GOBP_RESPONSE_TO_RETINOIC_ACID	GOBP_RESPONSE_TO_RETINOIC_ACID		49	0.657046	1.52227	0.0148148	0.0820429	1	1848	tags=29%, list=15%, signal=34%
GOBP_ARF_PROTEIN_SIGNAL_TRANSDUCTION	GOBP_ARF_PROTEIN_SIGNAL_TRANSDUCTION		18	0.780883	1.52043	0.0136054	0.0821115	1	2173	tags=50%, list=18%, signal=61%
GOBP_REGULATION_OF_MYELOID_CELL_DIFFERENTIATION	GOBP_REGULATION_OF_MYELOID_CELL_DIFFERENTIATION		150	0.576386	1.5218	0.00504414	0.0821249	1	2196	tags=36%, list=18%, signal=43%
GOBP_NEGATIVE_REGULATION_OF_HEMOPOIESIS	GOBP_NEGATIVE_REGULATION_OF_HEMOPOIESIS		77	0.624864	1.52256	0.00567376	0.0821419	1	2196	tags=40%, list=18%, signal=49%
GOBP_EMBRYONIC_MORPHOGENESIS	GOBP_EMBRYONIC_MORPHOGENESIS		274	0.547584	1.52235	0.00115207	0.0821489	1	2349	tags=33%, list=19%, signal=40%
GOBP_TOLL_LIKE_RECEPTOR_4_SIGNALING_PATHWAY	GOBP_TOLL_LIKE_RECEPTOR_4_SIGNALING_PATHWAY		30	0.71374	1.52268	0.0174603	0.0821999	1	2203	tags=43%, list=18%, signal=53%
GOBP_REGULATION_OF_DNA_BINDING_TRANSCRIPTION_FACTOR_ACTIVITY	GOBP_REGULATION_OF_DNA_BINDING_TRANSCRIPTION_FACTOR_ACTIVITY		304	0.546652	1.52046	0	0.0822373	1	2345	tags=32%, list=19%, signal=39%
GOBP_GLIAL_CELL_DIFFERENTIATION	GOBP_GLIAL_CELL_DIFFERENTIATION		115	0.59396	1.52055	0.00937082	0.0823332	1	1898	tags=30%, list=16%, signal=35%
GOBP_RESPONSE_TO_AMYLOID_BETA	GOBP_RESPONSE_TO_AMYLOID_BETA		32	0.714591	1.51933	0.0114379	0.0829349	1	973	tags=22%, list=8%, signal=24%
GOBP_EPITHELIAL_TUBE_FORMATION	GOBP_EPITHELIAL_TUBE_FORMATION		80	0.623315	1.51885	0.0094851	0.0830276	1	1909	tags=31%, list=16%, signal=37%
GOBP_REGULATION_OF_DEFENSE_RESPONSE_TO_VIRUS_BY_HOST	GOBP_REGULATION_OF_DEFENSE_RESPONSE_TO_VIRUS_BY_HOST		33	0.702862	1.51933	0.024961	0.083109	1	1902	tags=39%, list=16%, signal=47%
GOBP_POSITIVE_REGULATION_OF_WOUND_HEALING	GOBP_POSITIVE_REGULATION_OF_WOUND_HEALING		33	0.70168	1.51885	0.0255255	0.0831956	1	1875	tags=39%, list=15%, signal=46%
GOBP_REGULATION_OF_EXTRINSIC_APOPTOTIC_SIGNALING_PATHWAY_VIA_DEATH_DOMAIN_RECEPTORS	GOBP_REGULATION_OF_EXTRINSIC_APOPTOTIC_SIGNALING_PATHWAY_VIA_DEATH_DOMAIN_RECEPTORS		35	0.695756	1.51728	0.0131772	0.0833494	1	1909	tags=34%, list=16%, signal=41%
GOBP_NEPHRON_MORPHOGENESIS	GOBP_NEPHRON_MORPHOGENESIS		25	0.721077	1.51731	0.0170279	0.0835047	1	1806	tags=32%, list=15%, signal=38%
GOBP_NEGATIVE_REGULATION_OF_NEURON_DEATH	GOBP_NEGATIVE_REGULATION_OF_NEURON_DEATH		121	0.59194	1.51738	0.00521512	0.0836171	1	2017	tags=28%, list=17%, signal=33%
GOBP_CARDIAC_CELL_DEVELOPMENT	GOBP_CARDIAC_CELL_DEVELOPMENT		36	0.698999	1.51688	0.0179372	0.0836233	1	1266	tags=25%, list=10%, signal=28%
GOBP_ESTABLISHMENT_OF_TISSUE_POLARITY	GOBP_ESTABLISHMENT_OF_TISSUE_POLARITY		33	0.70594	1.51762	0.0175182	0.0837246	1	1034	tags=27%, list=9%, signal=30%
GOBP_REGULATION_OF_BONE_MINERALIZATION	GOBP_REGULATION_OF_BONE_MINERALIZATION		44	0.659116	1.51743	0.0180995	0.0837438	1	2394	tags=50%, list=20%, signal=62%
GOBP_MONOAMINE_TRANSPORT	GOBP_MONOAMINE_TRANSPORT		22	0.750454	1.51653	0.0194175	0.0838045	1	1243	tags=32%, list=10%, signal=35%
GOBP_POSITIVE_REGULATION_OF_CATABOLIC_PROCESS	GOBP_POSITIVE_REGULATION_OF_CATABOLIC_PROCESS		418	0.532053	1.5177	0	0.0838383	1	1927	tags=24%, list=16%, signal=27%
GOBP_NEGATIVE_REGULATION_OF_CELL_ADHESION	GOBP_NEGATIVE_REGULATION_OF_CELL_ADHESION		181	0.56898	1.51627	0	0.0838907	1	2334	tags=36%, list=19%, signal=44%
GOBP_POSITIVE_REGULATION_OF_LEUKOCYTE_MEDIATED_IMMUNITY	GOBP_POSITIVE_REGULATION_OF_LEUKOCYTE_MEDIATED_IMMUNITY		113	0.60261	1.51779	0.00408163	0.0839253	1	1932	tags=27%, list=16%, signal=31%
GOBP_VASCULAR_TRANSPORT	GOBP_VASCULAR_TRANSPORT		46	0.677359	1.51452	0.0123267	0.0841859	1	1817	tags=33%, list=15%, signal=38%
GOBP_GLOMERULUS_DEVELOPMENT	GOBP_GLOMERULUS_DEVELOPMENT		29	0.73044	1.51345	0.0192308	0.0841984	1	1527	tags=41%, list=13%, signal=47%
GOBP_POST_EMBRYONIC_DEVELOPMENT	GOBP_POST_EMBRYONIC_DEVELOPMENT		57	0.646662	1.5155	0.0101597	0.0842654	1	1005	tags=19%, list=8%, signal=21%
GOBP_INTERFERON_GAMMA_PRODUCTION	GOBP_INTERFERON_GAMMA_PRODUCTION		89	0.603807	1.51569	0.00970874	0.084266	1	2191	tags=33%, list=18%, signal=39%
GOBP_ROOF_OF_MOUTH_DEVELOPMENT	GOBP_ROOF_OF_MOUTH_DEVELOPMENT		39	0.682363	1.51459	0.0148148	0.0842708	1	710	tags=15%, list=6%, signal=16%
GOBP_RESPONSE_TO_METAL_ION	GOBP_RESPONSE_TO_METAL_ION		203	0.556937	1.51353	0	0.0843029	1	2364	tags=28%, list=20%, signal=34%
GOBP_PHOSPHATIDYLINOSITOL_3_KINASE_SIGNALING	GOBP_PHOSPHATIDYLINOSITOL_3_KINASE_SIGNALING		81	0.620053	1.51497	0.00865801	0.0843091	1	1987	tags=32%, list=16%, signal=38%
GOBP_COLUMNAR_CUBOIDAL_EPITHELIAL_CELL_DIFFERENTIATION	GOBP_COLUMNAR_CUBOIDAL_EPITHELIAL_CELL_DIFFERENTIATION		45	0.663956	1.51276	0.0130814	0.0843295	1	1872	tags=47%, list=15%, signal=55%
GOBP_REGULATION_OF_NUCLEOTIDE_METABOLIC_PROCESS	GOBP_REGULATION_OF_NUCLEOTIDE_METABOLIC_PROCESS		56	0.653104	1.51471	0.00585652	0.0843509	1	1821	tags=32%, list=15%, signal=38%
GOBP_RAS_PROTEIN_SIGNAL_TRANSDUCTION	GOBP_RAS_PROTEIN_SIGNAL_TRANSDUCTION		251	0.547126	1.51179	0	0.0843529	1	1887	tags=31%, list=16%, signal=37%
GOBP_REGULATION_OF_ADAPTIVE_IMMUNE_RESPONSE	GOBP_REGULATION_OF_ADAPTIVE_IMMUNE_RESPONSE		163	0.579439	1.51418	0.00514139	0.0843596	1	1985	tags=26%, list=16%, signal=31%
GOBP_MONOVALENT_INORGANIC_CATION_HOMEOSTASIS	GOBP_MONOVALENT_INORGANIC_CATION_HOMEOSTASIS		84	0.614261	1.51508	0.00819672	0.084368	1	2122	tags=32%, list=18%, signal=39%
GOBP_POSITIVE_REGULATION_OF_ERYTHROCYTE_DIFFERENTIATION	GOBP_POSITIVE_REGULATION_OF_ERYTHROCYTE_DIFFERENTIATION		31	0.709958	1.51234	0.0207006	0.0843703	1	1553	tags=45%, list=13%, signal=52%
GOBP_REGULATION_OF_PROTEIN_CONTAINING_COMPLEX_ASSEMBLY	GOBP_REGULATION_OF_PROTEIN_CONTAINING_COMPLEX_ASSEMBLY		292	0.542185	1.51252	0	0.0843706	1	1779	tags=25%, list=15%, signal=29%
GOBP_ADENYLATE_CYCLASE_MODULATING_G_PROTEIN_COUPLED_RECEPTOR_SIGNALING_PATHWAY	GOBP_ADENYLATE_CYCLASE_MODULATING_G_PROTEIN_COUPLED_RECEPTOR_SIGNALING_PATHWAY		83	0.613215	1.51206	0.00826446	0.0844132	1	1607	tags=31%, list=13%, signal=36%
GOBP_NUCLEAR_EXPORT	GOBP_NUCLEAR_EXPORT		144	0.575829	1.51356	0.00128535	0.0844499	1	2051	tags=17%, list=17%, signal=21%
GOBP_CHONDROCYTE_DEVELOPMENT	GOBP_CHONDROCYTE_DEVELOPMENT		16	0.790806	1.51183	0.0136752	0.0844717	1	2050	tags=56%, list=17%, signal=68%
GOBP_NEGATIVE_REGULATION_OF_I_KAPPAB_KINASE_NF_KAPPAB_SIGNALING	GOBP_NEGATIVE_REGULATION_OF_I_KAPPAB_KINASE_NF_KAPPAB_SIGNALING		39	0.684218	1.51293	0.0138462	0.0844787	1	1985	tags=26%, list=16%, signal=31%
GOBP_CARDIAC_MUSCLE_CELL_ACTION_POTENTIAL_INVOLVED_IN_CONTRACTION	GOBP_CARDIAC_MUSCLE_CELL_ACTION_POTENTIAL_INVOLVED_IN_CONTRACTION		18	0.780542	1.51276	0.0330033	0.0844988	1	2250	tags=50%, list=19%, signal=61%
GOBP_NEGATIVE_REGULATION_OF_SIGNAL_TRANSDUCTION_IN_ABSENCE_OF_LIGAND	GOBP_NEGATIVE_REGULATION_OF_SIGNAL_TRANSDUCTION_IN_ABSENCE_OF_LIGAND		20	0.769392	1.5151	0.0165563	0.0845287	1	1608	tags=30%, list=13%, signal=35%
GOBP_REGULATION_OF_BMP_SIGNALING_PATHWAY	GOBP_REGULATION_OF_BMP_SIGNALING_PATHWAY		46	0.66215	1.51382	0.0142653	0.0845432	1	1403	tags=30%, list=12%, signal=34%
GOBP_RESPONSE_TO_SALT	GOBP_RESPONSE_TO_SALT		15	0.801269	1.51362	0.0201342	0.0845661	1	1995	tags=60%, list=16%, signal=72%
GOBP_POSITIVE_REGULATION_OF_RHO_PROTEIN_SIGNAL_TRANSDUCTION	GOBP_POSITIVE_REGULATION_OF_RHO_PROTEIN_SIGNAL_TRANSDUCTION		21	0.756956	1.51105	0.0283333	0.0849181	1	1333	tags=33%, list=11%, signal=37%
GOBP_CELLULAR_RESPONSE_TO_PEPTIDE_HORMONE_STIMULUS	GOBP_CELLULAR_RESPONSE_TO_PEPTIDE_HORMONE_STIMULUS		189	0.558665	1.51042	0.00371287	0.0852527	1	2687	tags=38%, list=22%, signal=48%
GOBP_FC_RECEPTOR_MEDIATED_STIMULATORY_SIGNALING_PATHWAY	GOBP_FC_RECEPTOR_MEDIATED_STIMULATORY_SIGNALING_PATHWAY		30	0.707443	1.51028	0.0170807	0.0852555	1	1987	tags=40%, list=16%, signal=48%
GOBP_POSITIVE_REGULATION_OF_MYELOID_LEUKOCYTE_CYTOKINE_PRODUCTION_INVOLVED_IN_IMMUNE_RESPONSE	GOBP_POSITIVE_REGULATION_OF_MYELOID_LEUKOCYTE_CYTOKINE_PRODUCTION_INVOLVED_IN_IMMUNE_RESPONSE		30	0.714734	1.51048	0.015949	0.0853623	1	2097	tags=40%, list=17%, signal=48%
GOBP_METENCEPHALON_DEVELOPMENT	GOBP_METENCEPHALON_DEVELOPMENT		63	0.637623	1.50938	0.0101892	0.0859388	1	1697	tags=30%, list=14%, signal=35%
GOBP_REGULATION_OF_ESTABLISHMENT_OF_PLANAR_POLARITY	GOBP_REGULATION_OF_ESTABLISHMENT_OF_PLANAR_POLARITY		27	0.727519	1.50765	0.0230061	0.0869777	1	1034	tags=33%, list=9%, signal=36%
GOBP_POSITIVE_REGULATION_OF_CELLULAR_RESPONSE_TO_TRANSFORMING_GROWTH_FACTOR_BETA_STIMULUS	GOBP_POSITIVE_REGULATION_OF_CELLULAR_RESPONSE_TO_TRANSFORMING_GROWTH_FACTOR_BETA_STIMULUS		24	0.736916	1.50773	0.0216306	0.0870617	1	1849	tags=42%, list=15%, signal=49%
GOBP_PROTEOGLYCAN_BIOSYNTHETIC_PROCESS	GOBP_PROTEOGLYCAN_BIOSYNTHETIC_PROCESS		37	0.683941	1.50775	0.0233645	0.0872066	1	2669	tags=43%, list=22%, signal=55%
GOBP_CARDIAC_CHAMBER_DEVELOPMENT	GOBP_CARDIAC_CHAMBER_DEVELOPMENT		73	0.618675	1.50786	0.0100865	0.0872864	1	1184	tags=22%, list=10%, signal=24%
GOBP_MESONEPHROS_DEVELOPMENT	GOBP_MESONEPHROS_DEVELOPMENT		32	0.703958	1.50618	0.0219092	0.0879012	1	1848	tags=31%, list=15%, signal=37%
GOBP_POSITIVE_REGULATION_OF_MACROAUTOPHAGY	GOBP_POSITIVE_REGULATION_OF_MACROAUTOPHAGY		64	0.629026	1.50647	0.00991501	0.0879417	1	1927	tags=28%, list=16%, signal=33%
GOBP_T_CELL_MIGRATION	GOBP_T_CELL_MIGRATION		50	0.654051	1.50625	0.018732	0.0880143	1	1977	tags=44%, list=16%, signal=52%
GOBP_NEGATIVE_REGULATION_OF_RESPONSE_TO_ENDOPLASMIC_RETICULUM_STRESS	GOBP_NEGATIVE_REGULATION_OF_RESPONSE_TO_ENDOPLASMIC_RETICULUM_STRESS		38	0.686819	1.50542	0.0152672	0.0884342	1	1823	tags=37%, list=15%, signal=43%
GOBP_REGULATION_OF_NUCLEASE_ACTIVITY	GOBP_REGULATION_OF_NUCLEASE_ACTIVITY		21	0.741895	1.50425	0.0245902	0.0887394	1	615	tags=24%, list=5%, signal=25%
GOBP_EXTRINSIC_APOPTOTIC_SIGNALING_PATHWAY_VIA_DEATH_DOMAIN_RECEPTORS	GOBP_EXTRINSIC_APOPTOTIC_SIGNALING_PATHWAY_VIA_DEATH_DOMAIN_RECEPTORS		66	0.632215	1.50358	0.0136426	0.088761	1	2735	tags=36%, list=23%, signal=47%
GOBP_NEGATIVE_REGULATION_OF_PROTEASOMAL_PROTEIN_CATABOLIC_PROCESS	GOBP_NEGATIVE_REGULATION_OF_PROTEASOMAL_PROTEIN_CATABOLIC_PROCESS		39	0.685934	1.50404	0.00775194	0.0887872	1	1077	tags=18%, list=9%, signal=20%
GOBP_NEGATIVE_REGULATION_OF_PROTEIN_POLYMERIZATION	GOBP_NEGATIVE_REGULATION_OF_PROTEIN_POLYMERIZATION		52	0.648161	1.50371	0.0115774	0.088792	1	1741	tags=37%, list=14%, signal=42%
GOBP_POSITIVE_REGULATION_OF_MONONUCLEAR_CELL_MIGRATION	GOBP_POSITIVE_REGULATION_OF_MONONUCLEAR_CELL_MIGRATION		54	0.650409	1.50387	0.0141643	0.0888156	1	1753	tags=33%, list=14%, signal=39%
GOBP_POSITIVE_REGULATION_OF_INTERLEUKIN_1_PRODUCTION	GOBP_POSITIVE_REGULATION_OF_INTERLEUKIN_1_PRODUCTION		57	0.645981	1.50435	0.0150376	0.0888252	1	2282	tags=46%, list=19%, signal=56%
GOBP_CATECHOL_CONTAINING_COMPOUND_METABOLIC_PROCESS	GOBP_CATECHOL_CONTAINING_COMPOUND_METABOLIC_PROCESS		21	0.747184	1.50463	0.0320946	0.0888533	1	1082	tags=29%, list=9%, signal=31%
GOBP_REGULATION_OF_ANATOMICAL_STRUCTURE_SIZE	GOBP_REGULATION_OF_ANATOMICAL_STRUCTURE_SIZE		293	0.540944	1.50324	0	0.0889335	1	1718	tags=23%, list=14%, signal=26%
GOBP_MUSCLE_SYSTEM_PROCESS	GOBP_MUSCLE_SYSTEM_PROCESS		205	0.555189	1.5047	0.00123001	0.0889574	1	2046	tags=28%, list=17%, signal=33%
GOBP_IN_UTERO_EMBRYONIC_DEVELOPMENT	GOBP_IN_UTERO_EMBRYONIC_DEVELOPMENT		254	0.545463	1.50436	0.00115607	0.0889861	1	1849	tags=23%, list=15%, signal=27%
GOBP_REGULATION_OF_EXOCYTOSIS	GOBP_REGULATION_OF_EXOCYTOSIS		127	0.583789	1.50298	0.00381679	0.0890122	1	1987	tags=26%, list=16%, signal=31%
GOBP_REGULATION_OF_ENDOTHELIAL_CELL_DIFFERENTIATION	GOBP_REGULATION_OF_ENDOTHELIAL_CELL_DIFFERENTIATION		29	0.718022	1.50279	0.0138675	0.0890393	1	1635	tags=31%, list=14%, signal=36%
GOBP_EPITHELIAL_CELL_DEVELOPMENT	GOBP_EPITHELIAL_CELL_DEVELOPMENT		125	0.579601	1.50244	0.00520833	0.0892132	1	2123	tags=32%, list=18%, signal=38%
GOBP_REGULATION_OF_LONG_TERM_SYNAPTIC_POTENTIATION	GOBP_REGULATION_OF_LONG_TERM_SYNAPTIC_POTENTIATION		25	0.736233	1.50214	0.0110935	0.0893247	1	1670	tags=32%, list=14%, signal=37%
GOBP_HOMEOSTASIS_OF_NUMBER_OF_CELLS_WITHIN_A_TISSUE	GOBP_HOMEOSTASIS_OF_NUMBER_OF_CELLS_WITHIN_A_TISSUE		19	0.768126	1.50127	0.0434783	0.0900844	1	1357	tags=32%, list=11%, signal=36%
GOBP_COCHLEA_DEVELOPMENT	GOBP_COCHLEA_DEVELOPMENT		16	0.78759	1.50073	0.0200334	0.0904891	1	1388	tags=31%, list=11%, signal=35%
GOBP_CELL_SUBSTRATE_JUNCTION_ORGANIZATION	GOBP_CELL_SUBSTRATE_JUNCTION_ORGANIZATION		67	0.621715	1.50013	0.0156919	0.0908914	1	2320	tags=40%, list=19%, signal=50%
GOBP_GLANDULAR_EPITHELIAL_CELL_DEVELOPMENT	GOBP_GLANDULAR_EPITHELIAL_CELL_DEVELOPMENT		19	0.770668	1.49982	0.0267559	0.0910599	1	1872	tags=53%, list=15%, signal=62%
GOBP_ESTABLISHMENT_OF_ENDOTHELIAL_BARRIER	GOBP_ESTABLISHMENT_OF_ENDOTHELIAL_BARRIER		43	0.665911	1.49775	0.015456	0.0916328	1	1635	tags=30%, list=14%, signal=35%
GOBP_REGULATION_OF_CYTOKINESIS	GOBP_REGULATION_OF_CYTOKINESIS		58	0.639407	1.49802	0.0139082	0.0916725	1	1535	tags=22%, list=13%, signal=26%
GOBP_RESPONSE_TO_STEROL	GOBP_RESPONSE_TO_STEROL		22	0.734449	1.49861	0.0251256	0.0917334	1	188	tags=14%, list=2%, signal=14%
GOBP_RESPONSE_TO_COCAINE	GOBP_RESPONSE_TO_COCAINE		18	0.769318	1.49746	0.0399361	0.0917853	1	1753	tags=39%, list=14%, signal=45%
GOBP_POSITIVE_REGULATION_OF_VIRAL_PROCESS	GOBP_POSITIVE_REGULATION_OF_VIRAL_PROCESS		56	0.635259	1.49874	0.015873	0.0917908	1	1033	tags=14%, list=9%, signal=16%
GOBP_NEGATIVE_REGULATION_OF_NF_KAPPAB_TRANSCRIPTION_FACTOR_ACTIVITY	GOBP_NEGATIVE_REGULATION_OF_NF_KAPPAB_TRANSCRIPTION_FACTOR_ACTIVITY		70	0.613012	1.49777	0.00842697	0.091792	1	2668	tags=41%, list=22%, signal=53%
GOBP_REGULATION_OF_NEUROGENESIS	GOBP_REGULATION_OF_NEUROGENESIS		201	0.554236	1.49886	0.00363636	0.0918268	1	2334	tags=27%, list=19%, signal=33%
GOBP_RESPONSE_TO_MURAMYL_DIPEPTIDE	GOBP_RESPONSE_TO_MURAMYL_DIPEPTIDE		19	0.758519	1.49803	0.015025	0.0918276	1	2215	tags=53%, list=18%, signal=64%
GOBP_ENDOTHELIAL_CELL_APOPTOTIC_PROCESS	GOBP_ENDOTHELIAL_CELL_APOPTOTIC_PROCESS		33	0.689859	1.49807	0.0373832	0.0919569	1	2252	tags=52%, list=19%, signal=63%
GOBP_REGULATION_OF_PEPTIDYL_TYROSINE_PHOSPHORYLATION	GOBP_REGULATION_OF_PEPTIDYL_TYROSINE_PHOSPHORYLATION		151	0.568874	1.49823	0.00250627	0.0919643	1	1985	tags=34%, list=16%, signal=40%
GOBP_REGULATION_OF_STEROL_TRANSPORT	GOBP_REGULATION_OF_STEROL_TRANSPORT		36	0.68606	1.49712	0.0189573	0.0919794	1	1350	tags=25%, list=11%, signal=28%
GOBP_RENAL_TUBULE_DEVELOPMENT	GOBP_RENAL_TUBULE_DEVELOPMENT		32	0.701247	1.49533	0.0256024	0.0919884	1	1138	tags=28%, list=9%, signal=31%
GOBP_CELL_KILLING	GOBP_CELL_KILLING		125	0.58051	1.49656	0.00390625	0.0920142	1	1796	tags=31%, list=15%, signal=36%
GOBP_RESPONSE_TO_ESTRADIOL	GOBP_RESPONSE_TO_ESTRADIOL		59	0.631821	1.49513	0.014245	0.0920227	1	2865	tags=34%, list=24%, signal=44%
GOBP_NEGATIVE_REGULATION_OF_CYTOSKELETON_ORGANIZATION	GOBP_NEGATIVE_REGULATION_OF_CYTOSKELETON_ORGANIZATION		97	0.59365	1.49604	0.00401069	0.092046	1	2033	tags=34%, list=17%, signal=41%
GOBP_VACUOLE_ORGANIZATION	GOBP_VACUOLE_ORGANIZATION		180	0.557964	1.49542	0.00125	0.0920493	1	2605	tags=28%, list=22%, signal=35%
GOBP_POSITIVE_REGULATION_OF_INTERLEUKIN_4_PRODUCTION	GOBP_POSITIVE_REGULATION_OF_INTERLEUKIN_4_PRODUCTION		22	0.729274	1.4955	0.0327869	0.0921358	1	2068	tags=41%, list=17%, signal=49%
GOBP_GLAND_MORPHOGENESIS	GOBP_GLAND_MORPHOGENESIS		56	0.640828	1.4958	0.0188679	0.0921486	1	1592	tags=29%, list=13%, signal=33%
GOBP_NEGATIVE_REGULATION_OF_PROTEIN_CATABOLIC_PROCESS	GOBP_NEGATIVE_REGULATION_OF_PROTEIN_CATABOLIC_PROCESS		80	0.609795	1.49656	0.0140845	0.0921797	1	1077	tags=16%, list=9%, signal=18%
GOBP_REGULATION_OF_T_HELPER_17_TYPE_IMMUNE_RESPONSE	GOBP_REGULATION_OF_T_HELPER_17_TYPE_IMMUNE_RESPONSE		23	0.732646	1.49625	0.0226537	0.0921827	1	1948	tags=39%, list=16%, signal=47%
GOBP_ANGIOGENESIS_INVOLVED_IN_WOUND_HEALING	GOBP_ANGIOGENESIS_INVOLVED_IN_WOUND_HEALING		16	0.782656	1.49606	0.0275527	0.0922036	1	993	tags=25%, list=8%, signal=27%
GOBP_NEGATIVE_REGULATION_OF_SUPRAMOLECULAR_FIBER_ORGANIZATION	GOBP_NEGATIVE_REGULATION_OF_SUPRAMOLECULAR_FIBER_ORGANIZATION		96	0.595109	1.49668	0.0113314	0.0922297	1	2033	tags=36%, list=17%, signal=43%
GOBP_SOMITOGENESIS	GOBP_SOMITOGENESIS		29	0.702301	1.4955	0.0217729	0.0922998	1	454	tags=21%, list=4%, signal=21%
GOBP_AGING	GOBP_AGING		97	0.599062	1.49462	0.00827586	0.0923905	1	1875	tags=25%, list=15%, signal=29%
GOBP_RESPONSE_TO_OXYGEN_LEVELS	GOBP_RESPONSE_TO_OXYGEN_LEVELS		208	0.550071	1.49408	0.00122249	0.0927948	1	1875	tags=21%, list=15%, signal=24%
GOBP_POSITIVE_REGULATION_OF_DEFENSE_RESPONSE_TO_VIRUS_BY_HOST	GOBP_POSITIVE_REGULATION_OF_DEFENSE_RESPONSE_TO_VIRUS_BY_HOST		25	0.739321	1.49234	0.0219436	0.0930824	1	1902	tags=40%, list=16%, signal=47%
GOBP_REGULATION_OF_VIRAL_ENTRY_INTO_HOST_CELL	GOBP_REGULATION_OF_VIRAL_ENTRY_INTO_HOST_CELL		33	0.681541	1.49365	0.0287081	0.0931182	1	1761	tags=36%, list=15%, signal=42%
GOBP_RESPONSE_TO_ELECTRICAL_STIMULUS	GOBP_RESPONSE_TO_ELECTRICAL_STIMULUS		21	0.73887	1.4935	0.025974	0.0931388	1	2330	tags=57%, list=19%, signal=71%
GOBP_POSITIVE_REGULATION_OF_VIRAL_GENOME_REPLICATION	GOBP_POSITIVE_REGULATION_OF_VIRAL_GENOME_REPLICATION		29	0.70063	1.49235	0.033871	0.0932368	1	1033	tags=21%, list=9%, signal=23%
GOBP_NEGATIVE_REGULATION_OF_NEURON_APOPTOTIC_PROCESS	GOBP_NEGATIVE_REGULATION_OF_NEURON_APOPTOTIC_PROCESS		77	0.607001	1.49187	0.0110957	0.0933363	1	1969	tags=31%, list=16%, signal=37%
GOBP_ADENYLATE_CYCLASE_INHIBITING_G_PROTEIN_COUPLED_RECEPTOR_SIGNALING_PATHWAY	GOBP_ADENYLATE_CYCLASE_INHIBITING_G_PROTEIN_COUPLED_RECEPTOR_SIGNALING_PATHWAY		21	0.73545	1.49237	0.0327332	0.0933689	1	2336	tags=52%, list=19%, signal=65%
GOBP_NEGATIVE_REGULATION_OF_ERK1_AND_ERK2_CASCADE	GOBP_NEGATIVE_REGULATION_OF_ERK1_AND_ERK2_CASCADE		39	0.670434	1.49252	0.0120664	0.0933833	1	1717	tags=38%, list=14%, signal=45%
GOBP_REGULATION_OF_GLIOGENESIS	GOBP_REGULATION_OF_GLIOGENESIS		52	0.650698	1.49253	0.0128755	0.0935391	1	1898	tags=27%, list=16%, signal=32%
GOBP_REGULATION_OF_LEUKOCYTE_MIGRATION	GOBP_REGULATION_OF_LEUKOCYTE_MIGRATION		153	0.563411	1.49293	0.00374065	0.093589	1	1998	tags=33%, list=17%, signal=39%
GOBP_TUBE_FORMATION	GOBP_TUBE_FORMATION		89	0.605341	1.49262	0.0162382	0.0936154	1	1909	tags=29%, list=16%, signal=34%
GOBP_REPRODUCTIVE_SYSTEM_DEVELOPMENT	GOBP_REPRODUCTIVE_SYSTEM_DEVELOPMENT		146	0.565265	1.49265	0.00773196	0.0937608	1	2046	tags=28%, list=17%, signal=33%
GOBP_POSITIVE_REGULATION_OF_PROTEIN_ACETYLATION	GOBP_POSITIVE_REGULATION_OF_PROTEIN_ACETYLATION		40	0.672539	1.49086	0.0132353	0.0940012	1	1912	tags=30%, list=16%, signal=36%
GOBP_NEGATIVE_REGULATION_OF_EPITHELIAL_CELL_PROLIFERATION	GOBP_NEGATIVE_REGULATION_OF_EPITHELIAL_CELL_PROLIFERATION		76	0.613355	1.49097	0.00979021	0.0940526	1	1382	tags=21%, list=11%, signal=24%
GOBP_OSTEOBLAST_DIFFERENTIATION	GOBP_OSTEOBLAST_DIFFERENTIATION		130	0.575998	1.49021	0.00641848	0.094534	1	2026	tags=28%, list=17%, signal=33%
GOBP_PROTEIN_LOCALIZATION_TO_CYTOSKELETON	GOBP_PROTEIN_LOCALIZATION_TO_CYTOSKELETON		46	0.648108	1.48935	0.0154799	0.094626	1	2604	tags=46%, list=22%, signal=58%
GOBP_NEGATIVE_REGULATION_OF_OSTEOCLAST_DIFFERENTIATION	GOBP_NEGATIVE_REGULATION_OF_OSTEOCLAST_DIFFERENTIATION		22	0.728863	1.48973	0.0289855	0.0947219	1	2599	tags=55%, list=21%, signal=69%
GOBP_POSITIVE_REGULATION_OF_NERVOUS_SYSTEM_PROCESS	GOBP_POSITIVE_REGULATION_OF_NERVOUS_SYSTEM_PROCESS		15	0.785195	1.48939	0.0361446	0.0947472	1	1844	tags=53%, list=15%, signal=63%
GOBP_REGULATION_OF_FIBROBLAST_PROLIFERATION	GOBP_REGULATION_OF_FIBROBLAST_PROLIFERATION		58	0.635774	1.48983	0.019802	0.0947808	1	1872	tags=29%, list=15%, signal=35%
GOBP_ANION_HOMEOSTASIS	GOBP_ANION_HOMEOSTASIS		21	0.756244	1.48941	0.0315091	0.0948866	1	1995	tags=33%, list=16%, signal=40%
GOBP_REGULATION_OF_SYSTEMIC_ARTERIAL_BLOOD_PRESSURE	GOBP_REGULATION_OF_SYSTEMIC_ARTERIAL_BLOOD_PRESSURE		34	0.681693	1.48811	0.0227273	0.0956918	1	1527	tags=26%, list=13%, signal=30%
GOBP_REGULATION_OF_CYSTEINE_TYPE_ENDOPEPTIDASE_ACTIVITY	GOBP_REGULATION_OF_CYSTEINE_TYPE_ENDOPEPTIDASE_ACTIVITY		175	0.554194	1.48753	0.00623441	0.0960207	1	2063	tags=27%, list=17%, signal=33%
GOBP_NEGATIVE_REGULATION_OF_PHOSPHORYLATION	GOBP_NEGATIVE_REGULATION_OF_PHOSPHORYLATION		245	0.546293	1.48764	0	0.0960546	1	1719	tags=25%, list=14%, signal=28%
GOBP_CELLULAR_COMPONENT_DISASSEMBLY	GOBP_CELLULAR_COMPONENT_DISASSEMBLY		361	0.530465	1.48682	0.00110988	0.0966661	1	2338	tags=28%, list=19%, signal=33%
GOBP_RESPONSE_TO_KETONE	GOBP_RESPONSE_TO_KETONE		119	0.577199	1.48554	0.0078534	0.0979157	1	2491	tags=32%, list=21%, signal=40%
GOBP_REGULATION_OF_NLRP3_INFLAMMASOME_COMPLEX_ASSEMBLY	GOBP_REGULATION_OF_NLRP3_INFLAMMASOME_COMPLEX_ASSEMBLY		17	0.771826	1.4844	0.025974	0.0982158	1	2061	tags=41%, list=17%, signal=50%
GOBP_NEGATIVE_REGULATION_OF_CELL_SUBSTRATE_ADHESION	GOBP_NEGATIVE_REGULATION_OF_CELL_SUBSTRATE_ADHESION		31	0.696462	1.4845	0.0308166	0.0982819	1	1779	tags=29%, list=15%, signal=34%
GOBP_CHONDROITIN_SULFATE_PROTEOGLYCAN_BIOSYNTHETIC_PROCESS	GOBP_CHONDROITIN_SULFATE_PROTEOGLYCAN_BIOSYNTHETIC_PROCESS		18	0.760832	1.48411	0.0335008	0.0983427	1	1705	tags=44%, list=14%, signal=52%
GOBP_RESPONSE_TO_TRANSFORMING_GROWTH_FACTOR_BETA	GOBP_RESPONSE_TO_TRANSFORMING_GROWTH_FACTOR_BETA		162	0.554079	1.48397	0.00501253	0.0983428	1	2317	tags=35%, list=19%, signal=42%
GOBP_NEGATIVE_REGULATION_OF_INTERLEUKIN_1_PRODUCTION	GOBP_NEGATIVE_REGULATION_OF_INTERLEUKIN_1_PRODUCTION		21	0.749445	1.48452	0.0165837	0.0984339	1	1985	tags=48%, list=16%, signal=57%
GOBP_AUTOPHAGOSOME_ORGANIZATION	GOBP_AUTOPHAGOSOME_ORGANIZATION		102	0.584936	1.48469	0.00672043	0.0984365	1	2820	tags=32%, list=23%, signal=42%
GOBP_NEGATIVE_REGULATION_OF_DNA_BINDING_TRANSCRIPTION_FACTOR_ACTIVITY	GOBP_NEGATIVE_REGULATION_OF_DNA_BINDING_TRANSCRIPTION_FACTOR_ACTIVITY		126	0.576647	1.48484	0.00516129	0.0984414	1	2685	tags=37%, list=22%, signal=46%
GOBP_POSITIVE_REGULATION_OF_CELL_DEATH	GOBP_POSITIVE_REGULATION_OF_CELL_DEATH		416	0.522995	1.48375	0	0.0984567	1	2220	tags=28%, list=18%, signal=33%
GOBP_NEPHRON_EPITHELIUM_DEVELOPMENT	GOBP_NEPHRON_EPITHELIUM_DEVELOPMENT		40	0.664246	1.48336	0.0304414	0.0985077	1	1940	tags=35%, list=16%, signal=42%
GOBP_POSITIVE_REGULATION_OF_CYTOKINESIS	GOBP_POSITIVE_REGULATION_OF_CYTOKINESIS		25	0.716725	1.48315	0.0225806	0.0985596	1	612	tags=8%, list=5%, signal=8%
GOBP_CYCLIC_NUCLEOTIDE_MEDIATED_SIGNALING	GOBP_CYCLIC_NUCLEOTIDE_MEDIATED_SIGNALING		35	0.685277	1.48343	0.0356589	0.0986066	1	1172	tags=26%, list=10%, signal=28%
GOBP_RESPONSE_TO_ESTROGEN	GOBP_RESPONSE_TO_ESTROGEN		37	0.667988	1.48215	0.0276498	0.099321	1	2050	tags=27%, list=17%, signal=32%
GOBP_LYSOSOMAL_TRANSPORT	GOBP_LYSOSOMAL_TRANSPORT		113	0.584407	1.48227	0.00805369	0.0993535	1	2586	tags=37%, list=21%, signal=47%
GOBP_NEGATIVE_REGULATION_OF_ACTIN_FILAMENT_POLYMERIZATION	GOBP_NEGATIVE_REGULATION_OF_ACTIN_FILAMENT_POLYMERIZATION		43	0.658225	1.48126	0.0223547	0.0994415	1	1483	tags=37%, list=12%, signal=42%
GOBP_HUMORAL_IMMUNE_RESPONSE	GOBP_HUMORAL_IMMUNE_RESPONSE		144	0.569275	1.48068	0.00497512	0.0995884	1	1402	tags=28%, list=12%, signal=31%
GOBP_BIOLOGICAL_PROCESS_INVOLVED_IN_INTRASPECIES_INTERACTION_BETWEEN_ORGANISMS	GOBP_BIOLOGICAL_PROCESS_INVOLVED_IN_INTRASPECIES_INTERACTION_BETWEEN_ORGANISMS		21	0.747632	1.48126	0.027735	0.0996048	1	1388	tags=33%, list=11%, signal=38%
GOBP_MUCOPOLYSACCHARIDE_METABOLIC_PROCESS	GOBP_MUCOPOLYSACCHARIDE_METABOLIC_PROCESS		58	0.63198	1.48071	0.0262794	0.0996976	1	1352	tags=28%, list=11%, signal=31%
GOBP_RESPONSE_TO_CHOLESTEROL	GOBP_RESPONSE_TO_CHOLESTEROL		18	0.755544	1.48131	0.0284281	0.0997233	1	188	tags=17%, list=2%, signal=17%
GOBP_NEGATIVE_REGULATION_OF_ACTIN_FILAMENT_BUNDLE_ASSEMBLY	GOBP_NEGATIVE_REGULATION_OF_ACTIN_FILAMENT_BUNDLE_ASSEMBLY		15	0.776944	1.48072	0.0393162	0.0998629	1	1516	tags=33%, list=13%, signal=38%
GOBP_MYOTUBE_CELL_DEVELOPMENT	GOBP_MYOTUBE_CELL_DEVELOPMENT		21	0.737908	1.48133	0.0360065	0.0998681	1	1977	tags=33%, list=16%, signal=40%
GOBP_ESTABLISHMENT_OF_MITOTIC_SPINDLE_LOCALIZATION	GOBP_ESTABLISHMENT_OF_MITOTIC_SPINDLE_LOCALIZATION		25	0.727935	1.48134	0.0250391	0.100022	1	1759	tags=40%, list=15%, signal=47%
GOBP_REGULATION_OF_SUPEROXIDE_ANION_GENERATION	GOBP_REGULATION_OF_SUPEROXIDE_ANION_GENERATION		18	0.752821	1.48002	0.0463259	0.100124	1	1560	tags=50%, list=13%, signal=57%
GOBP_NEGATIVE_REGULATION_OF_GLIOGENESIS	GOBP_NEGATIVE_REGULATION_OF_GLIOGENESIS		20	0.740627	1.47971	0.0373377	0.100131	1	1006	tags=25%, list=8%, signal=27%
GOBP_REGULATION_OF_SYNAPTIC_PLASTICITY	GOBP_REGULATION_OF_SYNAPTIC_PLASTICITY		92	0.58846	1.47977	0.0142857	0.100245	1	2059	tags=30%, list=17%, signal=36%
GOBP_REGULATION_OF_LYMPHOCYTE_ACTIVATION	GOBP_REGULATION_OF_LYMPHOCYTE_ACTIVATION		419	0.521848	1.47925	0	0.100466	1	2097	tags=29%, list=17%, signal=33%
GOBP_DENDRITIC_CELL_CYTOKINE_PRODUCTION	GOBP_DENDRITIC_CELL_CYTOKINE_PRODUCTION		16	0.774585	1.47909	0.0307443	0.100479	1	2097	tags=44%, list=17%, signal=53%
GOBP_PROTEIN_LOCALIZATION_TO_CELL_JUNCTION	GOBP_PROTEIN_LOCALIZATION_TO_CELL_JUNCTION		51	0.628535	1.47873	0.023622	0.100527	1	2845	tags=43%, list=24%, signal=56%
GOBP_CENTRAL_NERVOUS_SYSTEM_NEURON_AXONOGENESIS	GOBP_CENTRAL_NERVOUS_SYSTEM_NEURON_AXONOGENESIS		22	0.734494	1.47886	0.039185	0.100563	1	1655	tags=32%, list=14%, signal=37%
GOBP_CELLULAR_RESPONSE_TO_CALCIUM_ION	GOBP_CELLULAR_RESPONSE_TO_CALCIUM_ION		46	0.651801	1.47827	0.0167428	0.100844	1	1697	tags=26%, list=14%, signal=30%
GOBP_IMMUNE_RESPONSE_REGULATING_CELL_SURFACE_RECEPTOR_SIGNALING_PATHWAY	GOBP_IMMUNE_RESPONSE_REGULATING_CELL_SURFACE_RECEPTOR_SIGNALING_PATHWAY		256	0.539888	1.478	0	0.10102	1	2008	tags=30%, list=17%, signal=35%
GOBP_PHOSPHOLIPID_TRANSLOCATION	GOBP_PHOSPHOLIPID_TRANSLOCATION		32	0.672488	1.47759	0.0285262	0.101305	1	1847	tags=31%, list=15%, signal=37%
GOBP_MUSCLE_CONTRACTION	GOBP_MUSCLE_CONTRACTION		154	0.56178	1.47709	0.00377834	0.101684	1	1966	tags=29%, list=16%, signal=34%
GOBP_POSITIVE_REGULATION_OF_DNA_BINDING_TRANSCRIPTION_FACTOR_ACTIVITY	GOBP_POSITIVE_REGULATION_OF_DNA_BINDING_TRANSCRIPTION_FACTOR_ACTIVITY		185	0.549073	1.4765	0.0012285	0.101797	1	2282	tags=35%, list=19%, signal=42%
GOBP_POSITIVE_REGULATION_OF_NEURON_DEATH	GOBP_POSITIVE_REGULATION_OF_NEURON_DEATH		64	0.617933	1.47666	0.018598	0.101805	1	2394	tags=31%, list=20%, signal=39%
GOBP_REGULATION_OF_LIPID_TRANSPORT	GOBP_REGULATION_OF_LIPID_TRANSPORT		77	0.60481	1.47674	0.0123626	0.101882	1	1964	tags=32%, list=16%, signal=39%
GOBP_SMOOTH_MUSCLE_CONTRACTION	GOBP_SMOOTH_MUSCLE_CONTRACTION		47	0.651874	1.47613	0.0292398	0.101979	1	1960	tags=28%, list=16%, signal=33%
GOBP_NEGATIVE_REGULATION_OF_PROTEIN_CONTAINING_COMPLEX_ASSEMBLY	GOBP_NEGATIVE_REGULATION_OF_PROTEIN_CONTAINING_COMPLEX_ASSEMBLY		97	0.587781	1.47547	0.00942126	0.102244	1	1779	tags=29%, list=15%, signal=34%
GOBP_REGULATION_OF_TUMOR_NECROSIS_FACTOR_MEDIATED_SIGNALING_PATHWAY	GOBP_REGULATION_OF_TUMOR_NECROSIS_FACTOR_MEDIATED_SIGNALING_PATHWAY		42	0.660618	1.47556	0.0202177	0.102315	1	2305	tags=31%, list=19%, signal=38%
GOBP_MATERNAL_PLACENTA_DEVELOPMENT	GOBP_MATERNAL_PLACENTA_DEVELOPMENT		23	0.72346	1.47561	0.0392157	0.102411	1	2294	tags=43%, list=19%, signal=54%
GOBP_POSITIVE_REGULATION_OF_INTERFERON_GAMMA_PRODUCTION	GOBP_POSITIVE_REGULATION_OF_INTERFERON_GAMMA_PRODUCTION		62	0.627219	1.47477	0.023644	0.102898	1	2168	tags=31%, list=18%, signal=37%
GOBP_MESONEPHRIC_TUBULE_MORPHOGENESIS	GOBP_MESONEPHRIC_TUBULE_MORPHOGENESIS		21	0.733856	1.47436	0.0286195	0.103054	1	1138	tags=19%, list=9%, signal=21%
GOBP_NEGATIVE_REGULATION_OF_PROTEIN_LOCALIZATION_TO_CELL_PERIPHERY	GOBP_NEGATIVE_REGULATION_OF_PROTEIN_LOCALIZATION_TO_CELL_PERIPHERY		21	0.745171	1.47447	0.0210016	0.103094	1	1320	tags=33%, list=11%, signal=37%
GOBP_NEURON_PROJECTION_REGENERATION	GOBP_NEURON_PROJECTION_REGENERATION		36	0.667687	1.47275	0.0259939	0.104456	1	2865	tags=53%, list=24%, signal=69%
GOBP_CD4_POSITIVE_ALPHA_BETA_T_CELL_ACTIVATION	GOBP_CD4_POSITIVE_ALPHA_BETA_T_CELL_ACTIVATION		94	0.591903	1.47289	0.00407056	0.104461	1	2068	tags=29%, list=17%, signal=34%
GOBP_CELL_CELL_JUNCTION_ASSEMBLY	GOBP_CELL_CELL_JUNCTION_ASSEMBLY		66	0.612048	1.47211	0.0160116	0.104814	1	2887	tags=52%, list=24%, signal=67%
GOBP_GLYCEROL_ETHER_METABOLIC_PROCESS	GOBP_GLYCEROL_ETHER_METABOLIC_PROCESS		15	0.778219	1.47229	0.030303	0.104845	1	581	tags=13%, list=5%, signal=14%
GOBP_RENAL_SYSTEM_PROCESS	GOBP_RENAL_SYSTEM_PROCESS		53	0.635161	1.47181	0.0203443	0.104941	1	1577	tags=28%, list=13%, signal=32%
GOBP_TOLL_LIKE_RECEPTOR_3_SIGNALING_PATHWAY	GOBP_TOLL_LIKE_RECEPTOR_3_SIGNALING_PATHWAY		16	0.777781	1.47147	0.0370995	0.105104	1	1030	tags=31%, list=9%, signal=34%
GOBP_ESTABLISHMENT_OF_EPITHELIAL_CELL_POLARITY	GOBP_ESTABLISHMENT_OF_EPITHELIAL_CELL_POLARITY		20	0.758648	1.47129	0.0228758	0.105114	1	1679	tags=35%, list=14%, signal=41%
GOBP_REGULATION_OF_PROTEIN_POLYMERIZATION	GOBP_REGULATION_OF_PROTEIN_POLYMERIZATION		141	0.557726	1.47098	0.00887199	0.105326	1	1764	tags=33%, list=15%, signal=39%
GOBP_POSITIVE_REGULATION_OF_LEUKOCYTE_DEGRANULATION	GOBP_POSITIVE_REGULATION_OF_LEUKOCYTE_DEGRANULATION		18	0.747079	1.47039	0.0319328	0.10586	1	993	tags=39%, list=8%, signal=42%
GOBP_CORTICAL_ACTIN_CYTOSKELETON_ORGANIZATION	GOBP_CORTICAL_ACTIN_CYTOSKELETON_ORGANIZATION		30	0.689222	1.46987	0.0376176	0.106265	1	2565	tags=43%, list=21%, signal=55%
GOBP_CORONARY_VASCULATURE_DEVELOPMENT	GOBP_CORONARY_VASCULATURE_DEVELOPMENT		22	0.72002	1.46958	0.0521173	0.106379	1	1383	tags=27%, list=11%, signal=31%
GOBP_PROSTANOID_METABOLIC_PROCESS	GOBP_PROSTANOID_METABOLIC_PROCESS	Details ...	28	-0.697636	-1.65652	0.00795756	0.106504	0.991	368	tags=11%, list=3%, signal=11%
GOBP_MACROAUTOPHAGY	GOBP_MACROAUTOPHAGY		278	0.530766	1.46934	0.00233645	0.106516	1	2133	tags=23%, list=18%, signal=28%
GOBP_NEGATIVE_REGULATION_OF_MAPK_CASCADE	GOBP_NEGATIVE_REGULATION_OF_MAPK_CASCADE		106	0.575789	1.46898	0.00802139	0.106703	1	2048	tags=30%, list=17%, signal=36%
GOBP_REGULATION_OF_SUPEROXIDE_METABOLIC_PROCESS	GOBP_REGULATION_OF_SUPEROXIDE_METABOLIC_PROCESS		24	0.717666	1.4679	0.0374787	0.106767	1	1884	tags=54%, list=16%, signal=64%
GOBP_SYNAPTIC_VESICLE_EXOCYTOSIS	GOBP_SYNAPTIC_VESICLE_EXOCYTOSIS		53	0.638232	1.46795	0.0244648	0.106868	1	1969	tags=25%, list=16%, signal=29%
GOBP_VENTRICULAR_SEPTUM_DEVELOPMENT	GOBP_VENTRICULAR_SEPTUM_DEVELOPMENT		38	0.66517	1.46866	0.037092	0.106886	1	2050	tags=34%, list=17%, signal=41%
GOBP_EMBRYONIC_APPENDAGE_MORPHOGENESIS	GOBP_EMBRYONIC_APPENDAGE_MORPHOGENESIS		47	0.656251	1.468	0.0316092	0.10699	1	1390	tags=30%, list=11%, signal=34%
GOBP_G_PROTEIN_COUPLED_RECEPTOR_SIGNALING_PATHWAY	GOBP_G_PROTEIN_COUPLED_RECEPTOR_SIGNALING_PATHWAY		319	0.529518	1.46822	0	0.107045	1	1635	tags=28%, list=14%, signal=31%
GOBP_NEGATIVE_REGULATION_OF_PHOSPHORUS_METABOLIC_PROCESS	GOBP_NEGATIVE_REGULATION_OF_PHOSPHORUS_METABOLIC_PROCESS		291	0.525216	1.46806	0.00112613	0.107074	1	1719	tags=23%, list=14%, signal=26%
GOBP_MALE_SEX_DIFFERENTIATION	GOBP_MALE_SEX_DIFFERENTIATION		83	0.591526	1.46835	0.0227596	0.107075	1	2333	tags=33%, list=19%, signal=40%
GOBP_PLASMA_MEMBRANE_REPAIR	GOBP_PLASMA_MEMBRANE_REPAIR		22	0.731714	1.46723	0.0308642	0.107228	1	619	tags=18%, list=5%, signal=19%
GOBP_NEGATIVE_REGULATION_OF_LIPID_LOCALIZATION	GOBP_NEGATIVE_REGULATION_OF_LIPID_LOCALIZATION		29	0.687386	1.46728	0.0336391	0.10734	1	2762	tags=55%, list=23%, signal=71%
GOBP_RESPONSE_TO_OSMOTIC_STRESS	GOBP_RESPONSE_TO_OSMOTIC_STRESS		59	0.620004	1.46701	0.0229555	0.107346	1	3133	tags=44%, list=26%, signal=59%
GOBP_MYELOID_LEUKOCYTE_ACTIVATION	GOBP_MYELOID_LEUKOCYTE_ACTIVATION		174	0.549936	1.46688	0.00484261	0.10735	1	2097	tags=33%, list=17%, signal=40%
GOBP_CAMERA_TYPE_EYE_MORPHOGENESIS	GOBP_CAMERA_TYPE_EYE_MORPHOGENESIS		48	0.651145	1.46609	0.0244648	0.107938	1	1849	tags=35%, list=15%, signal=42%
GOBP_REGULATION_OF_ADENYLATE_CYCLASE_ACTIVITY	GOBP_REGULATION_OF_ADENYLATE_CYCLASE_ACTIVITY		18	0.740231	1.46611	0.0487421	0.108086	1	680	tags=22%, list=6%, signal=24%
GOBP_POSITIVE_REGULATION_OF_MACROPHAGE_CYTOKINE_PRODUCTION	GOBP_POSITIVE_REGULATION_OF_MACROPHAGE_CYTOKINE_PRODUCTION		21	0.732533	1.46573	0.0410095	0.108199	1	2097	tags=43%, list=17%, signal=52%
GOBP_REGULATION_OF_CELL_DIVISION	GOBP_REGULATION_OF_CELL_DIVISION		102	0.574541	1.46514	0.0109589	0.108712	1	1592	tags=22%, list=13%, signal=25%
GOBP_SUBSTRATE_ADHESION_DEPENDENT_CELL_SPREADING	GOBP_SUBSTRATE_ADHESION_DEPENDENT_CELL_SPREADING		66	0.613378	1.46495	0.0171429	0.108781	1	1921	tags=42%, list=16%, signal=50%
GOBP_REGULATION_OF_NEURON_PROJECTION_REGENERATION	GOBP_REGULATION_OF_NEURON_PROJECTION_REGENERATION		21	0.739947	1.46433	0.0288136	0.108972	1	1689	tags=48%, list=14%, signal=55%
GOBP_PROTEIN_AUTOPHOSPHORYLATION	GOBP_PROTEIN_AUTOPHOSPHORYLATION		169	0.551224	1.46454	0.00499376	0.109089	1	2373	tags=36%, list=20%, signal=44%
GOBP_PROSTATE_GLAND_DEVELOPMENT	GOBP_PROSTATE_GLAND_DEVELOPMENT		22	0.735557	1.46438	0.0340909	0.1091	1	546	tags=23%, list=5%, signal=24%
GOBP_REGULATION_OF_LIPOPOLYSACCHARIDE_MEDIATED_SIGNALING_PATHWAY	GOBP_REGULATION_OF_LIPOPOLYSACCHARIDE_MEDIATED_SIGNALING_PATHWAY		21	0.722974	1.46314	0.0551053	0.109217	1	1831	tags=33%, list=15%, signal=39%
GOBP_INTRACELLULAR_ESTROGEN_RECEPTOR_SIGNALING_PATHWAY	GOBP_INTRACELLULAR_ESTROGEN_RECEPTOR_SIGNALING_PATHWAY		39	0.655185	1.46381	0.0368664	0.109274	1	1823	tags=26%, list=15%, signal=30%
GOBP_CEREBRAL_CORTEX_RADIALLY_ORIENTED_CELL_MIGRATION	GOBP_CEREBRAL_CORTEX_RADIALLY_ORIENTED_CELL_MIGRATION		17	0.761055	1.46393	0.0427632	0.109278	1	1765	tags=41%, list=15%, signal=48%
GOBP_NEGATIVE_REGULATION_OF_TUMOR_NECROSIS_FACTOR_SUPERFAMILY_CYTOKINE_PRODUCTION	GOBP_NEGATIVE_REGULATION_OF_TUMOR_NECROSIS_FACTOR_SUPERFAMILY_CYTOKINE_PRODUCTION		43	0.651359	1.46317	0.0362205	0.10935	1	2167	tags=37%, list=18%, signal=45%
GOBP_ACTIN_FILAMENT_DEPOLYMERIZATION	GOBP_ACTIN_FILAMENT_DEPOLYMERIZATION		43	0.652452	1.46322	0.0336257	0.109449	1	988	tags=26%, list=8%, signal=28%
GOBP_ESTABLISHMENT_OF_ORGANELLE_LOCALIZATION	GOBP_ESTABLISHMENT_OF_ORGANELLE_LOCALIZATION		328	0.524339	1.46279	0	0.109459	1	1759	tags=18%, list=15%, signal=20%
GOBP_REGULATION_OF_LYMPHOCYTE_MEDIATED_IMMUNITY	GOBP_REGULATION_OF_LYMPHOCYTE_MEDIATED_IMMUNITY		140	0.552164	1.46222	0.011194	0.109543	1	1985	tags=26%, list=16%, signal=30%
GOBP_ENDOCRINE_HORMONE_SECRETION	GOBP_ENDOCRINE_HORMONE_SECRETION		26	0.713803	1.46254	0.0310078	0.10958	1	1388	tags=35%, list=11%, signal=39%
GOBP_REGULATION_OF_SECRETION	GOBP_REGULATION_OF_SECRETION		336	0.520976	1.46338	0.00225479	0.109588	1	1844	tags=20%, list=15%, signal=23%
GOBP_COGNITION	GOBP_COGNITION		150	0.55577	1.46323	0.00515464	0.109608	1	2416	tags=28%, list=20%, signal=35%
GOBP_REGULATION_OF_TOLL_LIKE_RECEPTOR_4_SIGNALING_PATHWAY	GOBP_REGULATION_OF_TOLL_LIKE_RECEPTOR_4_SIGNALING_PATHWAY		18	0.748152	1.46223	0.0349206	0.109689	1	2203	tags=50%, list=18%, signal=61%
GOBP_POSITIVE_REGULATION_OF_INTERLEUKIN_17_PRODUCTION	GOBP_POSITIVE_REGULATION_OF_INTERLEUKIN_17_PRODUCTION		19	0.737434	1.46173	0.0366242	0.109951	1	1948	tags=37%, list=16%, signal=44%
GOBP_REGULATION_OF_MYOTUBE_DIFFERENTIATION	GOBP_REGULATION_OF_MYOTUBE_DIFFERENTIATION		19	0.742088	1.46138	0.0503356	0.110165	1	1674	tags=32%, list=14%, signal=37%
GOBP_T_CELL_SELECTION	GOBP_T_CELL_SELECTION		42	0.64948	1.46098	0.0288316	0.110467	1	1717	tags=29%, list=14%, signal=33%
GOBP_NEGATIVE_REGULATION_OF_STEM_CELL_DIFFERENTIATION	GOBP_NEGATIVE_REGULATION_OF_STEM_CELL_DIFFERENTIATION		18	0.742111	1.45988	0.0479339	0.111094	1	2603	tags=56%, list=22%, signal=71%
GOBP_LEARNING	GOBP_LEARNING		72	0.603299	1.46	0.01443	0.11114	1	2716	tags=29%, list=22%, signal=37%
GOBP_BONE_MINERALIZATION	GOBP_BONE_MINERALIZATION		65	0.609107	1.46023	0.0201439	0.11122	1	2394	tags=38%, list=20%, signal=48%
GOBP_NEGATIVE_REGULATION_OF_EXTRINSIC_APOPTOTIC_SIGNALING_PATHWAY_VIA_DEATH_DOMAIN_RECEPTORS	GOBP_NEGATIVE_REGULATION_OF_EXTRINSIC_APOPTOTIC_SIGNALING_PATHWAY_VIA_DEATH_DOMAIN_RECEPTORS		20	0.742659	1.46006	0.039557	0.111238	1	927	tags=30%, list=8%, signal=32%
GOBP_NEUROTROPHIN_SIGNALING_PATHWAY	GOBP_NEUROTROPHIN_SIGNALING_PATHWAY		18	0.745854	1.45959	0.0414594	0.111269	1	1779	tags=50%, list=15%, signal=59%
GOBP_LEUKOCYTE_MEDIATED_CYTOTOXICITY	GOBP_LEUKOCYTE_MEDIATED_CYTOTOXICITY		102	0.580072	1.4587	0.0173565	0.111424	1	1876	tags=33%, list=15%, signal=39%
GOBP_BONE_DEVELOPMENT	GOBP_BONE_DEVELOPMENT		126	0.564548	1.45839	0.0173103	0.111466	1	2213	tags=34%, list=18%, signal=41%
GOBP_REGULATION_OF_CELL_FATE_COMMITMENT	GOBP_REGULATION_OF_CELL_FATE_COMMITMENT		19	0.735167	1.45926	0.0501567	0.111477	1	1217	tags=21%, list=10%, signal=23%
GOBP_PROTEIN_LIPID_COMPLEX_ASSEMBLY	GOBP_PROTEIN_LIPID_COMPLEX_ASSEMBLY		16	0.753814	1.45911	0.0502431	0.111484	1	1198	tags=25%, list=10%, signal=28%
GOBP_MICROTUBULE_ANCHORING	GOBP_MICROTUBULE_ANCHORING		19	0.734444	1.45872	0.0509031	0.111572	1	1532	tags=26%, list=13%, signal=30%
GOBP_REGULATION_OF_EXTRACELLULAR_MATRIX_ORGANIZATION	GOBP_REGULATION_OF_EXTRACELLULAR_MATRIX_ORGANIZATION		31	0.672987	1.45885	0.041868	0.11159	1	2282	tags=45%, list=19%, signal=56%
GOBP_NEGATIVE_REGULATION_OF_PROTEIN_LOCALIZATION_TO_MEMBRANE	GOBP_NEGATIVE_REGULATION_OF_PROTEIN_LOCALIZATION_TO_MEMBRANE		25	0.703721	1.45812	0.0366057	0.111596	1	1320	tags=28%, list=11%, signal=31%
GOBP_POSITIVE_REGULATION_OF_PEPTIDYL_LYSINE_ACETYLATION	GOBP_POSITIVE_REGULATION_OF_PEPTIDYL_LYSINE_ACETYLATION		32	0.682439	1.45841	0.042654	0.111608	1	1912	tags=34%, list=16%, signal=41%
GOBP_POSITIVE_REGULATION_OF_CYTOKINE_PRODUCTION_INVOLVED_IN_INFLAMMATORY_RESPONSE	GOBP_POSITIVE_REGULATION_OF_CYTOKINE_PRODUCTION_INVOLVED_IN_INFLAMMATORY_RESPONSE		17	0.765676	1.45737	0.0275527	0.111683	1	2097	tags=53%, list=17%, signal=64%
GOBP_POSITIVE_REGULATION_OF_MICROTUBULE_POLYMERIZATION_OR_DEPOLYMERIZATION	GOBP_POSITIVE_REGULATION_OF_MICROTUBULE_POLYMERIZATION_OR_DEPOLYMERIZATION		27	0.704923	1.4579	0.0396825	0.111715	1	1923	tags=48%, list=16%, signal=57%
GOBP_INTRACELLULAR_STEROL_TRANSPORT	GOBP_INTRACELLULAR_STEROL_TRANSPORT		24	0.702384	1.45749	0.0403877	0.111726	1	1817	tags=38%, list=15%, signal=44%
GOBP_CANONICAL_WNT_SIGNALING_PATHWAY	GOBP_CANONICAL_WNT_SIGNALING_PATHWAY		170	0.547696	1.45774	0.0110974	0.111739	1	1779	tags=23%, list=15%, signal=27%
GOBP_PROTEIN_DEPOLYMERIZATION	GOBP_PROTEIN_DEPOLYMERIZATION		75	0.59579	1.45751	0.0189189	0.111866	1	1279	tags=23%, list=11%, signal=25%
GOBP_POSITIVE_REGULATION_OF_INTERLEUKIN_6_PRODUCTION	GOBP_POSITIVE_REGULATION_OF_INTERLEUKIN_6_PRODUCTION		71	0.604057	1.4568	0.0313779	0.112169	1	2203	tags=39%, list=18%, signal=48%
GOBP_RESPONSE_TO_IRON_ION	GOBP_RESPONSE_TO_IRON_ION		22	0.714548	1.45646	0.0364238	0.112379	1	1821	tags=36%, list=15%, signal=43%
GOBP_MYELOID_LEUKOCYTE_CYTOKINE_PRODUCTION	GOBP_MYELOID_LEUKOCYTE_CYTOKINE_PRODUCTION		40	0.647759	1.4562	0.0416667	0.112473	1	2264	tags=33%, list=19%, signal=40%
GOBP_SPROUTING_ANGIOGENESIS	GOBP_SPROUTING_ANGIOGENESIS		61	0.602391	1.45563	0.0289017	0.113008	1	2716	tags=56%, list=22%, signal=71%
GOBP_SECRETION_BY_TISSUE	GOBP_SECRETION_BY_TISSUE		20	0.721248	1.45473	0.0445545	0.113832	1	808	tags=25%, list=7%, signal=27%
GOBP_RESPONSE_TO_INORGANIC_SUBSTANCE	GOBP_RESPONSE_TO_INORGANIC_SUBSTANCE		332	0.524756	1.45445	0.00225989	0.114051	1	2068	tags=24%, list=17%, signal=28%
GOBP_HEART_MORPHOGENESIS	GOBP_HEART_MORPHOGENESIS		108	0.567375	1.45398	0.0132626	0.114508	1	2282	tags=29%, list=19%, signal=35%
GOBP_NATURAL_KILLER_CELL_ACTIVATION	GOBP_NATURAL_KILLER_CELL_ACTIVATION		63	0.615695	1.45289	0.016129	0.114651	1	2097	tags=35%, list=17%, signal=42%
GOBP_VESICLE_MEDIATED_TRANSPORT_BETWEEN_ENDOSOMAL_COMPARTMENTS	GOBP_VESICLE_MEDIATED_TRANSPORT_BETWEEN_ENDOSOMAL_COMPARTMENTS		41	0.64406	1.4527	0.0361067	0.114738	1	1779	tags=32%, list=15%, signal=37%
GOBP_PROTEIN_CONTAINING_COMPLEX_DISASSEMBLY	GOBP_PROTEIN_CONTAINING_COMPLEX_DISASSEMBLY		191	0.537456	1.45291	0.00618812	0.1148	1	2319	tags=27%, list=19%, signal=33%
GOBP_HEPARAN_SULFATE_PROTEOGLYCAN_METABOLIC_PROCESS	GOBP_HEPARAN_SULFATE_PROTEOGLYCAN_METABOLIC_PROCESS		26	0.702136	1.45343	0.0570033	0.114907	1	2484	tags=35%, list=21%, signal=43%
GOBP_POSITIVE_REGULATION_OF_CELLULAR_COMPONENT_BIOGENESIS	GOBP_POSITIVE_REGULATION_OF_CELLULAR_COMPONENT_BIOGENESIS		332	0.519531	1.45291	0.00225225	0.114963	1	1779	tags=26%, list=15%, signal=30%
GOBP_CHOLESTEROL_EFFLUX	GOBP_CHOLESTEROL_EFFLUX		32	0.691214	1.45183	0.0300158	0.115063	1	1964	tags=31%, list=16%, signal=37%
GOBP_REGULATION_OF_ORGANIC_ACID_TRANSPORT	GOBP_REGULATION_OF_ORGANIC_ACID_TRANSPORT		37	0.648803	1.45295	0.0615385	0.115085	1	1740	tags=30%, list=14%, signal=35%
GOBP_SENSORY_ORGAN_DEVELOPMENT	GOBP_SENSORY_ORGAN_DEVELOPMENT		222	0.532676	1.45311	0	0.115105	1	2050	tags=25%, list=17%, signal=30%
GOBP_REGULATION_OF_CHOLESTEROL_EFFLUX	GOBP_REGULATION_OF_CHOLESTEROL_EFFLUX		25	0.697119	1.45187	0.046549	0.11518	1	1964	tags=32%, list=16%, signal=38%
GOBP_NEGATIVE_REGULATION_OF_RESPONSE_TO_WOUNDING	GOBP_NEGATIVE_REGULATION_OF_RESPONSE_TO_WOUNDING		42	0.641735	1.45192	0.0260116	0.115285	1	1428	tags=33%, list=12%, signal=38%
GOBP_AMINE_METABOLIC_PROCESS	GOBP_AMINE_METABOLIC_PROCESS		58	0.613929	1.45104	0.019697	0.115304	1	1959	tags=28%, list=16%, signal=33%
GOBP_NEGATIVE_REGULATION_OF_PROTEIN_MODIFICATION_PROCESS	GOBP_NEGATIVE_REGULATION_OF_PROTEIN_MODIFICATION_PROCESS		365	0.513163	1.45115	0	0.115348	1	2103	tags=26%, list=17%, signal=31%
GOBP_SPINDLE_LOCALIZATION	GOBP_SPINDLE_LOCALIZATION		35	0.666191	1.45085	0.0365297	0.115387	1	1759	tags=31%, list=15%, signal=37%
GOBP_NON_CANONICAL_WNT_SIGNALING_PATHWAY	GOBP_NON_CANONICAL_WNT_SIGNALING_PATHWAY		34	0.67184	1.45193	0.0248447	0.115441	1	1034	tags=26%, list=9%, signal=29%
GOBP_ALPHA_BETA_T_CELL_DIFFERENTIATION	GOBP_ALPHA_BETA_T_CELL_DIFFERENTIATION		96	0.581378	1.45023	0.0145503	0.115458	1	2068	tags=31%, list=17%, signal=37%
GOBP_LIVER_MORPHOGENESIS	GOBP_LIVER_MORPHOGENESIS		15	0.764092	1.45119	0.0464716	0.115472	1	1894	tags=53%, list=16%, signal=63%
GOBP_POSITIVE_REGULATION_OF_CELL_ADHESION	GOBP_POSITIVE_REGULATION_OF_CELL_ADHESION		334	0.512236	1.45047	0.00225225	0.115508	1	2068	tags=33%, list=17%, signal=39%
GOBP_SENSORY_ORGAN_MORPHOGENESIS	GOBP_SENSORY_ORGAN_MORPHOGENESIS		96	0.577645	1.45127	0.0161943	0.115542	1	1873	tags=28%, list=15%, signal=33%
GOBP_RENAL_FILTRATION	GOBP_RENAL_FILTRATION		17	0.768632	1.4503	0.0505051	0.115549	1	1577	tags=47%, list=13%, signal=54%
GOBP_CELLULAR_RESPONSE_TO_INSULIN_STIMULUS	GOBP_CELLULAR_RESPONSE_TO_INSULIN_STIMULUS		145	0.551817	1.45047	0.00636943	0.115666	1	2311	tags=31%, list=19%, signal=38%
GOBP_SINGLE_STRANDED_VIRAL_RNA_REPLICATION_VIA_DOUBLE_STRANDED_DNA_INTERMEDIATE	GOBP_SINGLE_STRANDED_VIRAL_RNA_REPLICATION_VIA_DOUBLE_STRANDED_DNA_INTERMEDIATE		15	0.761481	1.44962	0.048	0.115795	1	1049	tags=27%, list=9%, signal=29%
GOBP_CELLULAR_RESPONSE_TO_FATTY_ACID	GOBP_CELLULAR_RESPONSE_TO_FATTY_ACID		19	0.722279	1.44822	0.0409165	0.115832	1	2228	tags=42%, list=18%, signal=52%
GOBP_MYOTUBE_DIFFERENTIATION	GOBP_MYOTUBE_DIFFERENTIATION		60	0.612978	1.44943	0.019802	0.115857	1	1977	tags=28%, list=16%, signal=34%
GOBP_EYE_PHOTORECEPTOR_CELL_DIFFERENTIATION	GOBP_EYE_PHOTORECEPTOR_CELL_DIFFERENTIATION		16	0.765227	1.44968	0.0573248	0.115894	1	1038	tags=44%, list=9%, signal=48%
GOBP_LIMBIC_SYSTEM_DEVELOPMENT	GOBP_LIMBIC_SYSTEM_DEVELOPMENT		50	0.629389	1.44823	0.0290698	0.115986	1	1872	tags=26%, list=15%, signal=31%
GOBP_APICAL_JUNCTION_ASSEMBLY	GOBP_APICAL_JUNCTION_ASSEMBLY		36	0.663462	1.44775	0.0342679	0.116023	1	3019	tags=47%, list=25%, signal=63%
GOBP_I_KAPPAB_KINASE_NF_KAPPAB_SIGNALING	GOBP_I_KAPPAB_KINASE_NF_KAPPAB_SIGNALING		227	0.525587	1.44827	0.00121359	0.116108	1	2274	tags=30%, list=19%, signal=36%
GOBP_NEGATIVE_REGULATION_OF_TOR_SIGNALING	GOBP_NEGATIVE_REGULATION_OF_TOR_SIGNALING		40	0.648082	1.44907	0.0332326	0.116122	1	1931	tags=18%, list=16%, signal=21%
GOBP_REGULATION_OF_LYMPHOCYTE_MIGRATION	GOBP_REGULATION_OF_LYMPHOCYTE_MIGRATION		50	0.624956	1.44778	0.0321637	0.116143	1	2191	tags=46%, list=18%, signal=56%
GOBP_SUPEROXIDE_METABOLIC_PROCESS	GOBP_SUPEROXIDE_METABOLIC_PROCESS		44	0.638777	1.44891	0.0364431	0.116155	1	1884	tags=41%, list=16%, signal=48%
GOBP_REGULATION_OF_LEUKOCYTE_DIFFERENTIATION	GOBP_REGULATION_OF_LEUKOCYTE_DIFFERENTIATION		244	0.524013	1.44878	0.0046729	0.11616	1	2068	tags=30%, list=17%, signal=35%
GOBP_MORPHOGENESIS_OF_AN_EPITHELIAL_SHEET	GOBP_MORPHOGENESIS_OF_AN_EPITHELIAL_SHEET		38	0.661266	1.44858	0.0343797	0.116221	1	3013	tags=45%, list=25%, signal=59%
GOBP_SUPRAMOLECULAR_FIBER_ORGANIZATION	GOBP_SUPRAMOLECULAR_FIBER_ORGANIZATION		484	0.506279	1.44726	0.00215517	0.116242	1	2033	tags=26%, list=17%, signal=30%
GOBP_TISSUE_MIGRATION	GOBP_TISSUE_MIGRATION		188	0.539487	1.44828	0.00240385	0.116254	1	2278	tags=37%, list=19%, signal=45%
GOBP_REGULATION_OF_VIRAL_INDUCED_CYTOPLASMIC_PATTERN_RECOGNITION_RECEPTOR_SIGNALING_PATHWAY	GOBP_REGULATION_OF_VIRAL_INDUCED_CYTOPLASMIC_PATTERN_RECOGNITION_RECEPTOR_SIGNALING_PATHWAY		20	0.738682	1.44837	0.0359375	0.116286	1	685	tags=20%, list=6%, signal=21%
GOBP_PEPTIDYL_TYROSINE_MODIFICATION	GOBP_PEPTIDYL_TYROSINE_MODIFICATION		228	0.528756	1.44732	0.0035545	0.116328	1	2082	tags=32%, list=17%, signal=37%
GOBP_CYTOCHROME_COMPLEX_ASSEMBLY	GOBP_CYTOCHROME_COMPLEX_ASSEMBLY	Details ...	33	-0.686653	-1.64555	0.00555556	0.116441	0.996	1506	tags=45%, list=12%, signal=52%
GOBP_NEUROTRANSMITTER_TRANSPORT	GOBP_NEUROTRANSMITTER_TRANSPORT		94	0.578526	1.44614	0.0164609	0.116455	1	2238	tags=26%, list=18%, signal=31%
GOBP_POSITIVE_REGULATION_OF_PROTEOLYSIS	GOBP_POSITIVE_REGULATION_OF_PROTEOLYSIS		280	0.516755	1.44692	0	0.11651	1	2019	tags=26%, list=17%, signal=31%
GOBP_PHOSPHATIDYLSERINE_METABOLIC_PROCESS	GOBP_PHOSPHATIDYLSERINE_METABOLIC_PROCESS		20	0.73336	1.44618	0.0464744	0.11658	1	1120	tags=20%, list=9%, signal=22%
GOBP_CELLULAR_RESPONSE_TO_MECHANICAL_STIMULUS	GOBP_CELLULAR_RESPONSE_TO_MECHANICAL_STIMULUS		57	0.604034	1.44618	0.0278592	0.116734	1	2962	tags=42%, list=24%, signal=55%
GOBP_EPITHELIAL_CELL_APOPTOTIC_PROCESS	GOBP_EPITHELIAL_CELL_APOPTOTIC_PROCESS		77	0.595017	1.44621	0.0273224	0.116857	1	2050	tags=34%, list=17%, signal=40%
GOBP_REGULATION_OF_MYELOID_LEUKOCYTE_MEDIATED_IMMUNITY	GOBP_REGULATION_OF_MYELOID_LEUKOCYTE_MEDIATED_IMMUNITY		51	0.624676	1.44628	0.0134128	0.116935	1	1229	tags=27%, list=10%, signal=30%
GOBP_INTRINSIC_APOPTOTIC_SIGNALING_PATHWAY_IN_RESPONSE_TO_DNA_DAMAGE	GOBP_INTRINSIC_APOPTOTIC_SIGNALING_PATHWAY_IN_RESPONSE_TO_DNA_DAMAGE		85	0.584575	1.44641	0.0180807	0.116966	1	1794	tags=25%, list=15%, signal=29%
GOBP_POSITIVE_REGULATION_OF_NEUROGENESIS	GOBP_POSITIVE_REGULATION_OF_NEUROGENESIS		127	0.55639	1.44462	0.0116129	0.117879	1	2293	tags=28%, list=19%, signal=34%
GOBP_ESTABLISHMENT_OF_PIGMENT_GRANULE_LOCALIZATION	GOBP_ESTABLISHMENT_OF_PIGMENT_GRANULE_LOCALIZATION		16	0.750059	1.44467	0.0570033	0.117974	1	1581	tags=25%, list=13%, signal=29%
GOBP_NADH_METABOLIC_PROCESS	GOBP_NADH_METABOLIC_PROCESS		25	0.695012	1.44391	0.039185	0.118501	1	1417	tags=24%, list=12%, signal=27%
GOBP_PROTEIN_NEDDYLATION	GOBP_PROTEIN_NEDDYLATION	Details ...	26	-0.721804	-1.63911	0	0.118724	0.997	1179	tags=35%, list=10%, signal=38%
GOBP_POSITIVE_REGULATION_OF_EXTRINSIC_APOPTOTIC_SIGNALING_PATHWAY	GOBP_POSITIVE_REGULATION_OF_EXTRINSIC_APOPTOTIC_SIGNALING_PATHWAY		39	0.639029	1.44311	0.0263566	0.118813	1	2797	tags=38%, list=23%, signal=50%
GOBP_LAMELLIPODIUM_MORPHOGENESIS	GOBP_LAMELLIPODIUM_MORPHOGENESIS		15	0.762385	1.44343	0.0426621	0.11894	1	2186	tags=53%, list=18%, signal=65%
GOBP_PRESYNAPSE_ORGANIZATION	GOBP_PRESYNAPSE_ORGANIZATION		20	0.74509	1.44312	0.0481728	0.118962	1	774	tags=25%, list=6%, signal=27%
GOBP_REGULATION_OF_PROTEIN_CATABOLIC_PROCESS	GOBP_REGULATION_OF_PROTEIN_CATABOLIC_PROCESS		276	0.521622	1.4428	0.0034642	0.119018	1	1929	tags=22%, list=16%, signal=25%
GOBP_CELLULAR_RESPONSE_TO_OSMOTIC_STRESS	GOBP_CELLULAR_RESPONSE_TO_OSMOTIC_STRESS		37	0.658211	1.4432	0.0350365	0.119028	1	3133	tags=46%, list=26%, signal=62%
GOBP_REGULATION_OF_RIG_I_SIGNALING_PATHWAY	GOBP_REGULATION_OF_RIG_I_SIGNALING_PATHWAY		18	0.740998	1.44263	0.0410714	0.11908	1	685	tags=22%, list=6%, signal=24%
GOBP_ORGANELLE_LOCALIZATION	GOBP_ORGANELLE_LOCALIZATION		425	0.510175	1.44243	0	0.11918	1	2140	tags=20%, list=18%, signal=23%
GOBP_POSITIVE_REGULATION_OF_AXON_EXTENSION	GOBP_POSITIVE_REGULATION_OF_AXON_EXTENSION		25	0.697212	1.44223	0.0404355	0.119276	1	3189	tags=60%, list=26%, signal=81%
GOBP_DOPAMINE_RECEPTOR_SIGNALING_PATHWAY	GOBP_DOPAMINE_RECEPTOR_SIGNALING_PATHWAY		21	0.715957	1.44208	0.0460526	0.119289	1	1943	tags=33%, list=16%, signal=40%
GOBP_RESPONSE_TO_DOPAMINE	GOBP_RESPONSE_TO_DOPAMINE		32	0.666769	1.44143	0.0546624	0.119716	1	2213	tags=38%, list=18%, signal=46%
GOBP_GLYCOLYTIC_PROCESS_THROUGH_FRUCTOSE_6_PHOSPHATE	GOBP_GLYCOLYTIC_PROCESS_THROUGH_FRUCTOSE_6_PHOSPHATE		17	0.744612	1.44144	0.0558292	0.119861	1	1017	tags=24%, list=8%, signal=26%
GOBP_REGULATION_OF_MICROTUBULE_POLYMERIZATION_OR_DEPOLYMERIZATION	GOBP_REGULATION_OF_MICROTUBULE_POLYMERIZATION_OR_DEPOLYMERIZATION		58	0.61347	1.44095	0.0326705	0.120047	1	2033	tags=40%, list=17%, signal=47%
GOBP_ODONTOGENESIS_OF_DENTIN_CONTAINING_TOOTH	GOBP_ODONTOGENESIS_OF_DENTIN_CONTAINING_TOOTH		31	0.684851	1.4402	0.0378549	0.120739	1	1694	tags=26%, list=14%, signal=30%
GOBP_REGULATION_OF_CELLULAR_RESPONSE_TO_HEAT	GOBP_REGULATION_OF_CELLULAR_RESPONSE_TO_HEAT		15	0.768053	1.4398	0.0473083	0.121025	1	350	tags=13%, list=3%, signal=14%
GOBP_T_CELL_MEDIATED_IMMUNITY	GOBP_T_CELL_MEDIATED_IMMUNITY		91	0.576478	1.43909	0.0167364	0.121145	1	2068	tags=30%, list=17%, signal=36%
GOBP_VACUOLAR_TRANSPORT	GOBP_VACUOLAR_TRANSPORT		143	0.550339	1.43884	0.012837	0.12116	1	2053	tags=28%, list=17%, signal=33%
GOBP_REGULATION_OF_ANIMAL_ORGAN_MORPHOGENESIS	GOBP_REGULATION_OF_ANIMAL_ORGAN_MORPHOGENESIS		43	0.646461	1.43894	0.0440061	0.121198	1	1346	tags=26%, list=11%, signal=29%
GOBP_FOREBRAIN_CELL_MIGRATION	GOBP_FOREBRAIN_CELL_MIGRATION		28	0.682676	1.43867	0.0395387	0.12121	1	1765	tags=29%, list=15%, signal=33%
GOBP_POSITIVE_REGULATION_OF_INTERLEUKIN_12_PRODUCTION	GOBP_POSITIVE_REGULATION_OF_INTERLEUKIN_12_PRODUCTION		34	0.659514	1.43826	0.0370943	0.121249	1	1179	tags=24%, list=10%, signal=26%
GOBP_SECONDARY_ALCOHOL_METABOLIC_PROCESS	GOBP_SECONDARY_ALCOHOL_METABOLIC_PROCESS		93	0.572212	1.4385	0.0169271	0.121263	1	1325	tags=19%, list=11%, signal=22%
GOBP_MAINTENANCE_OF_CELL_POLARITY	GOBP_MAINTENANCE_OF_CELL_POLARITY		17	0.753181	1.43911	0.0493197	0.121296	1	922	tags=24%, list=8%, signal=25%
GOBP_LIPOPOLYSACCHARIDE_MEDIATED_SIGNALING_PATHWAY	GOBP_LIPOPOLYSACCHARIDE_MEDIATED_SIGNALING_PATHWAY		53	0.610455	1.4394	0.0305677	0.12131	1	2394	tags=34%, list=20%, signal=42%
GOBP_MUSCLE_CELL_PROLIFERATION	GOBP_MUSCLE_CELL_PROLIFERATION		112	0.56792	1.43922	0.00516796	0.121321	1	2063	tags=33%, list=17%, signal=39%
GOBP_CELLULAR_DEFENSE_RESPONSE	GOBP_CELLULAR_DEFENSE_RESPONSE		36	0.654727	1.43833	0.0486322	0.121331	1	2880	tags=56%, list=24%, signal=73%
GOBP_SUPEROXIDE_ANION_GENERATION	GOBP_SUPEROXIDE_ANION_GENERATION		29	0.679375	1.43744	0.0443038	0.121753	1	1704	tags=41%, list=14%, signal=48%
GOBP_INTERLEUKIN_8_PRODUCTION	GOBP_INTERLEUKIN_8_PRODUCTION		63	0.607476	1.43766	0.0258993	0.121845	1	2203	tags=43%, list=18%, signal=52%
GOBP_RESPONSE_TO_ALCOHOL	GOBP_RESPONSE_TO_ALCOHOL		142	0.548515	1.43749	0.0126904	0.121846	1	2432	tags=30%, list=20%, signal=37%
GOBP_T_CELL_ACTIVATION	GOBP_T_CELL_ACTIVATION		420	0.507534	1.43707	0.00109769	0.12187	1	2068	tags=29%, list=17%, signal=33%
GOBP_NUCLEAR_TRANSPORT	GOBP_NUCLEAR_TRANSPORT		269	0.517632	1.43713	0.00231481	0.121963	1	2051	tags=20%, list=17%, signal=24%
GOBP_C4_DICARBOXYLATE_TRANSPORT	GOBP_C4_DICARBOXYLATE_TRANSPORT		16	0.762436	1.43649	0.0568562	0.122374	1	898	tags=19%, list=7%, signal=20%
GOBP_ACTIVIN_RECEPTOR_SIGNALING_PATHWAY	GOBP_ACTIVIN_RECEPTOR_SIGNALING_PATHWAY		22	0.727065	1.43562	0.0405844	0.123215	1	758	tags=23%, list=6%, signal=24%
GOBP_POSITIVE_REGULATION_OF_CELL_JUNCTION_ASSEMBLY	GOBP_POSITIVE_REGULATION_OF_CELL_JUNCTION_ASSEMBLY		42	0.632235	1.43524	0.0483162	0.12352	1	1770	tags=31%, list=15%, signal=36%
GOBP_POSITIVE_REGULATION_OF_CELL_DEVELOPMENT	GOBP_POSITIVE_REGULATION_OF_CELL_DEVELOPMENT		173	0.53617	1.43349	0.00635324	0.124218	1	1932	tags=28%, list=16%, signal=33%
GOBP_POSITIVE_REGULATION_OF_COAGULATION	GOBP_POSITIVE_REGULATION_OF_COAGULATION		19	0.723574	1.43329	0.0485762	0.124247	1	1875	tags=53%, list=15%, signal=62%
GOBP_REGULATION_OF_MYELINATION	GOBP_REGULATION_OF_MYELINATION		27	0.688167	1.43235	0.0481366	0.124259	1	1848	tags=37%, list=15%, signal=44%
GOBP_CENTRAL_NERVOUS_SYSTEM_PROJECTION_NEURON_AXONOGENESIS	GOBP_CENTRAL_NERVOUS_SYSTEM_PROJECTION_NEURON_AXONOGENESIS		15	0.753556	1.43356	0.0502693	0.124275	1	1508	tags=33%, list=12%, signal=38%
GOBP_POSITIVE_REGULATION_OF_CELLULAR_CATABOLIC_PROCESS	GOBP_POSITIVE_REGULATION_OF_CELLULAR_CATABOLIC_PROCESS		349	0.510818	1.43215	0.00111483	0.124347	1	1927	tags=24%, list=16%, signal=28%
GOBP_REGULATION_OF_ATP_METABOLIC_PROCESS	GOBP_REGULATION_OF_ATP_METABOLIC_PROCESS		47	0.632058	1.43418	0.0369823	0.124395	1	2507	tags=45%, list=21%, signal=56%
GOBP_ENSHEATHMENT_OF_NEURONS	GOBP_ENSHEATHMENT_OF_NEURONS		87	0.576328	1.43272	0.0188172	0.124405	1	1886	tags=30%, list=16%, signal=35%
GOBP_REGULATION_OF_CANONICAL_WNT_SIGNALING_PATHWAY	GOBP_REGULATION_OF_CANONICAL_WNT_SIGNALING_PATHWAY		148	0.549481	1.43235	0.0130378	0.124417	1	1779	tags=23%, list=15%, signal=27%
GOBP_NEGATIVE_REGULATION_OF_CHEMOKINE_PRODUCTION	GOBP_NEGATIVE_REGULATION_OF_CHEMOKINE_PRODUCTION		15	0.766006	1.43358	0.0462329	0.12442	1	1370	tags=53%, list=11%, signal=60%
GOBP_NEGATIVE_REGULATION_OF_BIOMINERALIZATION	GOBP_NEGATIVE_REGULATION_OF_BIOMINERALIZATION		15	0.781225	1.43283	0.0317195	0.124431	1	2394	tags=60%, list=20%, signal=75%
GOBP_INTERFERON_ALPHA_PRODUCTION	GOBP_INTERFERON_ALPHA_PRODUCTION		24	0.713914	1.43244	0.0417335	0.124466	1	1383	tags=25%, list=11%, signal=28%
GOBP_NUCLEAR_TRANSCRIBED_MRNA_CATABOLIC_PROCESS_NONSENSE_MEDIATED_DECAY	GOBP_NUCLEAR_TRANSCRIBED_MRNA_CATABOLIC_PROCESS_NONSENSE_MEDIATED_DECAY		37	0.641368	1.43368	0.0563798	0.124476	1	1946	tags=22%, list=16%, signal=26%
GOBP_REGULATION_OF_MYELOID_LEUKOCYTE_DIFFERENTIATION	GOBP_REGULATION_OF_MYELOID_LEUKOCYTE_DIFFERENTIATION		84	0.587152	1.43254	0.0125874	0.124486	1	2264	tags=37%, list=19%, signal=45%
GOBP_EMBRYONIC_DIGIT_MORPHOGENESIS	GOBP_EMBRYONIC_DIGIT_MORPHOGENESIS		24	0.701149	1.43392	0.0510708	0.124521	1	1390	tags=33%, list=11%, signal=38%
GOBP_REGULATION_OF_BIOLOGICAL_PROCESS_INVOLVED_IN_SYMBIOTIC_INTERACTION	GOBP_REGULATION_OF_BIOLOGICAL_PROCESS_INVOLVED_IN_SYMBIOTIC_INTERACTION		41	0.643403	1.43288	0.0371471	0.124526	1	2124	tags=44%, list=18%, signal=53%
GOBP_REGULATION_OF_NEUROTRANSMITTER_LEVELS	GOBP_REGULATION_OF_NEUROTRANSMITTER_LEVELS		104	0.567704	1.4342	0.0199734	0.124542	1	2047	tags=24%, list=17%, signal=29%
GOBP_CHONDROITIN_SULFATE_PROTEOGLYCAN_METABOLIC_PROCESS	GOBP_CHONDROITIN_SULFATE_PROTEOGLYCAN_METABOLIC_PROCESS		22	0.711837	1.43374	0.0584416	0.124577	1	1705	tags=36%, list=14%, signal=42%
GOBP_RESPONSE_TO_EXTRACELLULAR_STIMULUS	GOBP_RESPONSE_TO_EXTRACELLULAR_STIMULUS		312	0.509691	1.43104	0	0.125497	1	2109	tags=27%, list=17%, signal=32%
GOBP_EPITHELIAL_CELL_DIFFERENTIATION	GOBP_EPITHELIAL_CELL_DIFFERENTIATION		310	0.515492	1.43063	0	0.125515	1	2240	tags=28%, list=19%, signal=34%
GOBP_ANTERIOR_POSTERIOR_PATTERN_SPECIFICATION	GOBP_ANTERIOR_POSTERIOR_PATTERN_SPECIFICATION		83	0.575353	1.4307	0.0196906	0.12559	1	2405	tags=33%, list=20%, signal=40%
GOBP_REGULATION_OF_MICROTUBULE_POLYMERIZATION	GOBP_REGULATION_OF_MICROTUBULE_POLYMERIZATION		38	0.63673	1.42963	0.0464768	0.125605	1	1749	tags=42%, list=14%, signal=49%
GOBP_LEUKOCYTE_DIFFERENTIATION	GOBP_LEUKOCYTE_DIFFERENTIATION		450	0.502346	1.4308	0	0.125617	1	2068	tags=28%, list=17%, signal=33%
GOBP_REGULATION_OF_LIPID_LOCALIZATION	GOBP_REGULATION_OF_LIPID_LOCALIZATION		97	0.567404	1.42984	0.0166898	0.125659	1	1964	tags=30%, list=16%, signal=35%
GOBP_POSITIVE_REGULATION_OF_PHOSPHORYLATION	GOBP_POSITIVE_REGULATION_OF_PHOSPHORYLATION		467	0.496695	1.4294	0	0.125703	1	2081	tags=27%, list=17%, signal=31%
GOBP_MATERNAL_PROCESS_INVOLVED_IN_FEMALE_PREGNANCY	GOBP_MATERNAL_PROCESS_INVOLVED_IN_FEMALE_PREGNANCY		36	0.652228	1.42966	0.0266458	0.125718	1	2026	tags=33%, list=17%, signal=40%
GOBP_EMBRYONIC_ORGAN_MORPHOGENESIS	GOBP_EMBRYONIC_ORGAN_MORPHOGENESIS		106	0.561889	1.43001	0.0225764	0.125771	1	1464	tags=23%, list=12%, signal=26%
GOBP_VASCULOGENESIS	GOBP_VASCULOGENESIS		36	0.648494	1.42987	0.0446841	0.125788	1	2739	tags=56%, list=23%, signal=72%
GOBP_ADULT_LOCOMOTORY_BEHAVIOR	GOBP_ADULT_LOCOMOTORY_BEHAVIOR		34	0.661475	1.4301	0.0496	0.125846	1	1731	tags=26%, list=14%, signal=31%
GOBP_IMMUNE_RESPONSE_REGULATING_CELL_SURFACE_RECEPTOR_SIGNALING_PATHWAY_INVOLVED_IN_PHAGOCYTOSIS	GOBP_IMMUNE_RESPONSE_REGULATING_CELL_SURFACE_RECEPTOR_SIGNALING_PATHWAY_INVOLVED_IN_PHAGOCYTOSIS		24	0.70108	1.42897	0.0603589	0.125875	1	1987	tags=42%, list=16%, signal=50%
GOBP_REGULATION_OF_T_CELL_MIGRATION	GOBP_REGULATION_OF_T_CELL_MIGRATION		35	0.648337	1.43018	0.0506135	0.1259	1	1977	tags=43%, list=16%, signal=51%
GOBP_PROGRAMMED_NECROTIC_CELL_DEATH	GOBP_PROGRAMMED_NECROTIC_CELL_DEATH		41	0.63509	1.42908	0.0381098	0.125913	1	2403	tags=34%, list=20%, signal=42%
GOBP_REGULATION_OF_JUN_KINASE_ACTIVITY	GOBP_REGULATION_OF_JUN_KINASE_ACTIVITY		38	0.644259	1.4288	0.0481203	0.12593	1	2373	tags=37%, list=20%, signal=46%
GOBP_MAMMARY_GLAND_EPITHELIUM_DEVELOPMENT	GOBP_MAMMARY_GLAND_EPITHELIUM_DEVELOPMENT		36	0.649838	1.42732	0.0434783	0.127562	1	1868	tags=28%, list=15%, signal=33%
GOBP_REGULATION_OF_GROWTH	GOBP_REGULATION_OF_GROWTH		358	0.503811	1.42668	0.00224719	0.128181	1	2060	tags=27%, list=17%, signal=31%
GOBP_POSITIVE_REGULATION_OF_POTASSIUM_ION_TRANSPORT	GOBP_POSITIVE_REGULATION_OF_POTASSIUM_ION_TRANSPORT		18	0.727639	1.42634	0.056872	0.128443	1	2457	tags=61%, list=20%, signal=77%
GOBP_REGULATION_OF_MONOCYTE_CHEMOTAXIS	GOBP_REGULATION_OF_MONOCYTE_CHEMOTAXIS		15	0.750499	1.42607	0.0578231	0.128605	1	1718	tags=47%, list=14%, signal=54%
GOBP_CELLULAR_MODIFIED_AMINO_ACID_BIOSYNTHETIC_PROCESS	GOBP_CELLULAR_MODIFIED_AMINO_ACID_BIOSYNTHETIC_PROCESS		29	0.681497	1.42548	0.0465116	0.12882	1	2346	tags=31%, list=19%, signal=38%
GOBP_AMYLOID_PRECURSOR_PROTEIN_CATABOLIC_PROCESS	GOBP_AMYLOID_PRECURSOR_PROTEIN_CATABOLIC_PROCESS		44	0.627385	1.42555	0.052161	0.128919	1	2018	tags=30%, list=17%, signal=35%
GOBP_REGULATION_OF_NEUROTRANSMITTER_RECEPTOR_ACTIVITY	GOBP_REGULATION_OF_NEUROTRANSMITTER_RECEPTOR_ACTIVITY		27	0.674337	1.42563	0.0543657	0.128983	1	999	tags=33%, list=8%, signal=36%
GOBP_REGULATION_OF_EARLY_ENDOSOME_TO_LATE_ENDOSOME_TRANSPORT	GOBP_REGULATION_OF_EARLY_ENDOSOME_TO_LATE_ENDOSOME_TRANSPORT		17	0.739588	1.42498	0.0659898	0.129252	1	1779	tags=35%, list=15%, signal=41%
GOBP_RESPONSE_TO_HYDROGEN_PEROXIDE	GOBP_RESPONSE_TO_HYDROGEN_PEROXIDE		97	0.561727	1.42475	0.027027	0.129369	1	2317	tags=32%, list=19%, signal=39%
GOBP_CORTICAL_CYTOSKELETON_ORGANIZATION	GOBP_CORTICAL_CYTOSKELETON_ORGANIZATION		44	0.63097	1.42423	0.0365497	0.129878	1	2928	tags=41%, list=24%, signal=54%
GOBP_POSITIVE_REGULATION_OF_CYTOSOLIC_CALCIUM_ION_CONCENTRATION	GOBP_POSITIVE_REGULATION_OF_CYTOSOLIC_CALCIUM_ION_CONCENTRATION		93	0.565603	1.42392	0.0176152	0.130111	1	1729	tags=26%, list=14%, signal=30%
GOBP_REGULATION_OF_AMINO_ACID_TRANSPORT	GOBP_REGULATION_OF_AMINO_ACID_TRANSPORT		22	0.71366	1.4237	0.0440945	0.130186	1	1654	tags=32%, list=14%, signal=37%
GOBP_RESPONSE_TO_FATTY_ACID	GOBP_RESPONSE_TO_FATTY_ACID		37	0.643486	1.42347	0.0439394	0.130325	1	2332	tags=38%, list=19%, signal=47%
GOBP_NEGATIVE_REGULATION_OF_NEURON_DIFFERENTIATION	GOBP_NEGATIVE_REGULATION_OF_NEURON_DIFFERENTIATION		31	0.670241	1.42245	0.0581583	0.130924	1	2046	tags=32%, list=17%, signal=39%
GOBP_POSITIVE_REGULATION_OF_INFLAMMATORY_RESPONSE	GOBP_POSITIVE_REGULATION_OF_INFLAMMATORY_RESPONSE		96	0.566146	1.4228	0.018543	0.13097	1	1971	tags=30%, list=16%, signal=36%
GOBP_POSITIVE_REGULATION_OF_TYPE_2_IMMUNE_RESPONSE	GOBP_POSITIVE_REGULATION_OF_TYPE_2_IMMUNE_RESPONSE		15	0.748963	1.4225	0.0615883	0.131014	1	2068	tags=47%, list=17%, signal=56%
GOBP_INTERLEUKIN_6_PRODUCTION	GOBP_INTERLEUKIN_6_PRODUCTION		112	0.557485	1.42262	0.0171958	0.131031	1	2203	tags=38%, list=18%, signal=45%
GOBP_CELLULAR_SENESCENCE	GOBP_CELLULAR_SENESCENCE		71	0.589382	1.42202	0.025	0.131159	1	2865	tags=34%, list=24%, signal=44%
GOBP_POSITIVE_REGULATION_OF_PROTEIN_CONTAINING_COMPLEX_ASSEMBLY	GOBP_POSITIVE_REGULATION_OF_PROTEIN_CONTAINING_COMPLEX_ASSEMBLY		147	0.533667	1.42207	0.0130039	0.131277	1	1779	tags=28%, list=15%, signal=32%
GOBP_POSITIVE_REGULATION_OF_VASCULAR_ENDOTHELIAL_GROWTH_FACTOR_PRODUCTION	GOBP_POSITIVE_REGULATION_OF_VASCULAR_ENDOTHELIAL_GROWTH_FACTOR_PRODUCTION		18	0.73279	1.42153	0.0589172	0.13161	1	89	tags=11%, list=1%, signal=11%
GOBP_GLUTAMATE_RECEPTOR_SIGNALING_PATHWAY	GOBP_GLUTAMATE_RECEPTOR_SIGNALING_PATHWAY		16	0.745399	1.42123	0.0600649	0.131822	1	999	tags=31%, list=8%, signal=34%
GOBP_B_CELL_RECEPTOR_SIGNALING_PATHWAY	GOBP_B_CELL_RECEPTOR_SIGNALING_PATHWAY		88	0.574462	1.42029	0.0269122	0.132619	1	1495	tags=32%, list=12%, signal=36%
GOBP_REGULATION_OF_MEMBRANE_REPOLARIZATION	GOBP_REGULATION_OF_MEMBRANE_REPOLARIZATION		15	0.760493	1.42038	0.0509031	0.132669	1	2615	tags=60%, list=22%, signal=76%
GOBP_CELL_JUNCTION_DISASSEMBLY	GOBP_CELL_JUNCTION_DISASSEMBLY		16	0.749146	1.42006	0.0613599	0.132751	1	2338	tags=56%, list=19%, signal=70%
GOBP_REGULATION_OF_RAS_PROTEIN_SIGNAL_TRANSDUCTION	GOBP_REGULATION_OF_RAS_PROTEIN_SIGNAL_TRANSDUCTION		135	0.541283	1.41915	0.0142303	0.133376	1	2031	tags=36%, list=17%, signal=42%
GOBP_MEMBRANE_REPOLARIZATION	GOBP_MEMBRANE_REPOLARIZATION		19	0.728627	1.41922	0.0610933	0.133438	1	2615	tags=53%, list=22%, signal=67%
GOBP_FOAM_CELL_DIFFERENTIATION	GOBP_FOAM_CELL_DIFFERENTIATION		25	0.681522	1.41922	0.0654206	0.133597	1	1964	tags=40%, list=16%, signal=48%
GOBP_REGULATION_OF_ENDOCRINE_PROCESS	GOBP_REGULATION_OF_ENDOCRINE_PROCESS		18	0.721156	1.41864	0.0685155	0.133654	1	1382	tags=44%, list=11%, signal=50%
GOBP_REGULATION_OF_CYCLASE_ACTIVITY	GOBP_REGULATION_OF_CYCLASE_ACTIVITY		26	0.671589	1.41871	0.0473856	0.133729	1	680	tags=19%, list=6%, signal=20%
GOBP_RESPONSE_TO_MOLECULE_OF_BACTERIAL_ORIGIN	GOBP_RESPONSE_TO_MOLECULE_OF_BACTERIAL_ORIGIN		227	0.523871	1.41776	0.00236967	0.13412	1	2278	tags=32%, list=19%, signal=38%
GOBP_SEGMENTATION	GOBP_SEGMENTATION		41	0.631424	1.41798	0.0362538	0.134124	1	1424	tags=24%, list=12%, signal=28%
GOBP_REGULATION_OF_PROTEIN_ACETYLATION	GOBP_REGULATION_OF_PROTEIN_ACETYLATION		71	0.586492	1.418	0.0391608	0.134255	1	1912	tags=25%, list=16%, signal=30%
GOBP_PROTEIN_LOCALIZATION_TO_GOLGI_APPARATUS	GOBP_PROTEIN_LOCALIZATION_TO_GOLGI_APPARATUS		26	0.672821	1.41779	0.0476191	0.134256	1	2133	tags=35%, list=18%, signal=42%
GOBP_POSITIVE_REGULATION_OF_INTERLEUKIN_10_PRODUCTION	GOBP_POSITIVE_REGULATION_OF_INTERLEUKIN_10_PRODUCTION		31	0.645234	1.41738	0.0671875	0.134451	1	1179	tags=29%, list=10%, signal=32%
GOBP_NEGATIVE_REGULATION_OF_PEPTIDYL_SERINE_PHOSPHORYLATION	GOBP_NEGATIVE_REGULATION_OF_PEPTIDYL_SERINE_PHOSPHORYLATION		20	0.714228	1.41701	0.0713101	0.134731	1	389	tags=15%, list=3%, signal=15%
GOBP_CELLULAR_RESPONSE_TO_GLUCOSE_STARVATION	GOBP_CELLULAR_RESPONSE_TO_GLUCOSE_STARVATION		43	0.63751	1.4168	0.0530973	0.134828	1	2093	tags=30%, list=17%, signal=36%
GOBP_REGULATION_OF_NON_CANONICAL_WNT_SIGNALING_PATHWAY	GOBP_REGULATION_OF_NON_CANONICAL_WNT_SIGNALING_PATHWAY		15	0.763759	1.41642	0.0534224	0.135156	1	1005	tags=33%, list=8%, signal=36%
GOBP_APPENDAGE_MORPHOGENESIS	GOBP_APPENDAGE_MORPHOGENESIS		60	0.601439	1.41601	0.0596591	0.135338	1	1390	tags=27%, list=11%, signal=30%
GOBP_STEM_CELL_DIFFERENTIATION	GOBP_STEM_CELL_DIFFERENTIATION		124	0.551489	1.41603	0.0234681	0.135478	1	2347	tags=29%, list=19%, signal=36%
GOBP_REGULATION_OF_ACTIN_FILAMENT_BASED_PROCESS	GOBP_REGULATION_OF_ACTIN_FILAMENT_BASED_PROCESS		251	0.509257	1.41537	0.00582072	0.135792	1	1764	tags=25%, list=15%, signal=29%
GOBP_NEGATIVE_REGULATION_OF_CYTOKINE_PRODUCTION_INVOLVED_IN_INFLAMMATORY_RESPONSE	GOBP_NEGATIVE_REGULATION_OF_CYTOKINE_PRODUCTION_INVOLVED_IN_INFLAMMATORY_RESPONSE		17	0.736858	1.41497	0.0591304	0.135852	1	1985	tags=41%, list=16%, signal=49%
GOBP_POSITIVE_REGULATION_OF_LIPID_TRANSPORT	GOBP_POSITIVE_REGULATION_OF_LIPID_TRANSPORT		48	0.622558	1.41505	0.0520059	0.135881	1	1382	tags=25%, list=11%, signal=28%
GOBP_NEGATIVE_REGULATION_OF_LOCOMOTION	GOBP_NEGATIVE_REGULATION_OF_LOCOMOTION		203	0.522077	1.41539	0.0086741	0.135928	1	2278	tags=33%, list=19%, signal=39%
GOBP_MAMMARY_GLAND_DEVELOPMENT	GOBP_MAMMARY_GLAND_DEVELOPMENT		73	0.588755	1.41511	0.0344333	0.135971	1	2050	tags=29%, list=17%, signal=34%
GOBP_CELLULAR_COMPONENT_ASSEMBLY_INVOLVED_IN_MORPHOGENESIS	GOBP_CELLULAR_COMPONENT_ASSEMBLY_INVOLVED_IN_MORPHOGENESIS		56	0.61017	1.41452	0.0410334	0.136227	1	1839	tags=29%, list=15%, signal=34%
GOBP_REGULATION_OF_LEUKOCYTE_CHEMOTAXIS	GOBP_REGULATION_OF_LEUKOCYTE_CHEMOTAXIS		80	0.575794	1.41413	0.0204638	0.13659	1	2394	tags=35%, list=20%, signal=43%
GOBP_POSITIVE_REGULATION_OF_CELL_PROJECTION_ORGANIZATION	GOBP_POSITIVE_REGULATION_OF_CELL_PROJECTION_ORGANIZATION		218	0.519845	1.41352	0.00596659	0.136735	1	2103	tags=30%, list=17%, signal=36%
GOBP_POSITIVE_REGULATION_OF_LIPID_LOCALIZATION	GOBP_POSITIVE_REGULATION_OF_LIPID_LOCALIZATION		64	0.590084	1.41388	0.0398293	0.136773	1	1382	tags=25%, list=11%, signal=28%
GOBP_NERVE_DEVELOPMENT	GOBP_NERVE_DEVELOPMENT		30	0.65879	1.41355	0.0613497	0.136848	1	1204	tags=27%, list=10%, signal=30%
GOBP_POSITIVE_REGULATION_OF_PEPTIDASE_ACTIVITY	GOBP_POSITIVE_REGULATION_OF_PEPTIDASE_ACTIVITY		140	0.539858	1.4133	0.0113493	0.136869	1	2019	tags=28%, list=17%, signal=33%
GOBP_ACUTE_INFLAMMATORY_RESPONSE_TO_ANTIGENIC_STIMULUS	GOBP_ACUTE_INFLAMMATORY_RESPONSE_TO_ANTIGENIC_STIMULUS		18	0.734626	1.41364	0.0679934	0.136913	1	1150	tags=28%, list=10%, signal=31%
GOBP_MONOCYTE_DIFFERENTIATION	GOBP_MONOCYTE_DIFFERENTIATION		25	0.67942	1.4131	0.0663507	0.13692	1	2187	tags=40%, list=18%, signal=49%
GOBP_REGULATION_OF_SMAD_PROTEIN_SIGNAL_TRANSDUCTION	GOBP_REGULATION_OF_SMAD_PROTEIN_SIGNAL_TRANSDUCTION		16	0.743704	1.41256	0.0614618	0.137454	1	2264	tags=50%, list=19%, signal=61%
GOBP_REGULATION_OF_CHEMOTAXIS	GOBP_REGULATION_OF_CHEMOTAXIS		127	0.539566	1.41219	0.0171504	0.137761	1	2394	tags=35%, list=20%, signal=43%
GOBP_REGULATION_OF_NUCLEOTIDE_BIOSYNTHETIC_PROCESS	GOBP_REGULATION_OF_NUCLEOTIDE_BIOSYNTHETIC_PROCESS		19	0.722182	1.41204	0.0537975	0.137798	1	1349	tags=32%, list=11%, signal=35%
GOBP_POSITIVE_REGULATION_OF_CELL_SUBSTRATE_ADHESION	GOBP_POSITIVE_REGULATION_OF_CELL_SUBSTRATE_ADHESION		78	0.579541	1.41072	0.0328767	0.139244	1	1921	tags=41%, list=16%, signal=48%
GOBP_NCRNA_PROCESSING	GOBP_NCRNA_PROCESSING	Details ...	389	-0.485731	-1.62202	0	0.139267	1	2109	tags=24%, list=17%, signal=28%
GOBP_KIDNEY_MORPHOGENESIS	GOBP_KIDNEY_MORPHOGENESIS		35	0.643749	1.41079	0.0471842	0.139314	1	1806	tags=29%, list=15%, signal=33%
GOBP_CELLULAR_RESPONSE_TO_COPPER_ION	GOBP_CELLULAR_RESPONSE_TO_COPPER_ION		16	0.74408	1.41044	0.0661017	0.139435	1	1953	tags=44%, list=16%, signal=52%
GOBP_POSITIVE_REGULATION_OF_GLIOGENESIS	GOBP_POSITIVE_REGULATION_OF_GLIOGENESIS		35	0.637322	1.41028	0.0535714	0.139477	1	1823	tags=26%, list=15%, signal=30%
GOBP_ACIDIC_AMINO_ACID_TRANSPORT	GOBP_ACIDIC_AMINO_ACID_TRANSPORT		32	0.649845	1.41002	0.0538117	0.13965	1	1654	tags=22%, list=14%, signal=25%
GOBP_INFLAMMATORY_RESPONSE_TO_ANTIGENIC_STIMULUS	GOBP_INFLAMMATORY_RESPONSE_TO_ANTIGENIC_STIMULUS		51	0.613151	1.4098	0.0473458	0.139771	1	1229	tags=25%, list=10%, signal=28%
GOBP_CONNECTIVE_TISSUE_DEVELOPMENT	GOBP_CONNECTIVE_TISSUE_DEVELOPMENT		130	0.545001	1.40925	0.0117801	0.13998	1	2668	tags=37%, list=22%, signal=47%
GOBP_REGULATION_OF_SUPRAMOLECULAR_FIBER_ORGANIZATION	GOBP_REGULATION_OF_SUPRAMOLECULAR_FIBER_ORGANIZATION		251	0.511192	1.40939	0.00598086	0.139983	1	1764	tags=27%, list=15%, signal=31%
GOBP_REGULATION_OF_ORGANELLE_ASSEMBLY	GOBP_REGULATION_OF_ORGANELLE_ASSEMBLY		177	0.526336	1.40948	0.00502513	0.139997	1	2003	tags=20%, list=17%, signal=24%
GOBP_REGULATION_OF_EPITHELIAL_CELL_MIGRATION	GOBP_REGULATION_OF_EPITHELIAL_CELL_MIGRATION		142	0.534779	1.40832	0.0218509	0.140017	1	2330	tags=37%, list=19%, signal=45%
GOBP_POSITIVE_REGULATION_OF_INTERFERON_ALPHA_PRODUCTION	GOBP_POSITIVE_REGULATION_OF_INTERFERON_ALPHA_PRODUCTION		20	0.723255	1.40783	0.0676328	0.140033	1	1383	tags=30%, list=11%, signal=34%
GOBP_CELLULAR_BIOGENIC_AMINE_METABOLIC_PROCESS	GOBP_CELLULAR_BIOGENIC_AMINE_METABOLIC_PROCESS		52	0.613669	1.40889	0.0600601	0.140096	1	1690	tags=23%, list=14%, signal=27%
GOBP_HISTONE_MODIFICATION	GOBP_HISTONE_MODIFICATION		395	0.49607	1.40801	0.00326797	0.140104	1	1916	tags=23%, list=16%, signal=26%
GOBP_PHOTORECEPTOR_CELL_DIFFERENTIATION	GOBP_PHOTORECEPTOR_CELL_DIFFERENTIATION		22	0.696731	1.40849	0.0697674	0.140128	1	1038	tags=32%, list=9%, signal=35%
GOBP_RESPONSE_TO_ALKALOID	GOBP_RESPONSE_TO_ALKALOID		49	0.609039	1.40812	0.0572687	0.140128	1	1753	tags=18%, list=14%, signal=21%
GOBP_B_CELL_ACTIVATION	GOBP_B_CELL_ACTIVATION		246	0.515559	1.40834	0.00356718	0.140162	1	1529	tags=22%, list=13%, signal=25%
GOBP_NEGATIVE_REGULATION_OF_INTRACELLULAR_STEROID_HORMONE_RECEPTOR_SIGNALING_PATHWAY	GOBP_NEGATIVE_REGULATION_OF_INTRACELLULAR_STEROID_HORMONE_RECEPTOR_SIGNALING_PATHWAY		26	0.673745	1.40786	0.0547731	0.14017	1	825	tags=27%, list=7%, signal=29%
GOBP_POSITIVE_REGULATION_OF_SMOOTH_MUSCLE_CELL_PROLIFERATION	GOBP_POSITIVE_REGULATION_OF_SMOOTH_MUSCLE_CELL_PROLIFERATION		52	0.599417	1.40856	0.0421687	0.140195	1	2317	tags=42%, list=19%, signal=52%
GOBP_RESPONSE_TO_REACTIVE_OXYGEN_SPECIES	GOBP_RESPONSE_TO_REACTIVE_OXYGEN_SPECIES		146	0.533535	1.40891	0.0138539	0.140238	1	2317	tags=30%, list=19%, signal=37%
GOBP_CALCIUM_MEDIATED_SIGNALING	GOBP_CALCIUM_MEDIATED_SIGNALING		122	0.546807	1.40858	0.0369881	0.140333	1	1717	tags=25%, list=14%, signal=29%
GOBP_NEGATIVE_REGULATION_OF_ALPHA_BETA_T_CELL_ACTIVATION	GOBP_NEGATIVE_REGULATION_OF_ALPHA_BETA_T_CELL_ACTIVATION		35	0.648293	1.40729	0.0496124	0.140512	1	2167	tags=40%, list=18%, signal=49%
GOBP_CARDIAC_VENTRICLE_DEVELOPMENT	GOBP_CARDIAC_VENTRICLE_DEVELOPMENT		56	0.595738	1.40712	0.0480349	0.140553	1	2264	tags=34%, list=19%, signal=42%
GOBP_MACROPHAGE_CYTOKINE_PRODUCTION	GOBP_MACROPHAGE_CYTOKINE_PRODUCTION		28	0.672592	1.40659	0.0583596	0.140908	1	2264	tags=36%, list=19%, signal=44%
GOBP_POSITIVE_REGULATION_OF_ORGANIC_ACID_TRANSPORT	GOBP_POSITIVE_REGULATION_OF_ORGANIC_ACID_TRANSPORT		20	0.706705	1.40664	0.0711921	0.140994	1	537	tags=15%, list=4%, signal=16%
GOBP_FLUID_TRANSPORT	GOBP_FLUID_TRANSPORT		15	0.725051	1.40572	0.0853659	0.141869	1	1331	tags=13%, list=11%, signal=15%
GOBP_REGULATION_OF_PEPTIDYL_LYSINE_ACETYLATION	GOBP_REGULATION_OF_PEPTIDYL_LYSINE_ACETYLATION		64	0.586575	1.4052	0.0364656	0.142369	1	1912	tags=27%, list=16%, signal=31%
GOBP_APOPTOTIC_SIGNALING_PATHWAY	GOBP_APOPTOTIC_SIGNALING_PATHWAY		444	0.49466	1.4045	0	0.142606	1	1957	tags=22%, list=16%, signal=25%
GOBP_RESPONSE_TO_CALCIUM_ION	GOBP_RESPONSE_TO_CALCIUM_ION		78	0.574227	1.40455	0.0285307	0.142712	1	1697	tags=22%, list=14%, signal=25%
GOBP_EPITHELIAL_CELL_PROLIFERATION	GOBP_EPITHELIAL_CELL_PROLIFERATION		223	0.51493	1.40481	0.00587544	0.142728	1	2133	tags=30%, list=18%, signal=36%
GOBP_HEMATOPOIETIC_PROGENITOR_CELL_DIFFERENTIATION	GOBP_HEMATOPOIETIC_PROGENITOR_CELL_DIFFERENTIATION		101	0.555879	1.40426	0.0241935	0.142733	1	2668	tags=40%, list=22%, signal=50%
GOBP_STEM_CELL_PROLIFERATION	GOBP_STEM_CELL_PROLIFERATION		51	0.607322	1.40459	0.0466165	0.142819	1	2334	tags=33%, list=19%, signal=41%
GOBP_CHONDROCYTE_DIFFERENTIATION	GOBP_CHONDROCYTE_DIFFERENTIATION		54	0.597972	1.40394	0.0490621	0.142974	1	2902	tags=48%, list=24%, signal=63%
GOBP_AMP_METABOLIC_PROCESS	GOBP_AMP_METABOLIC_PROCESS		18	-0.749672	-1.59712	0.0179487	0.143048	1	355	tags=11%, list=3%, signal=11%
GOBP_CEREBRAL_CORTEX_CELL_MIGRATION	GOBP_CEREBRAL_CORTEX_CELL_MIGRATION		22	0.700096	1.40363	0.0490506	0.14305	1	1765	tags=32%, list=15%, signal=37%
GOBP_RESPONSE_TO_INCREASED_OXYGEN_LEVELS	GOBP_RESPONSE_TO_INCREASED_OXYGEN_LEVELS		19	0.699495	1.40292	0.0903328	0.143093	1	1645	tags=21%, list=14%, signal=24%
GOBP_NEGATIVE_REGULATION_OF_INTRACELLULAR_SIGNAL_TRANSDUCTION	GOBP_NEGATIVE_REGULATION_OF_INTRACELLULAR_SIGNAL_TRANSDUCTION		368	0.500265	1.4037	0.00341686	0.143122	1	2063	tags=24%, list=17%, signal=28%
GOBP_SARCOMERE_ORGANIZATION	GOBP_SARCOMERE_ORGANIZATION		19	0.715689	1.40325	0.0666667	0.143162	1	1544	tags=26%, list=13%, signal=30%
GOBP_TRANSPOSITION	GOBP_TRANSPOSITION		19	0.706234	1.40335	0.0614887	0.143201	1	1701	tags=32%, list=14%, signal=37%
GOBP_NEGATIVE_REGULATION_OF_NOTCH_SIGNALING_PATHWAY	GOBP_NEGATIVE_REGULATION_OF_NOTCH_SIGNALING_PATHWAY		20	0.694016	1.40191	0.0682927	0.143214	1	2599	tags=40%, list=21%, signal=51%
GOBP_ANTIGEN_RECEPTOR_MEDIATED_SIGNALING_PATHWAY	GOBP_ANTIGEN_RECEPTOR_MEDIATED_SIGNALING_PATHWAY		192	0.514474	1.40294	0.011976	0.143218	1	1501	tags=22%, list=12%, signal=25%
GOBP_INTRINSIC_APOPTOTIC_SIGNALING_PATHWAY_IN_RESPONSE_TO_DNA_DAMAGE_BY_P53_CLASS_MEDIATOR	GOBP_INTRINSIC_APOPTOTIC_SIGNALING_PATHWAY_IN_RESPONSE_TO_DNA_DAMAGE_BY_P53_CLASS_MEDIATOR		37	0.639101	1.40218	0.0541796	0.143326	1	1421	tags=27%, list=12%, signal=31%
GOBP_REACTIVE_OXYGEN_SPECIES_METABOLIC_PROCESS	GOBP_REACTIVE_OXYGEN_SPECIES_METABOLIC_PROCESS		157	0.523163	1.40298	0.0150754	0.143338	1	2061	tags=32%, list=17%, signal=39%
GOBP_CARTILAGE_DEVELOPMENT	GOBP_CARTILAGE_DEVELOPMENT		83	0.57214	1.40194	0.0283286	0.14334	1	3188	tags=47%, list=26%, signal=63%
GOBP_REGULATION_OF_CYTOPLASMIC_TRANSPORT	GOBP_REGULATION_OF_CYTOPLASMIC_TRANSPORT		25	0.680639	1.40058	0.0759289	0.143391	1	2643	tags=36%, list=22%, signal=46%
GOBP_MONONUCLEAR_CELL_DIFFERENTIATION	GOBP_MONONUCLEAR_CELL_DIFFERENTIATION		362	0.496861	1.40094	0.00224467	0.143395	1	2068	tags=28%, list=17%, signal=33%
GOBP_NEGATIVE_REGULATION_OF_CELL_CELL_ADHESION	GOBP_NEGATIVE_REGULATION_OF_CELL_CELL_ADHESION		132	0.541033	1.40046	0.0204082	0.143395	1	2334	tags=37%, list=19%, signal=45%
GOBP_NEGATIVE_REGULATION_OF_ORGANELLE_ORGANIZATION	GOBP_NEGATIVE_REGULATION_OF_ORGANELLE_ORGANIZATION		251	0.51211	1.4025	0.00598086	0.143425	1	2214	tags=25%, list=18%, signal=31%
GOBP_STRIATED_MUSCLE_TISSUE_DEVELOPMENT	GOBP_STRIATED_MUSCLE_TISSUE_DEVELOPMENT		101	0.558727	1.4008	0.0230978	0.143426	1	1316	tags=23%, list=11%, signal=25%
GOBP_NEGATIVE_REGULATION_OF_CARBOHYDRATE_METABOLIC_PROCESS	GOBP_NEGATIVE_REGULATION_OF_CARBOHYDRATE_METABOLIC_PROCESS		34	0.649104	1.40198	0.0634675	0.143446	1	1145	tags=35%, list=9%, signal=39%
GOBP_MAMMARY_GLAND_MORPHOGENESIS	GOBP_MAMMARY_GLAND_MORPHOGENESIS		21	0.687722	1.40102	0.0657051	0.143462	1	515	tags=24%, list=4%, signal=25%
GOBP_CHONDROITIN_SULFATE_BIOSYNTHETIC_PROCESS	GOBP_CHONDROITIN_SULFATE_BIOSYNTHETIC_PROCESS		15	0.756999	1.4022	0.0759717	0.143464	1	1705	tags=47%, list=14%, signal=54%
GOBP_NEUROTRANSMITTER_SECRETION	GOBP_NEUROTRANSMITTER_SECRETION		76	0.578322	1.40063	0.0390836	0.14348	1	2238	tags=25%, list=18%, signal=30%
GOBP_POSITIVE_REGULATION_OF_LYMPHOCYTE_MIGRATION	GOBP_POSITIVE_REGULATION_OF_LYMPHOCYTE_MIGRATION		32	0.64679	1.40138	0.0575428	0.143527	1	1963	tags=41%, list=16%, signal=48%
GOBP_NEGATIVE_REGULATION_OF_GENE_EXPRESSION_EPIGENETIC	GOBP_NEGATIVE_REGULATION_OF_GENE_EXPRESSION_EPIGENETIC		69	0.577034	1.40107	0.0340426	0.14356	1	1563	tags=17%, list=13%, signal=20%
GOBP_CHLORIDE_TRANSPORT	GOBP_CHLORIDE_TRANSPORT		41	0.634826	1.4012	0.0470219	0.14357	1	1893	tags=37%, list=16%, signal=43%
GOBP_PROTEIN_K48_LINKED_DEUBIQUITINATION	GOBP_PROTEIN_K48_LINKED_DEUBIQUITINATION		27	0.671047	1.40221	0.0610933	0.143607	1	1094	tags=19%, list=9%, signal=20%
GOBP_RESPONSE_TO_STEROID_HORMONE	GOBP_RESPONSE_TO_STEROID_HORMONE		208	0.513848	1.40005	0.00979192	0.143661	1	2504	tags=30%, list=21%, signal=37%
GOBP_NEGATIVE_REGULATION_OF_ACTIN_FILAMENT_DEPOLYMERIZATION	GOBP_NEGATIVE_REGULATION_OF_ACTIN_FILAMENT_DEPOLYMERIZATION		32	0.648215	1.40138	0.0609375	0.143685	1	1483	tags=31%, list=12%, signal=36%
GOBP_REGULATION_OF_CELL_PROJECTION_ASSEMBLY	GOBP_REGULATION_OF_CELL_PROJECTION_ASSEMBLY		156	0.535156	1.39975	0.0165605	0.143708	1	2103	tags=28%, list=17%, signal=34%
GOBP_BODY_FLUID_SECRETION	GOBP_BODY_FLUID_SECRETION		47	0.613057	1.39962	0.0438729	0.143711	1	808	tags=17%, list=7%, signal=18%
GOBP_POTASSIUM_ION_TRANSPORT	GOBP_POTASSIUM_ION_TRANSPORT		81	0.571943	1.39988	0.034965	0.143712	1	1771	tags=23%, list=15%, signal=27%
GOBP_PROTEIN_PROCESSING	GOBP_PROTEIN_PROCESSING		155	0.527961	1.40009	0.016129	0.143745	1	2200	tags=26%, list=18%, signal=31%
GOBP_MICROTUBULE_POLYMERIZATION_OR_DEPOLYMERIZATION	GOBP_MICROTUBULE_POLYMERIZATION_OR_DEPOLYMERIZATION		88	0.566944	1.39904	0.0348993	0.144166	1	2033	tags=33%, list=17%, signal=39%
GOBP_POSITIVE_REGULATION_OF_INTERLEUKIN_8_PRODUCTION	GOBP_POSITIVE_REGULATION_OF_INTERLEUKIN_8_PRODUCTION		47	0.607837	1.39911	0.03698	0.144241	1	2203	tags=47%, list=18%, signal=57%
GOBP_STRIATED_MUSCLE_CELL_PROLIFERATION	GOBP_STRIATED_MUSCLE_CELL_PROLIFERATION		33	0.640902	1.39813	0.0736842	0.144974	1	2050	tags=39%, list=17%, signal=47%
GOBP_FACE_DEVELOPMENT	GOBP_FACE_DEVELOPMENT		32	0.653539	1.39825	0.058209	0.144998	1	2650	tags=47%, list=22%, signal=60%
GOBP_TRABECULA_MORPHOGENESIS	GOBP_TRABECULA_MORPHOGENESIS		25	0.669026	1.39759	0.0707395	0.145475	1	1184	tags=24%, list=10%, signal=27%
GOBP_NEGATIVE_REGULATION_OF_VIRAL_ENTRY_INTO_HOST_CELL	GOBP_NEGATIVE_REGULATION_OF_VIRAL_ENTRY_INTO_HOST_CELL		16	0.734221	1.39747	0.0861486	0.145493	1	1483	tags=44%, list=12%, signal=50%
GOBP_BODY_MORPHOGENESIS	GOBP_BODY_MORPHOGENESIS		28	0.670707	1.39722	0.0607477	0.14552	1	1390	tags=29%, list=11%, signal=32%
GOBP_POSITIVE_REGULATION_OF_CELL_DIVISION	GOBP_POSITIVE_REGULATION_OF_CELL_DIVISION		43	0.617169	1.39724	0.0557229	0.145643	1	1592	tags=16%, list=13%, signal=19%
GOBP_NEGATIVE_REGULATION_OF_DNA_METABOLIC_PROCESS	GOBP_NEGATIVE_REGULATION_OF_DNA_METABOLIC_PROCESS		103	0.553974	1.39626	0.0186916	0.146547	1	2355	tags=20%, list=19%, signal=25%
GOBP_RESPONSE_TO_XENOBIOTIC_STIMULUS	GOBP_RESPONSE_TO_XENOBIOTIC_STIMULUS		219	0.507535	1.39593	0.00828402	0.14679	1	1817	tags=23%, list=15%, signal=26%
GOBP_NEGATIVE_REGULATION_OF_TUMOR_NECROSIS_FACTOR_MEDIATED_SIGNALING_PATHWAY	GOBP_NEGATIVE_REGULATION_OF_TUMOR_NECROSIS_FACTOR_MEDIATED_SIGNALING_PATHWAY		16	0.73649	1.39568	0.0693241	0.146926	1	1090	tags=25%, list=9%, signal=27%
GOBP_LEUKOCYTE_ADHESION_TO_VASCULAR_ENDOTHELIAL_CELL	GOBP_LEUKOCYTE_ADHESION_TO_VASCULAR_ENDOTHELIAL_CELL		37	0.633558	1.39541	0.0560748	0.147165	1	1844	tags=43%, list=15%, signal=51%
GOBP_PLASMA_MEMBRANE_ORGANIZATION	GOBP_PLASMA_MEMBRANE_ORGANIZATION		93	0.563572	1.39517	0.0299728	0.147197	1	2072	tags=33%, list=17%, signal=40%
GOBP_REGULATION_OF_TRANS_SYNAPTIC_SIGNALING	GOBP_REGULATION_OF_TRANS_SYNAPTIC_SIGNALING		202	0.512358	1.39525	0.0182482	0.147254	1	2059	tags=27%, list=17%, signal=32%
GOBP_DNA_TEMPLATED_TRANSCRIPTION_ELONGATION	GOBP_DNA_TEMPLATED_TRANSCRIPTION_ELONGATION		213	0.510833	1.39487	0.0107914	0.147439	1	1916	tags=20%, list=16%, signal=23%
GOBP_REGULATION_OF_TELOMERE_CAPPING	GOBP_REGULATION_OF_TELOMERE_CAPPING		21	0.690906	1.39475	0.0668842	0.147439	1	1536	tags=14%, list=13%, signal=16%
GOBP_NEGATIVE_REGULATION_OF_COAGULATION	GOBP_NEGATIVE_REGULATION_OF_COAGULATION		22	0.683504	1.39428	0.0790774	0.147843	1	615	tags=27%, list=5%, signal=29%
GOBP_RIBOSOMAL_SMALL_SUBUNIT_ASSEMBLY	GOBP_RIBOSOMAL_SMALL_SUBUNIT_ASSEMBLY		17	-0.771324	-1.58699	0.0178117	0.147928	1	2718	tags=76%, list=22%, signal=98%
GOBP_NEGATIVE_REGULATION_OF_LYMPHOCYTE_ACTIVATION	GOBP_NEGATIVE_REGULATION_OF_LYMPHOCYTE_ACTIVATION		117	0.537747	1.39392	0.0173797	0.148149	1	2187	tags=32%, list=18%, signal=38%
GOBP_POSITIVE_REGULATION_OF_CANONICAL_WNT_SIGNALING_PATHWAY	GOBP_POSITIVE_REGULATION_OF_CANONICAL_WNT_SIGNALING_PATHWAY		65	0.579217	1.39373	0.0463768	0.148242	1	2282	tags=29%, list=19%, signal=36%
GOBP_ANATOMICAL_STRUCTURE_MATURATION	GOBP_ANATOMICAL_STRUCTURE_MATURATION		118	0.543785	1.39306	0.0169492	0.14852	1	1479	tags=25%, list=12%, signal=28%
GOBP_PROTEIN_INSERTION_INTO_MEMBRANE	GOBP_PROTEIN_INSERTION_INTO_MEMBRANE		52	-0.620374	-1.59732	0.00649351	0.148529	1	1511	tags=27%, list=12%, signal=31%
GOBP_SKELETAL_MUSCLE_ORGAN_DEVELOPMENT	GOBP_SKELETAL_MUSCLE_ORGAN_DEVELOPMENT		90	0.557847	1.39331	0.0344353	0.148643	1	1977	tags=23%, list=16%, signal=28%
GOBP_CD4_POSITIVE_ALPHA_BETA_T_CELL_CYTOKINE_PRODUCTION	GOBP_CD4_POSITIVE_ALPHA_BETA_T_CELL_CYTOKINE_PRODUCTION		15	0.736075	1.39307	0.0798046	0.148675	1	1	tags=7%, list=0%, signal=7%
GOBP_NEURAL_TUBE_PATTERNING	GOBP_NEURAL_TUBE_PATTERNING		20	0.702368	1.39309	0.0617886	0.148786	1	939	tags=20%, list=8%, signal=22%
GOBP_RESPONSE_TO_LEAD_ION	GOBP_RESPONSE_TO_LEAD_ION		15	0.73816	1.39214	0.0837359	0.149534	1	1690	tags=33%, list=14%, signal=39%
GOBP_POSITIVE_REGULATION_OF_HYDROLASE_ACTIVITY	GOBP_POSITIVE_REGULATION_OF_HYDROLASE_ACTIVITY		390	0.492784	1.39165	0.00330033	0.14987	1	2214	tags=29%, list=18%, signal=35%
GOBP_ENDOCRINE_SYSTEM_DEVELOPMENT	GOBP_ENDOCRINE_SYSTEM_DEVELOPMENT		57	0.592232	1.39177	0.05	0.149891	1	1872	tags=28%, list=15%, signal=33%
GOBP_T_CELL_DIFFERENTIATION	GOBP_T_CELL_DIFFERENTIATION		237	0.509135	1.39125	0.0105882	0.150187	1	2068	tags=27%, list=17%, signal=32%
GOBP_NEGATIVE_REGULATION_OF_KINASE_ACTIVITY	GOBP_NEGATIVE_REGULATION_OF_KINASE_ACTIVITY		158	0.522831	1.39001	0.0147783	0.150814	1	2103	tags=26%, list=17%, signal=31%
GOBP_REGULATION_OF_P38MAPK_CASCADE	GOBP_REGULATION_OF_P38MAPK_CASCADE		32	0.646679	1.39012	0.0607903	0.150842	1	1452	tags=28%, list=12%, signal=32%
GOBP_MEGAKARYOCYTE_DEVELOPMENT	GOBP_MEGAKARYOCYTE_DEVELOPMENT		19	0.711029	1.39022	0.0715474	0.150856	1	1321	tags=42%, list=11%, signal=47%
GOBP_RESPONSE_TO_PH	GOBP_RESPONSE_TO_PH		25	0.670711	1.39035	0.0587302	0.150858	1	2322	tags=40%, list=19%, signal=49%
GOBP_POSITIVE_REGULATION_OF_PROTEIN_CATABOLIC_PROCESS	GOBP_POSITIVE_REGULATION_OF_PROTEIN_CATABOLIC_PROCESS		163	0.518354	1.39056	0.0178799	0.150865	1	1875	tags=22%, list=15%, signal=26%
GOBP_NEGATIVE_REGULATION_OF_MAP_KINASE_ACTIVITY	GOBP_NEGATIVE_REGULATION_OF_MAP_KINASE_ACTIVITY		36	0.641788	1.39041	0.058193	0.150917	1	2570	tags=36%, list=21%, signal=46%
GOBP_RESPONSE_TO_PROGESTERONE	GOBP_RESPONSE_TO_PROGESTERONE		22	0.687816	1.38961	0.0870279	0.151198	1	2432	tags=45%, list=20%, signal=57%
GOBP_POSITIVE_REGULATION_OF_SMOOTH_MUSCLE_CELL_MIGRATION	GOBP_POSITIVE_REGULATION_OF_SMOOTH_MUSCLE_CELL_MIGRATION		22	0.692688	1.38916	0.0818331	0.151313	1	2317	tags=41%, list=19%, signal=51%
GOBP_NEGATIVE_REGULATION_OF_DNA_RECOMBINATION	GOBP_NEGATIVE_REGULATION_OF_DNA_RECOMBINATION		27	0.665422	1.3892	0.0671875	0.151428	1	1458	tags=15%, list=12%, signal=17%
GOBP_QUINONE_METABOLIC_PROCESS	GOBP_QUINONE_METABOLIC_PROCESS		30	-0.68274	-1.59917	0.00831025	0.151551	1	1540	tags=27%, list=13%, signal=30%
GOBP_INTERLEUKIN_10_PRODUCTION	GOBP_INTERLEUKIN_10_PRODUCTION		45	0.626291	1.38922	0.0565476	0.151568	1	1185	tags=27%, list=10%, signal=29%
GOBP_MITOCHONDRIAL_CYTOCHROME_C_OXIDASE_ASSEMBLY	GOBP_MITOCHONDRIAL_CYTOCHROME_C_OXIDASE_ASSEMBLY		20	-0.755942	-1.61086	0.0182292	0.151668	1	1118	tags=55%, list=9%, signal=60%
GOBP_REGULATION_OF_BLOOD_PRESSURE	GOBP_REGULATION_OF_BLOOD_PRESSURE		77	0.558672	1.38828	0.0478142	0.152103	1	2400	tags=36%, list=20%, signal=45%
GOBP_PROTEIN_DEMETHYLATION	GOBP_PROTEIN_DEMETHYLATION		29	0.657294	1.38837	0.0516432	0.152162	1	2090	tags=38%, list=17%, signal=46%
GOBP_NEGATIVE_REGULATION_OF_PROTEIN_CONTAINING_COMPLEX_DISASSEMBLY	GOBP_NEGATIVE_REGULATION_OF_PROTEIN_CONTAINING_COMPLEX_DISASSEMBLY		56	0.593031	1.38756	0.0390977	0.152843	1	2319	tags=39%, list=19%, signal=48%
GOBP_IMMUNOGLOBULIN_PRODUCTION	GOBP_IMMUNOGLOBULIN_PRODUCTION		139	0.525889	1.38715	0.0156047	0.152849	1	1577	tags=20%, list=13%, signal=23%
GOBP_ASSOCIATIVE_LEARNING	GOBP_ASSOCIATIVE_LEARNING		41	0.626048	1.38735	0.0718563	0.152912	1	2716	tags=39%, list=22%, signal=50%
GOBP_POSITIVE_REGULATION_OF_JUN_KINASE_ACTIVITY	GOBP_POSITIVE_REGULATION_OF_JUN_KINASE_ACTIVITY		27	0.667427	1.38722	0.080315	0.152924	1	2373	tags=44%, list=20%, signal=55%
GOBP_UNSATURATED_FATTY_ACID_BIOSYNTHETIC_PROCESS	GOBP_UNSATURATED_FATTY_ACID_BIOSYNTHETIC_PROCESS		33	-0.658775	-1.58715	0.0148368	0.153196	1	718	tags=9%, list=6%, signal=10%
GOBP_REGULATION_OF_OSTEOBLAST_DIFFERENTIATION	GOBP_REGULATION_OF_OSTEOBLAST_DIFFERENTIATION		68	0.579681	1.3866	0.0502874	0.153355	1	2026	tags=32%, list=17%, signal=39%
GOBP_PROTEIN_LIPID_COMPLEX_SUBUNIT_ORGANIZATION	GOBP_PROTEIN_LIPID_COMPLEX_SUBUNIT_ORGANIZATION		23	0.684633	1.38589	0.0725806	0.15413	1	1250	tags=26%, list=10%, signal=29%
GOBP_CELL_DIFFERENTIATION_INVOLVED_IN_KIDNEY_DEVELOPMENT	GOBP_CELL_DIFFERENTIATION_INVOLVED_IN_KIDNEY_DEVELOPMENT		26	0.666997	1.38552	0.0564784	0.1543	1	1527	tags=38%, list=13%, signal=44%
GOBP_MUSCLE_CELL_APOPTOTIC_PROCESS	GOBP_MUSCLE_CELL_APOPTOTIC_PROCESS		46	0.598647	1.38563	0.071535	0.154328	1	1151	tags=22%, list=10%, signal=24%
GOBP_INTRINSIC_APOPTOTIC_SIGNALING_PATHWAY_IN_RESPONSE_TO_ENDOPLASMIC_RETICULUM_STRESS	GOBP_INTRINSIC_APOPTOTIC_SIGNALING_PATHWAY_IN_RESPONSE_TO_ENDOPLASMIC_RETICULUM_STRESS		52	0.601703	1.38408	0.0531758	0.155347	1	1656	tags=27%, list=14%, signal=31%
GOBP_NEGATIVE_REGULATION_OF_LEUKOCYTE_CELL_CELL_ADHESION	GOBP_NEGATIVE_REGULATION_OF_LEUKOCYTE_CELL_CELL_ADHESION		97	0.550289	1.38388	0.0294906	0.155444	1	2188	tags=35%, list=18%, signal=42%
GOBP_RETROGRADE_TRANSPORT_ENDOSOME_TO_GOLGI	GOBP_RETROGRADE_TRANSPORT_ENDOSOME_TO_GOLGI		85	0.564255	1.38425	0.0408163	0.155448	1	1631	tags=18%, list=13%, signal=20%
GOBP_POSITIVE_REGULATION_OF_SMOOTHENED_SIGNALING_PATHWAY	GOBP_POSITIVE_REGULATION_OF_SMOOTHENED_SIGNALING_PATHWAY		16	0.718062	1.3841	0.0913621	0.155482	1	181	tags=19%, list=1%, signal=19%
GOBP_GRANULOCYTE_ACTIVATION	GOBP_GRANULOCYTE_ACTIVATION		39	0.629384	1.38273	0.0652504	0.155524	1	1844	tags=36%, list=15%, signal=42%
GOBP_REGULATION_OF_INTRACELLULAR_ESTROGEN_RECEPTOR_SIGNALING_PATHWAY	GOBP_REGULATION_OF_INTRACELLULAR_ESTROGEN_RECEPTOR_SIGNALING_PATHWAY		25	0.673713	1.38344	0.0741351	0.155529	1	1823	tags=28%, list=15%, signal=33%
GOBP_REGULATION_OF_DIGESTIVE_SYSTEM_PROCESS	GOBP_REGULATION_OF_DIGESTIVE_SYSTEM_PROCESS		17	0.718034	1.38334	0.0898503	0.15553	1	1688	tags=41%, list=14%, signal=48%
GOBP_INTERLEUKIN_17_PRODUCTION	GOBP_INTERLEUKIN_17_PRODUCTION		28	0.662151	1.38425	0.0603715	0.155606	1	2264	tags=46%, list=19%, signal=57%
GOBP_PEROXISOME_PROLIFERATOR_ACTIVATED_RECEPTOR_SIGNALING_PATHWAY	GOBP_PEROXISOME_PROLIFERATOR_ACTIVATED_RECEPTOR_SIGNALING_PATHWAY		15	0.734537	1.38349	0.0822148	0.155626	1	1849	tags=40%, list=15%, signal=47%
GOBP_REGULATION_OF_DENDRITE_DEVELOPMENT	GOBP_REGULATION_OF_DENDRITE_DEVELOPMENT		63	0.576863	1.38277	0.0445104	0.155642	1	2240	tags=32%, list=19%, signal=39%
GOBP_HOMOPHILIC_CELL_ADHESION_VIA_PLASMA_MEMBRANE_ADHESION_MOLECULES	GOBP_HOMOPHILIC_CELL_ADHESION_VIA_PLASMA_MEMBRANE_ADHESION_MOLECULES		34	0.624882	1.38435	0.0619195	0.155645	1	1653	tags=35%, list=14%, signal=41%
GOBP_NEGATIVE_REGULATION_OF_LIPID_TRANSPORT	GOBP_NEGATIVE_REGULATION_OF_LIPID_TRANSPORT		17	0.711487	1.38251	0.089983	0.155659	1	2624	tags=71%, list=22%, signal=90%
GOBP_RESPONSE_TO_MUSCLE_STRETCH	GOBP_RESPONSE_TO_MUSCLE_STRETCH		17	0.714409	1.38304	0.0806175	0.155732	1	1964	tags=35%, list=16%, signal=42%
GOBP_LYSOSOMAL_PROTEIN_CATABOLIC_PROCESS	GOBP_LYSOSOMAL_PROTEIN_CATABOLIC_PROCESS		16	0.719504	1.38352	0.0873288	0.155744	1	2030	tags=38%, list=17%, signal=45%
GOBP_POSITIVE_REGULATION_OF_VASCULAR_ASSOCIATED_SMOOTH_MUSCLE_CELL_PROLIFERATION	GOBP_POSITIVE_REGULATION_OF_VASCULAR_ASSOCIATED_SMOOTH_MUSCLE_CELL_PROLIFERATION		20	0.697886	1.3829	0.0889968	0.155777	1	2063	tags=45%, list=17%, signal=54%
GOBP_MEMBRANE_PROTEIN_PROTEOLYSIS	GOBP_MEMBRANE_PROTEIN_PROTEOLYSIS		42	0.611829	1.38279	0.0691729	0.155778	1	1782	tags=24%, list=15%, signal=28%
GOBP_MATURATION_OF_SSU_RRNA	GOBP_MATURATION_OF_SSU_RRNA		51	-0.614412	-1.60043	0.00931677	0.155997	1	2025	tags=27%, list=17%, signal=33%
GOBP_RESPIRATORY_CHAIN_COMPLEX_IV_ASSEMBLY	GOBP_RESPIRATORY_CHAIN_COMPLEX_IV_ASSEMBLY		25	-0.723358	-1.60434	0.0132275	0.156018	1	1118	tags=44%, list=9%, signal=48%
GOBP_NEGATIVE_REGULATION_OF_ALPHA_BETA_T_CELL_DIFFERENTIATION	GOBP_NEGATIVE_REGULATION_OF_ALPHA_BETA_T_CELL_DIFFERENTIATION		20	0.686294	1.38197	0.0799373	0.156094	1	2068	tags=50%, list=17%, signal=60%
GOBP_RETINA_DEVELOPMENT_IN_CAMERA_TYPE_EYE	GOBP_RETINA_DEVELOPMENT_IN_CAMERA_TYPE_EYE		60	0.585819	1.38174	0.0452555	0.156111	1	2252	tags=33%, list=19%, signal=41%
GOBP_REGULATION_OF_BLOOD_CIRCULATION	GOBP_REGULATION_OF_BLOOD_CIRCULATION		99	0.549593	1.38182	0.0315068	0.156135	1	2045	tags=31%, list=17%, signal=37%
GOBP_RESPONSE_TO_VITAMIN_D	GOBP_RESPONSE_TO_VITAMIN_D		18	0.712125	1.38197	0.066874	0.156253	1	3096	tags=61%, list=26%, signal=82%
GOBP_NEGATIVE_REGULATION_OF_WOUND_HEALING	GOBP_NEGATIVE_REGULATION_OF_WOUND_HEALING		31	0.641635	1.38134	0.0587326	0.156339	1	1428	tags=32%, list=12%, signal=36%
GOBP_CELL_CELL_ADHESION_VIA_PLASMA_MEMBRANE_ADHESION_MOLECULES	GOBP_CELL_CELL_ADHESION_VIA_PLASMA_MEMBRANE_ADHESION_MOLECULES		80	0.559044	1.3814	0.0411932	0.156395	1	1689	tags=30%, list=14%, signal=35%
GOBP_REGULATION_OF_CELL_CELL_ADHESION	GOBP_REGULATION_OF_CELL_CELL_ADHESION		343	0.490242	1.38094	0.00342857	0.156611	1	2068	tags=30%, list=17%, signal=36%
GOBP_CD8_POSITIVE_ALPHA_BETA_T_CELL_ACTIVATION	GOBP_CD8_POSITIVE_ALPHA_BETA_T_CELL_ACTIVATION		24	0.670443	1.38102	0.0870253	0.156646	1	2167	tags=42%, list=18%, signal=51%
GOBP_ORGANIC_CATION_TRANSPORT	GOBP_ORGANIC_CATION_TRANSPORT		25	0.658596	1.3808	0.0893142	0.15665	1	474	tags=12%, list=4%, signal=12%
GOBP_ENDODERM_DEVELOPMENT	GOBP_ENDODERM_DEVELOPMENT		40	0.62085	1.38048	0.0516432	0.156898	1	2063	tags=35%, list=17%, signal=42%
GOBP_POSITIVE_REGULATION_OF_CELL_CYCLE_CHECKPOINT	GOBP_POSITIVE_REGULATION_OF_CELL_CYCLE_CHECKPOINT		16	0.720264	1.37973	0.0842788	0.157675	1	2563	tags=31%, list=21%, signal=40%
GOBP_PLASMA_MEMBRANE_TUBULATION	GOBP_PLASMA_MEMBRANE_TUBULATION		17	0.728424	1.37936	0.0667808	0.157852	1	2072	tags=47%, list=17%, signal=57%
GOBP_POSITIVE_REGULATION_OF_ACUTE_INFLAMMATORY_RESPONSE	GOBP_POSITIVE_REGULATION_OF_ACUTE_INFLAMMATORY_RESPONSE		16	0.724285	1.37946	0.0769231	0.15789	1	1876	tags=25%, list=15%, signal=30%
GOBP_INTERLEUKIN_12_PRODUCTION	GOBP_INTERLEUKIN_12_PRODUCTION		53	0.600469	1.37901	0.071736	0.15819	1	1179	tags=23%, list=10%, signal=25%
GOBP_DETECTION_OF_MECHANICAL_STIMULUS	GOBP_DETECTION_OF_MECHANICAL_STIMULUS		20	0.701775	1.37859	0.0848287	0.158289	1	2322	tags=30%, list=19%, signal=37%
GOBP_CALCIUM_ION_IMPORT_ACROSS_PLASMA_MEMBRANE	GOBP_CALCIUM_ION_IMPORT_ACROSS_PLASMA_MEMBRANE		17	-0.768433	-1.57729	0.0120773	0.158336	1	245	tags=12%, list=2%, signal=12%
GOBP_REGULATION_OF_PLASMA_LIPOPROTEIN_PARTICLE_LEVELS	GOBP_REGULATION_OF_PLASMA_LIPOPROTEIN_PARTICLE_LEVELS		38	0.623633	1.37864	0.065449	0.158368	1	1594	tags=32%, list=13%, signal=36%
GOBP_POSITIVE_REGULATION_OF_T_CELL_MIGRATION	GOBP_POSITIVE_REGULATION_OF_T_CELL_MIGRATION		27	0.657364	1.3787	0.0757342	0.158443	1	1963	tags=44%, list=16%, signal=53%
GOBP_NEGATIVE_REGULATION_OF_PROTEIN_SERINE_THREONINE_KINASE_ACTIVITY	GOBP_NEGATIVE_REGULATION_OF_PROTEIN_SERINE_THREONINE_KINASE_ACTIVITY		78	0.561823	1.37834	0.0402878	0.158469	1	2078	tags=24%, list=17%, signal=29%
GOBP_REGULATION_OF_OSTEOCLAST_DIFFERENTIATION	GOBP_REGULATION_OF_OSTEOCLAST_DIFFERENTIATION		46	0.600179	1.37782	0.0623145	0.158537	1	2196	tags=39%, list=18%, signal=48%
GOBP_REGULATION_OF_VASCULAR_PERMEABILITY	GOBP_REGULATION_OF_VASCULAR_PERMEABILITY		20	0.691468	1.37789	0.0871632	0.158603	1	1779	tags=45%, list=15%, signal=53%
GOBP_RHYTHMIC_PROCESS	GOBP_RHYTHMIC_PROCESS		170	0.516058	1.37794	0.0139771	0.158698	1	2883	tags=34%, list=24%, signal=44%
GOBP_POSITIVE_REGULATION_OF_CYTOSOLIC_CALCIUM_ION_CONCENTRATION_INVOLVED_IN_PHOSPHOLIPASE_C_ACTIVATING_G_PROTEIN_COUPLED_SIGNALING_PATHWAY	GOBP_POSITIVE_REGULATION_OF_CYTOSOLIC_CALCIUM_ION_CONCENTRATION_INVOLVED_IN_PHOSPHOLIPASE_C_ACTIVATING_G_PROTEIN_COUPLED_SIGNALING_PATHWAY		15	0.728973	1.37799	0.0833333	0.158795	1	2336	tags=47%, list=19%, signal=58%
GOBP_HETEROCHROMATIN_ORGANIZATION	GOBP_HETEROCHROMATIN_ORGANIZATION		68	0.573757	1.37735	0.0512821	0.158967	1	1563	tags=18%, list=13%, signal=20%
GOBP_POSITIVE_REGULATION_OF_CELL_CYCLE_G2_M_PHASE_TRANSITION	GOBP_POSITIVE_REGULATION_OF_CELL_CYCLE_G2_M_PHASE_TRANSITION		22	0.691217	1.37709	0.0776545	0.159134	1	1513	tags=23%, list=12%, signal=26%
GOBP_NEGATIVE_REGULATION_OF_CELLULAR_RESPONSE_TO_INSULIN_STIMULUS	GOBP_NEGATIVE_REGULATION_OF_CELLULAR_RESPONSE_TO_INSULIN_STIMULUS		28	0.667526	1.3766	0.0933126	0.159639	1	1630	tags=36%, list=13%, signal=41%
GOBP_SELECTIVE_AUTOPHAGY	GOBP_SELECTIVE_AUTOPHAGY		73	0.566355	1.37646	0.0589849	0.159649	1	2105	tags=26%, list=17%, signal=31%
GOBP_APPENDAGE_DEVELOPMENT	GOBP_APPENDAGE_DEVELOPMENT		79	0.559424	1.3758	0.0428769	0.160264	1	1390	tags=22%, list=11%, signal=24%
GOBP_RESPONSE_TO_PEPTIDE_HORMONE	GOBP_RESPONSE_TO_PEPTIDE_HORMONE		249	0.504785	1.37586	0.00965018	0.160328	1	2023	tags=26%, list=17%, signal=31%
GOBP_ACTIN_CYTOSKELETON_REORGANIZATION	GOBP_ACTIN_CYTOSKELETON_REORGANIZATION		77	0.566621	1.37546	0.0472222	0.160567	1	1816	tags=32%, list=15%, signal=38%
GOBP_NEGATIVE_REGULATION_OF_ENDOCYTOSIS	GOBP_NEGATIVE_REGULATION_OF_ENDOCYTOSIS		38	0.628689	1.37515	0.0676923	0.160696	1	2047	tags=26%, list=17%, signal=32%
GOBP_RESPONSE_TO_SALT_STRESS	GOBP_RESPONSE_TO_SALT_STRESS		17	0.714001	1.37526	0.0863192	0.160709	1	1543	tags=24%, list=13%, signal=27%
GOBP_REGULATION_OF_INFLAMMATORY_RESPONSE	GOBP_REGULATION_OF_INFLAMMATORY_RESPONSE		241	0.499242	1.37498	0.011976	0.160765	1	2068	tags=32%, list=17%, signal=37%
GOBP_REGULATION_OF_FATTY_ACID_BIOSYNTHETIC_PROCESS	GOBP_REGULATION_OF_FATTY_ACID_BIOSYNTHETIC_PROCESS		27	0.651403	1.37439	0.077044	0.161395	1	2480	tags=30%, list=20%, signal=37%
GOBP_NEGATIVE_REGULATION_OF_INTERLEUKIN_8_PRODUCTION	GOBP_NEGATIVE_REGULATION_OF_INTERLEUKIN_8_PRODUCTION		16	0.708493	1.374	0.0711864	0.161605	1	2061	tags=38%, list=17%, signal=45%
GOBP_NEGATIVE_REGULATION_OF_MACROAUTOPHAGY	GOBP_NEGATIVE_REGULATION_OF_MACROAUTOPHAGY		32	0.635005	1.37378	0.0647709	0.161713	1	2685	tags=41%, list=22%, signal=52%
GOBP_DECIDUALIZATION	GOBP_DECIDUALIZATION		16	0.716874	1.37402	0.0819936	0.161731	1	2294	tags=44%, list=19%, signal=54%
GOBP_REGULATION_OF_LAMELLIPODIUM_ASSEMBLY	GOBP_REGULATION_OF_LAMELLIPODIUM_ASSEMBLY		28	0.660868	1.37357	0.0712025	0.161835	1	2237	tags=36%, list=18%, signal=44%
GOBP_FAT_CELL_DIFFERENTIATION	GOBP_FAT_CELL_DIFFERENTIATION		142	0.523227	1.37337	0.0255102	0.16194	1	2282	tags=30%, list=19%, signal=37%
GOBP_REGULATION_OF_EPITHELIAL_TO_MESENCHYMAL_TRANSITION	GOBP_REGULATION_OF_EPITHELIAL_TO_MESENCHYMAL_TRANSITION		52	0.595798	1.37307	0.0631424	0.162158	1	2364	tags=37%, list=20%, signal=45%
GOBP_REGULATION_OF_PROTEIN_CONTAINING_COMPLEX_DISASSEMBLY	GOBP_REGULATION_OF_PROTEIN_CONTAINING_COMPLEX_DISASSEMBLY		92	0.549893	1.37276	0.0468541	0.162256	1	2319	tags=35%, list=19%, signal=43%
GOBP_REGULATION_OF_MAST_CELL_ACTIVATION_INVOLVED_IN_IMMUNE_RESPONSE	GOBP_REGULATION_OF_MAST_CELL_ACTIVATION_INVOLVED_IN_IMMUNE_RESPONSE		25	0.671991	1.37262	0.0740158	0.162277	1	1229	tags=36%, list=10%, signal=40%
GOBP_OVULATION_CYCLE	GOBP_OVULATION_CYCLE		30	0.645436	1.37283	0.0753532	0.162326	1	2865	tags=43%, list=24%, signal=57%
GOBP_IMPORT_INTO_NUCLEUS	GOBP_IMPORT_INTO_NUCLEUS		127	0.527094	1.37223	0.0375648	0.162658	1	1964	tags=24%, list=16%, signal=29%
GOBP_VASCULAR_ENDOTHELIAL_GROWTH_FACTOR_SIGNALING_PATHWAY	GOBP_VASCULAR_ENDOTHELIAL_GROWTH_FACTOR_SIGNALING_PATHWAY		18	0.720575	1.37138	0.0949264	0.162832	1	609	tags=17%, list=5%, signal=18%
GOBP_MICROVILLUS_ORGANIZATION	GOBP_MICROVILLUS_ORGANIZATION		22	0.676337	1.37127	0.076324	0.162832	1	2240	tags=36%, list=19%, signal=45%
GOBP_SEX_DIFFERENTIATION	GOBP_SEX_DIFFERENTIATION		128	0.526814	1.37148	0.0382586	0.162866	1	2046	tags=28%, list=17%, signal=33%
GOBP_ENDOSOMAL_TRANSPORT	GOBP_ENDOSOMAL_TRANSPORT		207	0.508229	1.37152	0.0145631	0.162958	1	2200	tags=23%, list=18%, signal=28%
GOBP_ACTIN_FILAMENT_ORGANIZATION	GOBP_ACTIN_FILAMENT_ORGANIZATION		290	0.495729	1.3716	0.0116686	0.163017	1	2149	tags=28%, list=18%, signal=33%
GOBP_POSITIVE_REGULATION_OF_PROTEIN_BINDING	GOBP_POSITIVE_REGULATION_OF_PROTEIN_BINDING		65	0.575776	1.37097	0.0581395	0.163042	1	2363	tags=34%, list=20%, signal=42%
GOBP_NEGATIVE_REGULATION_OF_OSTEOBLAST_DIFFERENTIATION	GOBP_NEGATIVE_REGULATION_OF_OSTEOBLAST_DIFFERENTIATION		24	0.672493	1.37168	0.0931677	0.163074	1	2377	tags=46%, list=20%, signal=57%
GOBP_FACE_MORPHOGENESIS	GOBP_FACE_MORPHOGENESIS		18	0.712997	1.37061	0.0710974	0.163142	1	1227	tags=33%, list=10%, signal=37%
GOBP_POSITIVE_REGULATION_OF_MONOOXYGENASE_ACTIVITY	GOBP_POSITIVE_REGULATION_OF_MONOOXYGENASE_ACTIVITY		18	0.705653	1.3717	0.0943396	0.163196	1	1927	tags=44%, list=16%, signal=53%
GOBP_REGULATION_OF_NEUROBLAST_PROLIFERATION	GOBP_REGULATION_OF_NEUROBLAST_PROLIFERATION		16	0.728071	1.37067	0.0934426	0.163221	1	3002	tags=50%, list=25%, signal=66%
GOBP_TOLL_LIKE_RECEPTOR_2_SIGNALING_PATHWAY	GOBP_TOLL_LIKE_RECEPTOR_2_SIGNALING_PATHWAY		16	0.714702	1.37032	0.0938024	0.163331	1	2935	tags=69%, list=24%, signal=91%
GOBP_AMINO_ACID_IMPORT_ACROSS_PLASMA_MEMBRANE	GOBP_AMINO_ACID_IMPORT_ACROSS_PLASMA_MEMBRANE		25	0.664244	1.36997	0.0991735	0.163546	1	1654	tags=24%, list=14%, signal=28%
GOBP_POSITIVE_REGULATION_OF_EPITHELIAL_TO_MESENCHYMAL_TRANSITION	GOBP_POSITIVE_REGULATION_OF_EPITHELIAL_TO_MESENCHYMAL_TRANSITION		32	0.634688	1.37	0.0853659	0.163646	1	2364	tags=38%, list=20%, signal=46%
GOBP_NEGATIVE_REGULATION_OF_CANONICAL_WNT_SIGNALING_PATHWAY	GOBP_NEGATIVE_REGULATION_OF_CANONICAL_WNT_SIGNALING_PATHWAY		73	0.563015	1.36929	0.0617284	0.163989	1	1681	tags=29%, list=14%, signal=33%
GOBP_POSITIVE_REGULATION_OF_LEUKOCYTE_CHEMOTAXIS	GOBP_POSITIVE_REGULATION_OF_LEUKOCYTE_CHEMOTAXIS		63	0.569881	1.36937	0.0583942	0.164042	1	1998	tags=27%, list=17%, signal=32%
GOBP_PHENOL_CONTAINING_COMPOUND_BIOSYNTHETIC_PROCESS	GOBP_PHENOL_CONTAINING_COMPOUND_BIOSYNTHETIC_PROCESS		15	0.724002	1.36944	0.102007	0.16411	1	1690	tags=33%, list=14%, signal=39%
GOBP_NEURON_PROJECTION_ORGANIZATION	GOBP_NEURON_PROJECTION_ORGANIZATION		56	0.593988	1.36848	0.0595745	0.164635	1	2102	tags=29%, list=17%, signal=34%
GOBP_POSITIVE_REGULATION_OF_REGULATORY_T_CELL_DIFFERENTIATION	GOBP_POSITIVE_REGULATION_OF_REGULATORY_T_CELL_DIFFERENTIATION		21	0.680839	1.36835	0.106209	0.164647	1	2568	tags=52%, list=21%, signal=66%
GOBP_REGULATION_OF_T_CELL_MEDIATED_IMMUNITY	GOBP_REGULATION_OF_T_CELL_MEDIATED_IMMUNITY		73	0.562596	1.36857	0.0645161	0.164687	1	2236	tags=33%, list=18%, signal=40%
GOBP_EPHRIN_RECEPTOR_SIGNALING_PATHWAY	GOBP_EPHRIN_RECEPTOR_SIGNALING_PATHWAY		28	0.652851	1.3686	0.0660066	0.164801	1	2081	tags=43%, list=17%, signal=52%
GOBP_TAXIS	GOBP_TAXIS		311	0.488818	1.36798	0.0101466	0.164918	1	2100	tags=31%, list=17%, signal=36%
GOBP_EMBRYONIC_SKELETAL_SYSTEM_MORPHOGENESIS	GOBP_EMBRYONIC_SKELETAL_SYSTEM_MORPHOGENESIS		31	0.642006	1.36775	0.0665635	0.165047	1	2416	tags=35%, list=20%, signal=44%
GOBP_REGULATION_OF_CYTOSKELETON_ORGANIZATION	GOBP_REGULATION_OF_CYTOSKELETON_ORGANIZATION		354	0.485683	1.36721	0.00336323	0.165559	1	1764	tags=23%, list=15%, signal=27%
GOBP_NEURAL_RETINA_DEVELOPMENT	GOBP_NEURAL_RETINA_DEVELOPMENT		24	0.661955	1.36664	0.0897436	0.166104	1	1726	tags=38%, list=14%, signal=44%
GOBP_MAMMARY_GLAND_DUCT_MORPHOGENESIS	GOBP_MAMMARY_GLAND_DUCT_MORPHOGENESIS		15	0.719611	1.36634	0.102142	0.166203	1	515	tags=20%, list=4%, signal=21%
GOBP_ALPHA_BETA_T_CELL_PROLIFERATION	GOBP_ALPHA_BETA_T_CELL_PROLIFERATION		40	0.609273	1.36635	0.0771605	0.166358	1	2167	tags=33%, list=18%, signal=39%
GOBP_STEROL_METABOLIC_PROCESS	GOBP_STEROL_METABOLIC_PROCESS		94	0.549145	1.36604	0.0381992	0.166441	1	2228	tags=28%, list=18%, signal=34%
GOBP_ANDROGEN_RECEPTOR_SIGNALING_PATHWAY	GOBP_ANDROGEN_RECEPTOR_SIGNALING_PATHWAY		35	0.631091	1.36592	0.0822981	0.166446	1	1055	tags=23%, list=9%, signal=25%
GOBP_REGULATION_OF_CELLULAR_RESPONSE_TO_INSULIN_STIMULUS	GOBP_REGULATION_OF_CELLULAR_RESPONSE_TO_INSULIN_STIMULUS		48	0.596297	1.36577	0.0637037	0.166471	1	2656	tags=42%, list=22%, signal=53%
GOBP_REGULATION_OF_SYSTEMIC_ARTERIAL_BLOOD_PRESSURE_MEDIATED_BY_A_CHEMICAL_SIGNAL	GOBP_REGULATION_OF_SYSTEMIC_ARTERIAL_BLOOD_PRESSURE_MEDIATED_BY_A_CHEMICAL_SIGNAL		17	0.697951	1.36562	0.108414	0.166515	1	1204	tags=24%, list=10%, signal=26%
GOBP_NEGATIVE_REGULATION_OF_ADAPTIVE_IMMUNE_RESPONSE	GOBP_NEGATIVE_REGULATION_OF_ADAPTIVE_IMMUNE_RESPONSE		50	0.59508	1.36542	0.0607815	0.166607	1	2068	tags=36%, list=17%, signal=43%
GOBP_EPIBOLY	GOBP_EPIBOLY		25	0.672837	1.36511	0.0817901	0.166702	1	3013	tags=48%, list=25%, signal=64%
GOBP_RESPONSE_TO_ORGANOPHOSPHORUS	GOBP_RESPONSE_TO_ORGANOPHOSPHORUS		73	0.559453	1.36521	0.0437853	0.166731	1	1729	tags=33%, list=14%, signal=38%
GOBP_NEUROMUSCULAR_JUNCTION_DEVELOPMENT	GOBP_NEUROMUSCULAR_JUNCTION_DEVELOPMENT		28	0.647705	1.36397	0.0952381	0.168193	1	1986	tags=32%, list=16%, signal=38%
GOBP_GROWTH_HORMONE_RECEPTOR_SIGNALING_PATHWAY	GOBP_GROWTH_HORMONE_RECEPTOR_SIGNALING_PATHWAY		18	0.702016	1.36339	0.0889621	0.168794	1	1627	tags=44%, list=13%, signal=51%
GOBP_AMINE_BIOSYNTHETIC_PROCESS	GOBP_AMINE_BIOSYNTHETIC_PROCESS		21	0.680492	1.36309	0.0870229	0.169016	1	1082	tags=19%, list=9%, signal=21%
GOBP_UBIQUINONE_METABOLIC_PROCESS	GOBP_UBIQUINONE_METABOLIC_PROCESS		18	-0.741836	-1.54902	0.0261097	0.169227	1	1540	tags=28%, list=13%, signal=32%
GOBP_REGULATION_OF_MITOCHONDRIAL_GENE_EXPRESSION	GOBP_REGULATION_OF_MITOCHONDRIAL_GENE_EXPRESSION		29	-0.675553	-1.55802	0.0225352	0.169473	1	2342	tags=45%, list=19%, signal=55%
GOBP_CEREBRAL_CORTEX_DEVELOPMENT	GOBP_CEREBRAL_CORTEX_DEVELOPMENT		62	0.576906	1.36204	0.0584879	0.16965	1	1821	tags=24%, list=15%, signal=28%
GOBP_PODOSOME_ASSEMBLY	GOBP_PODOSOME_ASSEMBLY		15	0.72871	1.36211	0.101286	0.169717	1	2072	tags=40%, list=17%, signal=48%
GOBP_NEGATIVE_REGULATION_OF_TRANSFORMING_GROWTH_FACTOR_BETA_RECEPTOR_SIGNALING_PATHWAY	GOBP_NEGATIVE_REGULATION_OF_TRANSFORMING_GROWTH_FACTOR_BETA_RECEPTOR_SIGNALING_PATHWAY		56	0.581142	1.36218	0.0578871	0.169784	1	1824	tags=29%, list=15%, signal=33%
GOBP_SEMAPHORIN_PLEXIN_SIGNALING_PATHWAY	GOBP_SEMAPHORIN_PLEXIN_SIGNALING_PATHWAY		23	0.675323	1.36221	0.0808581	0.169909	1	1580	tags=35%, list=13%, signal=40%
GOBP_NEGATIVE_REGULATION_OF_PROTEOLYSIS_INVOLVED_IN_PROTEIN_CATABOLIC_PROCESS	GOBP_NEGATIVE_REGULATION_OF_PROTEOLYSIS_INVOLVED_IN_PROTEIN_CATABOLIC_PROCESS		52	0.588476	1.36223	0.0631424	0.17004	1	1091	tags=19%, list=9%, signal=21%
GOBP_HEMATOPOIETIC_STEM_CELL_DIFFERENTIATION	GOBP_HEMATOPOIETIC_STEM_CELL_DIFFERENTIATION		28	0.64313	1.36159	0.0907692	0.170098	1	3149	tags=46%, list=26%, signal=63%
GOBP_MYD88_DEPENDENT_TOLL_LIKE_RECEPTOR_SIGNALING_PATHWAY	GOBP_MYD88_DEPENDENT_TOLL_LIKE_RECEPTOR_SIGNALING_PATHWAY		23	0.669274	1.36136	0.0943396	0.170257	1	2203	tags=39%, list=18%, signal=48%
GOBP_HYDROGEN_PEROXIDE_CATABOLIC_PROCESS	GOBP_HYDROGEN_PEROXIDE_CATABOLIC_PROCESS		21	0.678253	1.36121	0.0995185	0.170297	1	1546	tags=33%, list=13%, signal=38%
GOBP_REGULATION_OF_MITOCHONDRIAL_TRANSLATION	GOBP_REGULATION_OF_MITOCHONDRIAL_TRANSLATION		25	-0.688094	-1.56048	0.0309598	0.17035	1	1922	tags=44%, list=16%, signal=52%
GOBP_MICROVILLUS_ASSEMBLY	GOBP_MICROVILLUS_ASSEMBLY		19	0.692288	1.36071	0.0936508	0.170505	1	1539	tags=26%, list=13%, signal=30%
GOBP_POSITIVE_REGULATION_OF_CYSTEINE_TYPE_ENDOPEPTIDASE_ACTIVITY	GOBP_POSITIVE_REGULATION_OF_CYSTEINE_TYPE_ENDOPEPTIDASE_ACTIVITY		108	0.531432	1.3608	0.0459318	0.170515	1	2019	tags=29%, list=17%, signal=34%
GOBP_LYMPHOCYTE_ACTIVATION_INVOLVED_IN_IMMUNE_RESPONSE	GOBP_LYMPHOCYTE_ACTIVATION_INVOLVED_IN_IMMUNE_RESPONSE		158	0.514325	1.36088	0.0150943	0.17058	1	1967	tags=28%, list=16%, signal=33%
GOBP_SIGNAL_RELEASE	GOBP_SIGNAL_RELEASE		233	0.497975	1.35969	0.0121951	0.171381	1	2047	tags=22%, list=17%, signal=26%
GOBP_VIRAL_RNA_GENOME_REPLICATION	GOBP_VIRAL_RNA_GENOME_REPLICATION		23	0.651445	1.35992	0.0842788	0.171407	1	1049	tags=22%, list=9%, signal=24%
GOBP_REGULATION_OF_METAL_ION_TRANSPORT	GOBP_REGULATION_OF_METAL_ION_TRANSPORT		208	0.506369	1.35955	0.0168878	0.171414	1	1729	tags=26%, list=14%, signal=30%
GOBP_REGULATION_OF_CELL_SUBSTRATE_JUNCTION_ORGANIZATION	GOBP_REGULATION_OF_CELL_SUBSTRATE_JUNCTION_ORGANIZATION		48	0.596367	1.35977	0.0696296	0.171454	1	2320	tags=40%, list=19%, signal=49%
GOBP_MITOCHONDRIAL_RESPIRATORY_CHAIN_COMPLEX_ASSEMBLY	GOBP_MITOCHONDRIAL_RESPIRATORY_CHAIN_COMPLEX_ASSEMBLY		90	-0.542983	-1.56552	0	0.172864	1	1822	tags=51%, list=15%, signal=60%
GOBP_INTRA_GOLGI_VESICLE_MEDIATED_TRANSPORT	GOBP_INTRA_GOLGI_VESICLE_MEDIATED_TRANSPORT		30	0.635278	1.35809	0.0835913	0.173043	1	2975	tags=33%, list=25%, signal=44%
GOBP_DEVELOPMENTAL_MATURATION	GOBP_DEVELOPMENTAL_MATURATION		146	0.515401	1.35817	0.0347938	0.173083	1	1821	tags=25%, list=15%, signal=29%
GOBP_RRNA_MODIFICATION	GOBP_RRNA_MODIFICATION		32	-0.649831	-1.54963	0.00810811	0.173117	1	2037	tags=34%, list=17%, signal=41%
GOBP_PROTEIN_CATABOLIC_PROCESS_IN_THE_VACUOLE	GOBP_PROTEIN_CATABOLIC_PROCESS_IN_THE_VACUOLE		18	0.695478	1.35781	0.0878939	0.173118	1	2030	tags=33%, list=17%, signal=40%
GOBP_NEGATIVE_REGULATION_OF_SMALL_GTPASE_MEDIATED_SIGNAL_TRANSDUCTION	GOBP_NEGATIVE_REGULATION_OF_SMALL_GTPASE_MEDIATED_SIGNAL_TRANSDUCTION		38	0.619779	1.35818	0.0816944	0.173227	1	2716	tags=39%, list=22%, signal=51%
GOBP_CLATHRIN_DEPENDENT_ENDOCYTOSIS	GOBP_CLATHRIN_DEPENDENT_ENDOCYTOSIS		38	0.61295	1.35782	0.0811209	0.173256	1	2339	tags=42%, list=19%, signal=52%
GOBP_CARBOXYLIC_ACID_TRANSPORT	GOBP_CARBOXYLIC_ACID_TRANSPORT		125	0.518064	1.35733	0.0388098	0.17331	1	1525	tags=16%, list=13%, signal=18%
GOBP_NECROTIC_CELL_DEATH	GOBP_NECROTIC_CELL_DEATH		54	0.576712	1.35739	0.0718654	0.173392	1	2605	tags=33%, list=22%, signal=42%
GOBP_NEGATIVE_REGULATION_OF_GROWTH	GOBP_NEGATIVE_REGULATION_OF_GROWTH		146	0.518311	1.35742	0.0294872	0.17349	1	2457	tags=29%, list=20%, signal=37%
GOBP_RESPONSE_TO_TUMOR_CELL	GOBP_RESPONSE_TO_TUMOR_CELL		32	0.631869	1.35664	0.0985916	0.173791	1	2236	tags=38%, list=18%, signal=46%
GOBP_PROTEIN_K63_LINKED_UBIQUITINATION	GOBP_PROTEIN_K63_LINKED_UBIQUITINATION		48	0.59417	1.35682	0.0795287	0.173843	1	1100	tags=17%, list=9%, signal=18%
GOBP_CELL_GROWTH	GOBP_CELL_GROWTH		303	0.485744	1.3567	0.00686499	0.173883	1	1714	tags=21%, list=14%, signal=24%
GOBP_CHROMATIN_ORGANIZATION	GOBP_CHROMATIN_ORGANIZATION		450	0.480034	1.35641	0.00326442	0.173944	1	2636	tags=28%, list=22%, signal=35%
GOBP_AORTA_MORPHOGENESIS	GOBP_AORTA_MORPHOGENESIS		15	0.725905	1.35607	0.100639	0.174277	1	1027	tags=33%, list=8%, signal=36%
GOBP_REGULATION_OF_PH	GOBP_REGULATION_OF_PH		59	0.56385	1.35586	0.0764791	0.174413	1	2122	tags=27%, list=18%, signal=33%
GOBP_REGULATION_OF_INFLAMMATORY_RESPONSE_TO_ANTIGENIC_STIMULUS	GOBP_REGULATION_OF_INFLAMMATORY_RESPONSE_TO_ANTIGENIC_STIMULUS		31	0.631763	1.35533	0.0814332	0.174966	1	1987	tags=32%, list=16%, signal=38%
GOBP_PROTEIN_POLYMERIZATION	GOBP_PROTEIN_POLYMERIZATION		202	0.498974	1.35497	0.0172626	0.175285	1	1794	tags=28%, list=15%, signal=32%
GOBP_RESPONSE_TO_INSULIN	GOBP_RESPONSE_TO_INSULIN		179	0.505611	1.35479	0.0135635	0.175361	1	2023	tags=27%, list=17%, signal=32%
GOBP_MATURATION_OF_LSU_RRNA	GOBP_MATURATION_OF_LSU_RRNA		27	-0.681024	-1.56069	0.0325	0.175521	1	1583	tags=30%, list=13%, signal=34%
GOBP_REGULATION_OF_INTRACELLULAR_PROTEIN_TRANSPORT	GOBP_REGULATION_OF_INTRACELLULAR_PROTEIN_TRANSPORT		178	0.508175	1.35424	0.0207317	0.175596	1	1109	tags=10%, list=9%, signal=11%
GOBP_RESPONSE_TO_PURINE_CONTAINING_COMPOUND	GOBP_RESPONSE_TO_PURINE_CONTAINING_COMPOUND		82	0.552002	1.35431	0.0460251	0.175675	1	1729	tags=28%, list=14%, signal=33%
GOBP_TYPE_2_IMMUNE_RESPONSE	GOBP_TYPE_2_IMMUNE_RESPONSE		28	0.647963	1.35437	0.0827922	0.175744	1	1630	tags=29%, list=13%, signal=33%
GOBP_HEPARAN_SULFATE_PROTEOGLYCAN_BIOSYNTHETIC_PROCESS	GOBP_HEPARAN_SULFATE_PROTEOGLYCAN_BIOSYNTHETIC_PROCESS		19	0.688523	1.353	0.10306	0.175957	1	1705	tags=26%, list=14%, signal=31%
GOBP_REGULATION_OF_MEMBRANE_LIPID_DISTRIBUTION	GOBP_REGULATION_OF_MEMBRANE_LIPID_DISTRIBUTION		39	0.607817	1.35287	0.086072	0.175999	1	1847	tags=31%, list=15%, signal=36%
GOBP_RESPONSE_TO_NITRIC_OXIDE	GOBP_RESPONSE_TO_NITRIC_OXIDE		15	0.714263	1.35307	0.115917	0.176005	1	71	tags=7%, list=1%, signal=7%
GOBP_POSITIVE_REGULATION_OF_I_KAPPAB_KINASE_NF_KAPPAB_SIGNALING	GOBP_POSITIVE_REGULATION_OF_I_KAPPAB_KINASE_NF_KAPPAB_SIGNALING		153	0.508198	1.35376	0.0251572	0.17606	1	2274	tags=27%, list=19%, signal=33%
GOBP_POSITIVE_REGULATION_OF_CHROMOSOME_SEPARATION	GOBP_POSITIVE_REGULATION_OF_CHROMOSOME_SEPARATION		21	0.674206	1.35308	0.085	0.176153	1	984	tags=19%, list=8%, signal=21%
GOBP_CARBOHYDRATE_HOMEOSTASIS	GOBP_CARBOHYDRATE_HOMEOSTASIS		140	0.516176	1.35318	0.0478655	0.176176	1	1821	tags=21%, list=15%, signal=25%
GOBP_VENTRAL_SPINAL_CORD_DEVELOPMENT	GOBP_VENTRAL_SPINAL_CORD_DEVELOPMENT		18	0.705666	1.35327	0.116638	0.176211	1	2056	tags=50%, list=17%, signal=60%
GOBP_NEGATIVE_REGULATION_OF_WNT_SIGNALING_PATHWAY	GOBP_NEGATIVE_REGULATION_OF_WNT_SIGNALING_PATHWAY		89	0.550693	1.35352	0.0431849	0.176226	1	1558	tags=27%, list=13%, signal=31%
GOBP_HISTONE_METHYLATION	GOBP_HISTONE_METHYLATION		135	0.519766	1.35247	0.0335484	0.176237	1	1898	tags=22%, list=16%, signal=26%
GOBP_REGULATION_OF_POTASSIUM_ION_TRANSPORT	GOBP_REGULATION_OF_POTASSIUM_ION_TRANSPORT		41	0.61702	1.35221	0.0661654	0.176282	1	2045	tags=32%, list=17%, signal=38%
GOBP_AUTOPHAGY_OF_NUCLEUS	GOBP_AUTOPHAGY_OF_NUCLEUS		16	0.710978	1.35232	0.106667	0.176295	1	2820	tags=44%, list=23%, signal=57%
GOBP_SENSORY_PERCEPTION_OF_CHEMICAL_STIMULUS	GOBP_SENSORY_PERCEPTION_OF_CHEMICAL_STIMULUS		26	0.65191	1.35333	0.0973312	0.176298	1	1567	tags=27%, list=13%, signal=31%
GOBP_REGULATION_OF_PROTEIN_SERINE_THREONINE_KINASE_ACTIVITY	GOBP_REGULATION_OF_PROTEIN_SERINE_THREONINE_KINASE_ACTIVITY		251	0.489141	1.35208	0.0186263	0.176315	1	2078	tags=28%, list=17%, signal=33%
GOBP_PROTEIN_LOCALIZATION_TO_MICROTUBULE	GOBP_PROTEIN_LOCALIZATION_TO_MICROTUBULE		15	0.709965	1.35248	0.112795	0.176376	1	2205	tags=47%, list=18%, signal=57%
GOBP_MODULATION_OF_EXCITATORY_POSTSYNAPTIC_POTENTIAL	GOBP_MODULATION_OF_EXCITATORY_POSTSYNAPTIC_POTENTIAL		18	0.687813	1.35191	0.101587	0.176381	1	1668	tags=22%, list=14%, signal=26%
GOBP_ESTABLISHMENT_OF_PROTEIN_LOCALIZATION_TO_VACUOLE	GOBP_ESTABLISHMENT_OF_PROTEIN_LOCALIZATION_TO_VACUOLE		52	0.584342	1.35168	0.0682788	0.176553	1	1691	tags=27%, list=14%, signal=31%
GOBP_PURINE_NUCLEOTIDE_CATABOLIC_PROCESS	GOBP_PURINE_NUCLEOTIDE_CATABOLIC_PROCESS		35	-0.639676	-1.55042	0.0193906	0.176803	1	819	tags=14%, list=7%, signal=15%
GOBP_REGULATION_OF_MULTICELLULAR_ORGANISM_GROWTH	GOBP_REGULATION_OF_MULTICELLULAR_ORGANISM_GROWTH		39	0.605345	1.35137	0.0837209	0.17684	1	2683	tags=36%, list=22%, signal=46%
GOBP_PROTEIN_DNA_COMPLEX_DISASSEMBLY	GOBP_PROTEIN_DNA_COMPLEX_DISASSEMBLY		18	0.690403	1.35123	0.114148	0.176911	1	1929	tags=28%, list=16%, signal=33%
GOBP_SKELETAL_SYSTEM_MORPHOGENESIS	GOBP_SKELETAL_SYSTEM_MORPHOGENESIS		98	0.538523	1.35081	0.0386152	0.17701	1	2416	tags=34%, list=20%, signal=42%
GOBP_REGULATION_OF_STEM_CELL_PROLIFERATION	GOBP_REGULATION_OF_STEM_CELL_PROLIFERATION		31	0.628691	1.35064	0.0903614	0.177075	1	593	tags=19%, list=5%, signal=20%
GOBP_HEAD_MORPHOGENESIS	GOBP_HEAD_MORPHOGENESIS		22	0.672441	1.35099	0.100486	0.177081	1	1390	tags=32%, list=11%, signal=36%
GOBP_REGULATION_OF_PHOSPHATIDYLINOSITOL_3_KINASE_SIGNALING	GOBP_REGULATION_OF_PHOSPHATIDYLINOSITOL_3_KINASE_SIGNALING		60	0.573992	1.35081	0.0696023	0.177168	1	1987	tags=32%, list=16%, signal=38%
GOBP_REGULATION_OF_PROTEIN_LOCALIZATION_TO_CELL_PERIPHERY	GOBP_REGULATION_OF_PROTEIN_LOCALIZATION_TO_CELL_PERIPHERY		85	0.544271	1.35033	0.0468966	0.177177	1	1630	tags=24%, list=13%, signal=27%
GOBP_EAR_DEVELOPMENT	GOBP_EAR_DEVELOPMENT		76	0.555951	1.35033	0.0567082	0.177329	1	1388	tags=20%, list=11%, signal=22%
GOBP_DEFENSE_RESPONSE_TO_GRAM_NEGATIVE_BACTERIUM	GOBP_DEFENSE_RESPONSE_TO_GRAM_NEGATIVE_BACTERIUM		37	0.615499	1.35004	0.0746501	0.177392	1	1438	tags=32%, list=12%, signal=37%
GOBP_SOMATIC_STEM_CELL_POPULATION_MAINTENANCE	GOBP_SOMATIC_STEM_CELL_POPULATION_MAINTENANCE		42	0.600916	1.34984	0.0824742	0.177526	1	1932	tags=38%, list=16%, signal=45%
GOBP_ACUTE_INFLAMMATORY_RESPONSE	GOBP_ACUTE_INFLAMMATORY_RESPONSE		61	0.564573	1.34968	0.0558824	0.177587	1	1876	tags=26%, list=15%, signal=31%
GOBP_GOLGI_VESICLE_TRANSPORT	GOBP_GOLGI_VESICLE_TRANSPORT		259	0.48863	1.34943	0.00938967	0.17762	1	2273	tags=25%, list=19%, signal=30%
GOBP_CELLULAR_RESPONSE_TO_ESTRADIOL_STIMULUS	GOBP_CELLULAR_RESPONSE_TO_ESTRADIOL_STIMULUS		19	0.682356	1.34949	0.0876623	0.17768	1	2865	tags=47%, list=24%, signal=62%
GOBP_REGULATION_OF_CELL_CYCLE_PROCESS	GOBP_REGULATION_OF_CELL_CYCLE_PROCESS		497	0.46866	1.34785	0.00539374	0.179283	1	1947	tags=20%, list=16%, signal=23%
GOBP_REGULATION_OF_PROTEIN_MATURATION	GOBP_REGULATION_OF_PROTEIN_MATURATION		42	0.604285	1.34805	0.0776397	0.179319	1	2456	tags=36%, list=20%, signal=45%
GOBP_REGULATION_OF_CELL_KILLING	GOBP_REGULATION_OF_CELL_KILLING		76	0.556816	1.34793	0.0521739	0.179347	1	1796	tags=32%, list=15%, signal=37%
GOBP_POSITIVE_REGULATION_OF_HEMOPOIESIS	GOBP_POSITIVE_REGULATION_OF_HEMOPOIESIS		147	0.513132	1.34757	0.0436457	0.179563	1	2310	tags=30%, list=19%, signal=37%
GOBP_RESPONSE_TO_ISCHEMIA	GOBP_RESPONSE_TO_ISCHEMIA		34	0.614124	1.34633	0.0854573	0.17957	1	1654	tags=32%, list=14%, signal=37%
GOBP_LYTIC_VACUOLE_ORGANIZATION	GOBP_LYTIC_VACUOLE_ORGANIZATION		81	0.54878	1.34641	0.045961	0.179625	1	2122	tags=26%, list=18%, signal=31%
GOBP_PROTEIN_LOCALIZATION_TO_CELL_CELL_JUNCTION	GOBP_PROTEIN_LOCALIZATION_TO_CELL_CELL_JUNCTION		15	0.70664	1.34662	0.115	0.179643	1	2845	tags=67%, list=24%, signal=87%
GOBP_CYTOKINESIS	GOBP_CYTOKINESIS		120	0.523812	1.34615	0.0438247	0.179663	1	2118	tags=21%, list=17%, signal=25%
GOBP_POSITIVE_REGULATION_OF_COLD_INDUCED_THERMOGENESIS	GOBP_POSITIVE_REGULATION_OF_COLD_INDUCED_THERMOGENESIS		58	0.569984	1.34646	0.0833333	0.179725	1	2096	tags=29%, list=17%, signal=35%
GOBP_ACTIN_FILAMENT_BUNDLE_ORGANIZATION	GOBP_ACTIN_FILAMENT_BUNDLE_ORGANIZATION		98	0.527759	1.34663	0.0563003	0.179789	1	2029	tags=30%, list=17%, signal=35%
GOBP_NEGATIVE_REGULATION_OF_LYMPHOCYTE_DIFFERENTIATION	GOBP_NEGATIVE_REGULATION_OF_LYMPHOCYTE_DIFFERENTIATION		38	0.60026	1.34686	0.0825688	0.179798	1	2068	tags=39%, list=17%, signal=47%
GOBP_POSITIVE_REGULATION_OF_DEVELOPMENTAL_GROWTH	GOBP_POSITIVE_REGULATION_OF_DEVELOPMENTAL_GROWTH		78	0.554355	1.34665	0.0599455	0.179925	1	2050	tags=36%, list=17%, signal=43%
GOBP_POSITIVE_REGULATION_OF_PHOSPHATIDYLINOSITOL_3_KINASE_SIGNALING	GOBP_POSITIVE_REGULATION_OF_PHOSPHATIDYLINOSITOL_3_KINASE_SIGNALING		44	0.597245	1.34686	0.0923754	0.179956	1	1987	tags=36%, list=16%, signal=43%
GOBP_FIBROBLAST_PROLIFERATION	GOBP_FIBROBLAST_PROLIFERATION		68	0.556709	1.34703	0.0488506	0.180004	1	1872	tags=25%, list=15%, signal=29%
GOBP_POSITIVE_T_CELL_SELECTION	GOBP_POSITIVE_T_CELL_SELECTION		32	0.631605	1.34712	0.088647	0.180035	1	1717	tags=28%, list=14%, signal=33%
GOBP_PROTEIN_LOCALIZATION_TO_ENDOSOME	GOBP_PROTEIN_LOCALIZATION_TO_ENDOSOME		22	0.668516	1.3455	0.095	0.18011	1	2928	tags=45%, list=24%, signal=60%
GOBP_REGULATION_OF_MICROTUBULE_CYTOSKELETON_ORGANIZATION	GOBP_REGULATION_OF_MICROTUBULE_CYTOSKELETON_ORGANIZATION		104	0.529458	1.34686	0.0426098	0.180111	1	2033	tags=29%, list=17%, signal=34%
GOBP_REGULATION_OF_GTPASE_ACTIVITY	GOBP_REGULATION_OF_GTPASE_ACTIVITY		249	0.491361	1.34557	0.0118064	0.180168	1	2005	tags=25%, list=17%, signal=29%
GOBP_EMBRYONIC_PLACENTA_DEVELOPMENT	GOBP_EMBRYONIC_PLACENTA_DEVELOPMENT		51	0.588769	1.3453	0.0872675	0.180212	1	1909	tags=31%, list=16%, signal=37%
GOBP_NEGATIVE_REGULATION_OF_CELL_POPULATION_PROLIFERATION	GOBP_NEGATIVE_REGULATION_OF_CELL_POPULATION_PROLIFERATION		410	0.475904	1.34559	0.00564334	0.180295	1	2066	tags=27%, list=17%, signal=32%
GOBP_NEUTROPHIL_HOMEOSTASIS	GOBP_NEUTROPHIL_HOMEOSTASIS		16	0.702016	1.34507	0.123288	0.180367	1	2374	tags=38%, list=20%, signal=47%
GOBP_NEGATIVE_REGULATION_OF_IMMUNE_EFFECTOR_PROCESS	GOBP_NEGATIVE_REGULATION_OF_IMMUNE_EFFECTOR_PROCESS		88	0.545062	1.34359	0.0598291	0.180453	1	2278	tags=30%, list=19%, signal=36%
GOBP_SCHWANN_CELL_DEVELOPMENT	GOBP_SCHWANN_CELL_DEVELOPMENT		19	0.675448	1.34388	0.108731	0.180533	1	1839	tags=32%, list=15%, signal=37%
GOBP_INTERLEUKIN_4_PRODUCTION	GOBP_INTERLEUKIN_4_PRODUCTION		28	0.637782	1.34329	0.1008	0.18055	1	2068	tags=32%, list=17%, signal=39%
GOBP_NEGATIVE_REGULATION_OF_APOPTOTIC_SIGNALING_PATHWAY	GOBP_NEGATIVE_REGULATION_OF_APOPTOTIC_SIGNALING_PATHWAY		160	0.500938	1.34433	0.0306513	0.180569	1	1928	tags=24%, list=16%, signal=28%
GOBP_REGULATION_OF_FAT_CELL_DIFFERENTIATION	GOBP_REGULATION_OF_FAT_CELL_DIFFERENTIATION		82	0.549595	1.34467	0.0572626	0.180573	1	2282	tags=32%, list=19%, signal=39%
GOBP_DENDRITIC_SPINE_DEVELOPMENT	GOBP_DENDRITIC_SPINE_DEVELOPMENT		59	0.566204	1.34397	0.062069	0.180574	1	2293	tags=31%, list=19%, signal=37%
GOBP_REGULATION_OF_EPITHELIAL_CELL_DIFFERENTIATION	GOBP_REGULATION_OF_EPITHELIAL_CELL_DIFFERENTIATION		64	0.573132	1.34456	0.0678211	0.180576	1	1635	tags=27%, list=14%, signal=31%
GOBP_INTRINSIC_APOPTOTIC_SIGNALING_PATHWAY	GOBP_INTRINSIC_APOPTOTIC_SIGNALING_PATHWAY		240	0.487929	1.34359	0.0190931	0.180607	1	1941	tags=24%, list=16%, signal=28%
GOBP_BONE_CELL_DEVELOPMENT	GOBP_BONE_CELL_DEVELOPMENT		33	0.61661	1.34335	0.101089	0.180614	1	2122	tags=52%, list=18%, signal=62%
GOBP_NEGATIVE_REGULATION_OF_RHO_PROTEIN_SIGNAL_TRANSDUCTION	GOBP_NEGATIVE_REGULATION_OF_RHO_PROTEIN_SIGNAL_TRANSDUCTION		17	0.687965	1.34369	0.102867	0.180631	1	2716	tags=47%, list=22%, signal=61%
GOBP_OVULATION_CYCLE_PROCESS	GOBP_OVULATION_CYCLE_PROCESS		20	0.671506	1.34441	0.108553	0.180633	1	2752	tags=45%, list=23%, signal=58%
GOBP_NEUROMUSCULAR_PROCESS	GOBP_NEUROMUSCULAR_PROCESS		68	0.558787	1.34308	0.0644699	0.180655	1	1966	tags=34%, list=16%, signal=40%
GOBP_LOCALIZATION_WITHIN_MEMBRANE	GOBP_LOCALIZATION_WITHIN_MEMBRANE		475	0.47126	1.34473	0.00327869	0.180662	1	1725	tags=19%, list=14%, signal=21%
GOBP_REGULATION_OF_LEUKOCYTE_APOPTOTIC_PROCESS	GOBP_REGULATION_OF_LEUKOCYTE_APOPTOTIC_PROCESS		71	0.560475	1.34402	0.069541	0.180669	1	1904	tags=25%, list=16%, signal=30%
GOBP_POLYSACCHARIDE_CATABOLIC_PROCESS	GOBP_POLYSACCHARIDE_CATABOLIC_PROCESS		16	0.693086	1.34293	0.121784	0.180674	1	400	tags=6%, list=3%, signal=6%
GOBP_REGULATION_OF_PROTEIN_DEPOLYMERIZATION	GOBP_REGULATION_OF_PROTEIN_DEPOLYMERIZATION		57	0.577549	1.34273	0.0584879	0.180796	1	2205	tags=39%, list=18%, signal=47%
GOBP_P38MAPK_CASCADE	GOBP_P38MAPK_CASCADE		42	0.604693	1.34403	0.0718563	0.180812	1	1452	tags=24%, list=12%, signal=27%
GOBP_MICROTUBULE_POLYMERIZATION	GOBP_MICROTUBULE_POLYMERIZATION		67	0.561054	1.34259	0.0510204	0.180815	1	1749	tags=31%, list=14%, signal=36%
GOBP_ERBB_SIGNALING_PATHWAY	GOBP_ERBB_SIGNALING_PATHWAY		84	0.538078	1.34219	0.0576132	0.180951	1	2293	tags=35%, list=19%, signal=42%
GOBP_NEGATIVE_REGULATION_OF_T_CELL_DIFFERENTIATION	GOBP_NEGATIVE_REGULATION_OF_T_CELL_DIFFERENTIATION		33	0.620708	1.34228	0.0826833	0.180971	1	2068	tags=39%, list=17%, signal=47%
GOBP_CELL_JUNCTION_MAINTENANCE	GOBP_CELL_JUNCTION_MAINTENANCE		21	0.660365	1.34236	0.101266	0.18101	1	1839	tags=48%, list=15%, signal=56%
GOBP_STRESS_ACTIVATED_PROTEIN_KINASE_SIGNALING_CASCADE	GOBP_STRESS_ACTIVATED_PROTEIN_KINASE_SIGNALING_CASCADE		177	0.498197	1.34176	0.024173	0.181417	1	2403	tags=29%, list=20%, signal=35%
GOBP_NEUTROPHIL_MEDIATED_IMMUNITY	GOBP_NEUTROPHIL_MEDIATED_IMMUNITY		29	0.637077	1.34138	0.110078	0.181622	1	1844	tags=38%, list=15%, signal=45%
GOBP_OSTEOCLAST_DIFFERENTIATION	GOBP_OSTEOCLAST_DIFFERENTIATION		69	0.552989	1.34144	0.0633094	0.181698	1	2196	tags=38%, list=18%, signal=46%
GOBP_ADRENERGIC_RECEPTOR_SIGNALING_PATHWAY	GOBP_ADRENERGIC_RECEPTOR_SIGNALING_PATHWAY		15	0.722883	1.34118	0.0934426	0.181729	1	1560	tags=40%, list=13%, signal=46%
GOBP_REGULATION_OF_LYMPHOCYTE_DIFFERENTIATION	GOBP_REGULATION_OF_LYMPHOCYTE_DIFFERENTIATION		166	0.503811	1.34087	0.0383189	0.18184	1	2068	tags=29%, list=17%, signal=34%
GOBP_AMYLOID_BETA_METABOLIC_PROCESS	GOBP_AMYLOID_BETA_METABOLIC_PROCESS		41	0.599217	1.34098	0.0755556	0.181846	1	2018	tags=27%, list=17%, signal=32%
GOBP_POSTSYNAPSE_ORGANIZATION	GOBP_POSTSYNAPSE_ORGANIZATION		84	0.538372	1.34061	0.0604396	0.182031	1	2102	tags=27%, list=17%, signal=33%
GOBP_WATER_HOMEOSTASIS	GOBP_WATER_HOMEOSTASIS		27	0.652214	1.33963	0.0893417	0.182274	1	1956	tags=30%, list=16%, signal=35%
GOBP_POSITIVE_REGULATION_OF_TRANSCRIPTION_BY_RNA_POLYMERASE_III	GOBP_POSITIVE_REGULATION_OF_TRANSCRIPTION_BY_RNA_POLYMERASE_III		16	0.708502	1.33952	0.12605	0.182282	1	2286	tags=31%, list=19%, signal=38%
GOBP_CELLULAR_RESPONSE_TO_VASCULAR_ENDOTHELIAL_GROWTH_FACTOR_STIMULUS	GOBP_CELLULAR_RESPONSE_TO_VASCULAR_ENDOTHELIAL_GROWTH_FACTOR_STIMULUS		30	0.635974	1.3397	0.105023	0.182342	1	1966	tags=30%, list=16%, signal=36%
GOBP_REGULATION_OF_INTRACELLULAR_TRANSPORT	GOBP_REGULATION_OF_INTRACELLULAR_TRANSPORT		257	0.486694	1.33989	0.01649	0.182419	1	1016	tags=11%, list=8%, signal=11%
GOBP_DEMETHYLATION	GOBP_DEMETHYLATION		55	0.580539	1.33999	0.0820368	0.182428	1	2090	tags=27%, list=17%, signal=33%
GOBP_ANTIGEN_PROCESSING_AND_PRESENTATION_OF_PEPTIDE_ANTIGEN_VIA_MHC_CLASS_I	GOBP_ANTIGEN_PROCESSING_AND_PRESENTATION_OF_PEPTIDE_ANTIGEN_VIA_MHC_CLASS_I		28	0.627786	1.34008	0.096063	0.182466	1	1136	tags=18%, list=9%, signal=20%
GOBP_TRIGLYCERIDE_BIOSYNTHETIC_PROCESS	GOBP_TRIGLYCERIDE_BIOSYNTHETIC_PROCESS		25	0.652462	1.33971	0.113333	0.182474	1	1006	tags=12%, list=8%, signal=13%
GOBP_CHROMATIN_REMODELING	GOBP_CHROMATIN_REMODELING		238	0.485298	1.34011	0.0152225	0.182577	1	1953	tags=22%, list=16%, signal=26%
GOBP_POSITIVE_REGULATION_OF_CELL_CELL_ADHESION	GOBP_POSITIVE_REGULATION_OF_CELL_CELL_ADHESION		238	0.48796	1.33901	0.028136	0.182847	1	2068	tags=32%, list=17%, signal=37%
GOBP_AMYLOID_FIBRIL_FORMATION	GOBP_AMYLOID_FIBRIL_FORMATION		27	0.637799	1.3389	0.118721	0.18285	1	1483	tags=30%, list=12%, signal=34%
GOBP_NEGATIVE_REGULATION_OF_PROTEIN_LOCALIZATION_TO_NUCLEUS	GOBP_NEGATIVE_REGULATION_OF_PROTEIN_LOCALIZATION_TO_NUCLEUS		22	0.661115	1.33868	0.104502	0.183007	1	1985	tags=36%, list=16%, signal=43%
GOBP_POSITIVE_REGULATION_OF_LYMPHOCYTE_DIFFERENTIATION	GOBP_POSITIVE_REGULATION_OF_LYMPHOCYTE_DIFFERENTIATION		107	0.525286	1.33714	0.0461741	0.184932	1	2310	tags=33%, list=19%, signal=40%
GOBP_LABYRINTHINE_LAYER_DEVELOPMENT	GOBP_LABYRINTHINE_LAYER_DEVELOPMENT		27	0.64867	1.33644	0.109737	0.185784	1	1841	tags=26%, list=15%, signal=31%
GOBP_POSITIVE_REGULATION_OF_PATHWAY_RESTRICTED_SMAD_PROTEIN_PHOSPHORYLATION	GOBP_POSITIVE_REGULATION_OF_PATHWAY_RESTRICTED_SMAD_PROTEIN_PHOSPHORYLATION		17	0.708574	1.33571	0.110333	0.186642	1	2264	tags=41%, list=19%, signal=51%
GOBP_VASCULAR_ENDOTHELIAL_GROWTH_FACTOR_PRODUCTION	GOBP_VASCULAR_ENDOTHELIAL_GROWTH_FACTOR_PRODUCTION		23	0.652231	1.3354	0.117264	0.186799	1	2264	tags=35%, list=19%, signal=43%
GOBP_EMBRYONIC_HEMOPOIESIS	GOBP_EMBRYONIC_HEMOPOIESIS		20	0.670019	1.3355	0.114187	0.186803	1	2050	tags=45%, list=17%, signal=54%
GOBP_NERVOUS_SYSTEM_PROCESS	GOBP_NERVOUS_SYSTEM_PROCESS		420	0.468242	1.33466	0.00987925	0.187643	1	2006	tags=25%, list=17%, signal=29%
GOBP_MUSCLE_HYPERTROPHY	GOBP_MUSCLE_HYPERTROPHY		51	0.579353	1.33383	0.0682493	0.188267	1	1898	tags=25%, list=16%, signal=30%
GOBP_REGULATION_OF_PROTEOLYSIS_INVOLVED_IN_PROTEIN_CATABOLIC_PROCESS	GOBP_REGULATION_OF_PROTEOLYSIS_INVOLVED_IN_PROTEIN_CATABOLIC_PROCESS		187	0.499109	1.33401	0.0237797	0.188332	1	1929	tags=23%, list=16%, signal=27%
GOBP_SCHWANN_CELL_DIFFERENTIATION	GOBP_SCHWANN_CELL_DIFFERENTIATION		21	0.667468	1.33355	0.110211	0.188338	1	1886	tags=33%, list=16%, signal=39%
GOBP_POSITIVE_REGULATION_OF_CELLULAR_EXTRAVASATION	GOBP_POSITIVE_REGULATION_OF_CELLULAR_EXTRAVASATION		15	0.704973	1.33362	0.115385	0.18839	1	2880	tags=67%, list=24%, signal=87%
GOBP_ENDOMEMBRANE_SYSTEM_ORGANIZATION	GOBP_ENDOMEMBRANE_SYSTEM_ORGANIZATION		423	0.470257	1.33386	0.00665927	0.188392	1	2134	tags=21%, list=18%, signal=25%
GOBP_SMOOTHENED_SIGNALING_PATHWAY	GOBP_SMOOTHENED_SIGNALING_PATHWAY		75	0.555023	1.33403	0.0605634	0.188449	1	1444	tags=20%, list=12%, signal=23%
GOBP_CELLULAR_RESPONSE_TO_NUTRIENT	GOBP_CELLULAR_RESPONSE_TO_NUTRIENT		22	0.660353	1.33297	0.10859	0.189046	1	3096	tags=55%, list=26%, signal=73%
GOBP_REGULATION_OF_ANDROGEN_RECEPTOR_SIGNALING_PATHWAY	GOBP_REGULATION_OF_ANDROGEN_RECEPTOR_SIGNALING_PATHWAY		22	0.659618	1.3327	0.0958466	0.18926	1	1046	tags=23%, list=9%, signal=25%
GOBP_POSITIVE_REGULATION_OF_LEUKOCYTE_ADHESION_TO_VASCULAR_ENDOTHELIAL_CELL	GOBP_POSITIVE_REGULATION_OF_LEUKOCYTE_ADHESION_TO_VASCULAR_ENDOTHELIAL_CELL		20	0.674049	1.33199	0.124183	0.189643	1	1844	tags=45%, list=15%, signal=53%
GOBP_PATHWAY_RESTRICTED_SMAD_PROTEIN_PHOSPHORYLATION	GOBP_PATHWAY_RESTRICTED_SMAD_PROTEIN_PHOSPHORYLATION		27	0.637699	1.33203	0.116013	0.189741	1	2269	tags=41%, list=19%, signal=50%
GOBP_DETECTION_OF_STIMULUS_INVOLVED_IN_SENSORY_PERCEPTION	GOBP_DETECTION_OF_STIMULUS_INVOLVED_IN_SENSORY_PERCEPTION		30	0.619426	1.33215	0.088189	0.189753	1	1578	tags=23%, list=13%, signal=27%
GOBP_POSITIVE_REGULATION_OF_NF_KAPPAB_TRANSCRIPTION_FACTOR_ACTIVITY	GOBP_POSITIVE_REGULATION_OF_NF_KAPPAB_TRANSCRIPTION_FACTOR_ACTIVITY		120	0.517896	1.33216	0.0434783	0.189894	1	2274	tags=35%, list=19%, signal=43%
GOBP_LAMELLIPODIUM_ORGANIZATION	GOBP_LAMELLIPODIUM_ORGANIZATION		67	0.556269	1.33126	0.079096	0.19009	1	2716	tags=42%, list=22%, signal=54%
GOBP_CRANIAL_SKELETAL_SYSTEM_DEVELOPMENT	GOBP_CRANIAL_SKELETAL_SYSTEM_DEVELOPMENT		31	0.622473	1.33154	0.128012	0.190164	1	1383	tags=23%, list=11%, signal=25%
GOBP_POSITIVE_REGULATION_BY_HOST_OF_VIRAL_PROCESS	GOBP_POSITIVE_REGULATION_BY_HOST_OF_VIRAL_PROCESS		17	0.692392	1.33126	0.120339	0.190236	1	48	tags=6%, list=0%, signal=6%
GOBP_PEPTIDYL_LYSINE_ACETYLATION	GOBP_PEPTIDYL_LYSINE_ACETYLATION		169	0.502068	1.33132	0.0306905	0.190304	1	1916	tags=24%, list=16%, signal=28%
GOBP_RECEPTOR_INTERNALIZATION	GOBP_RECEPTOR_INTERNALIZATION		74	0.538655	1.33074	0.0735931	0.190516	1	2059	tags=31%, list=17%, signal=37%
GOBP_REGULATION_OF_RESPONSE_TO_ENDOPLASMIC_RETICULUM_STRESS	GOBP_REGULATION_OF_RESPONSE_TO_ENDOPLASMIC_RETICULUM_STRESS		70	0.553442	1.33076	0.0596591	0.19066	1	1875	tags=30%, list=15%, signal=35%
GOBP_VACUOLAR_LOCALIZATION	GOBP_VACUOLAR_LOCALIZATION		70	0.551662	1.33008	0.064603	0.190976	1	1987	tags=29%, list=16%, signal=34%
GOBP_EXTRACELLULAR_MATRIX_DISASSEMBLY	GOBP_EXTRACELLULAR_MATRIX_DISASSEMBLY		27	0.630534	1.32997	0.113707	0.190985	1	2786	tags=44%, list=23%, signal=58%
GOBP_REGULATION_OF_MRNA_3_END_PROCESSING	GOBP_REGULATION_OF_MRNA_3_END_PROCESSING		20	0.665961	1.32985	0.130915	0.190996	1	752	tags=10%, list=6%, signal=11%
GOBP_ESTABLISHMENT_OF_SPINDLE_ORIENTATION	GOBP_ESTABLISHMENT_OF_SPINDLE_ORIENTATION		27	0.638072	1.33012	0.101266	0.191064	1	1759	tags=33%, list=15%, signal=39%
GOBP_DENDRITE_MORPHOGENESIS	GOBP_DENDRITE_MORPHOGENESIS		80	0.535308	1.33018	0.0660248	0.191126	1	2504	tags=30%, list=21%, signal=38%
GOBP_NEGATIVE_REGULATION_OF_EXOCYTOSIS	GOBP_NEGATIVE_REGULATION_OF_EXOCYTOSIS		28	0.63311	1.32942	0.0960912	0.191328	1	3176	tags=46%, list=26%, signal=63%
GOBP_REGULATION_OF_SODIUM_ION_TRANSPORT	GOBP_REGULATION_OF_SODIUM_ION_TRANSPORT		43	0.590498	1.32946	0.104874	0.19142	1	1608	tags=28%, list=13%, signal=32%
GOBP_MUSCLE_ORGAN_MORPHOGENESIS	GOBP_MUSCLE_ORGAN_MORPHOGENESIS		30	0.636776	1.32866	0.106928	0.191612	1	627	tags=17%, list=5%, signal=18%
GOBP_REGULATION_OF_TRANSPORTER_ACTIVITY	GOBP_REGULATION_OF_TRANSPORTER_ACTIVITY		137	0.508637	1.32889	0.0352021	0.191626	1	2113	tags=26%, list=17%, signal=31%
GOBP_FC_RECEPTOR_SIGNALING_PATHWAY	GOBP_FC_RECEPTOR_SIGNALING_PATHWAY		49	0.580336	1.32906	0.0774854	0.191692	1	2237	tags=33%, list=18%, signal=40%
GOBP_CYTOSKELETON_DEPENDENT_INTRACELLULAR_TRANSPORT	GOBP_CYTOSKELETON_DEPENDENT_INTRACELLULAR_TRANSPORT		153	0.506949	1.32894	0.0405577	0.19171	1	2003	tags=22%, list=17%, signal=26%
GOBP_REGULATION_OF_DOUBLE_STRAND_BREAK_REPAIR	GOBP_REGULATION_OF_DOUBLE_STRAND_BREAK_REPAIR		110	0.51876	1.3287	0.055336	0.191726	1	1661	tags=17%, list=14%, signal=20%
GOBP_JNK_CASCADE	GOBP_JNK_CASCADE		128	0.513253	1.32813	0.0522959	0.192089	1	2282	tags=29%, list=19%, signal=35%
GOBP_AMINO_ACID_TRANSPORT	GOBP_AMINO_ACID_TRANSPORT		71	0.548865	1.32813	0.0775862	0.19224	1	1439	tags=14%, list=12%, signal=16%
GOBP_RESPONSE_TO_ENDOPLASMIC_RETICULUM_STRESS	GOBP_RESPONSE_TO_ENDOPLASMIC_RETICULUM_STRESS		211	0.491783	1.32764	0.029304	0.192598	1	2479	tags=27%, list=20%, signal=33%
GOBP_POSITIVE_REGULATION_OF_PEPTIDYL_TYROSINE_PHOSPHORYLATION	GOBP_POSITIVE_REGULATION_OF_PEPTIDYL_TYROSINE_PHOSPHORYLATION		98	0.520316	1.32726	0.0572207	0.19298	1	1940	tags=35%, list=16%, signal=41%
GOBP_POSITIVE_REGULATION_OF_EPITHELIAL_CELL_MIGRATION	GOBP_POSITIVE_REGULATION_OF_EPITHELIAL_CELL_MIGRATION		100	0.520421	1.327	0.0585774	0.193184	1	2725	tags=42%, list=23%, signal=54%
GOBP_AMYLOID_PRECURSOR_PROTEIN_METABOLIC_PROCESS	GOBP_AMYLOID_PRECURSOR_PROTEIN_METABOLIC_PROCESS		57	0.556592	1.32681	0.0745614	0.193309	1	2786	tags=32%, list=23%, signal=41%
GOBP_I_KAPPAB_PHOSPHORYLATION	GOBP_I_KAPPAB_PHOSPHORYLATION		17	0.692457	1.32639	0.124585	0.193594	1	1608	tags=35%, list=13%, signal=41%
GOBP_CYCLIC_NUCLEOTIDE_METABOLIC_PROCESS	GOBP_CYCLIC_NUCLEOTIDE_METABOLIC_PROCESS		16	0.70535	1.32642	0.122896	0.193731	1	76	tags=6%, list=1%, signal=6%
GOBP_GASTRULATION	GOBP_GASTRULATION		97	0.529141	1.32598	0.0488467	0.193924	1	2876	tags=43%, list=24%, signal=56%
GOBP_REGULATION_OF_CELL_CYCLE_G1_S_PHASE_TRANSITION	GOBP_REGULATION_OF_CELL_CYCLE_G1_S_PHASE_TRANSITION		139	0.503929	1.32601	0.0356234	0.194045	1	2023	tags=27%, list=17%, signal=32%
GOBP_PROTEIN_IMPORT_INTO_MITOCHONDRIAL_MATRIX	GOBP_PROTEIN_IMPORT_INTO_MITOCHONDRIAL_MATRIX		17	-0.724245	-1.52596	0.0329114	0.194626	1	3038	tags=71%, list=25%, signal=94%
GOBP_CELL_MATURATION	GOBP_CELL_MATURATION		83	0.539097	1.32527	0.0528455	0.194813	1	1479	tags=24%, list=12%, signal=27%
GOBP_REGULATION_OF_EPITHELIAL_CELL_APOPTOTIC_PROCESS	GOBP_REGULATION_OF_EPITHELIAL_CELL_APOPTOTIC_PROCESS		58	0.561183	1.32451	0.0846954	0.195369	1	2046	tags=33%, list=17%, signal=39%
GOBP_INSULIN_RECEPTOR_SIGNALING_PATHWAY	GOBP_INSULIN_RECEPTOR_SIGNALING_PATHWAY		84	0.534222	1.32462	0.0669456	0.195392	1	2238	tags=32%, list=18%, signal=39%
GOBP_REGULATION_OF_CLATHRIN_DEPENDENT_ENDOCYTOSIS	GOBP_REGULATION_OF_CLATHRIN_DEPENDENT_ENDOCYTOSIS		15	0.712879	1.32472	0.130435	0.195434	1	1891	tags=33%, list=16%, signal=39%
GOBP_RECEPTOR_CLUSTERING	GOBP_RECEPTOR_CLUSTERING		31	0.624149	1.32414	0.1104	0.195595	1	1991	tags=35%, list=16%, signal=42%
GOBP_MEGAKARYOCYTE_DIFFERENTIATION	GOBP_MEGAKARYOCYTE_DIFFERENTIATION		43	0.580087	1.32419	0.101796	0.195694	1	1583	tags=30%, list=13%, signal=35%
GOBP_REGULATION_OF_HISTONE_METHYLATION	GOBP_REGULATION_OF_HISTONE_METHYLATION		67	0.554159	1.32322	0.0798859	0.196682	1	2032	tags=22%, list=17%, signal=27%
GOBP_CELLULAR_RESPONSE_TO_DEXAMETHASONE_STIMULUS	GOBP_CELLULAR_RESPONSE_TO_DEXAMETHASONE_STIMULUS		20	0.660604	1.32297	0.139969	0.196872	1	389	tags=10%, list=3%, signal=10%
GOBP_CARDIAC_SEPTUM_MORPHOGENESIS	GOBP_CARDIAC_SEPTUM_MORPHOGENESIS		30	0.619668	1.32267	0.109873	0.197138	1	2209	tags=33%, list=18%, signal=41%
GOBP_MATURATION_OF_5_8S_RRNA	GOBP_MATURATION_OF_5_8S_RRNA		34	-0.635904	-1.52176	0.0386905	0.197212	1	1679	tags=26%, list=14%, signal=31%
GOBP_RESPONSE_TO_COPPER_ION	GOBP_RESPONSE_TO_COPPER_ION		25	0.642615	1.32216	0.105939	0.197759	1	1953	tags=32%, list=16%, signal=38%
GOBP_REGULATION_OF_NITRIC_OXIDE_METABOLIC_PROCESS	GOBP_REGULATION_OF_NITRIC_OXIDE_METABOLIC_PROCESS		43	0.582032	1.32197	0.101382	0.197872	1	2282	tags=37%, list=19%, signal=46%
GOBP_HINDBRAIN_MORPHOGENESIS	GOBP_HINDBRAIN_MORPHOGENESIS		22	0.654695	1.32105	0.123778	0.198397	1	1697	tags=32%, list=14%, signal=37%
GOBP_NEGATIVE_REGULATION_OF_TRANSFERASE_ACTIVITY	GOBP_NEGATIVE_REGULATION_OF_TRANSFERASE_ACTIVITY		188	0.485292	1.3211	0.0525672	0.198477	1	2103	tags=25%, list=17%, signal=30%
GOBP_REGULATION_OF_PROTEIN_KINASE_ACTIVITY	GOBP_REGULATION_OF_PROTEIN_KINASE_ACTIVITY		425	0.466275	1.32141	0.0120219	0.198503	1	2078	tags=26%, list=17%, signal=31%
GOBP_REGULATION_OF_ATTACHMENT_OF_SPINDLE_MICROTUBULES_TO_KINETOCHORE	GOBP_REGULATION_OF_ATTACHMENT_OF_SPINDLE_MICROTUBULES_TO_KINETOCHORE		16	0.695222	1.32127	0.095935	0.19856	1	2806	tags=50%, list=23%, signal=65%
GOBP_CLEAVAGE_INVOLVED_IN_RRNA_PROCESSING	GOBP_CLEAVAGE_INVOLVED_IN_RRNA_PROCESSING		26	-0.672727	-1.52662	0.0207254	0.198564	1	1679	tags=27%, list=14%, signal=31%
GOBP_NEGATIVE_REGULATION_OF_CD4_POSITIVE_ALPHA_BETA_T_CELL_DIFFERENTIATION	GOBP_NEGATIVE_REGULATION_OF_CD4_POSITIVE_ALPHA_BETA_T_CELL_DIFFERENTIATION		19	0.670919	1.32113	0.136513	0.198582	1	2068	tags=47%, list=17%, signal=57%
GOBP_VESICLE_ORGANIZATION	GOBP_VESICLE_ORGANIZATION		273	0.476557	1.32066	0.0271226	0.198766	1	2586	tags=26%, list=21%, signal=32%
GOBP_ENDOCRINE_PANCREAS_DEVELOPMENT	GOBP_ENDOCRINE_PANCREAS_DEVELOPMENT		21	0.653491	1.32054	0.120066	0.19882	1	1872	tags=38%, list=15%, signal=45%
GOBP_REGULATION_OF_UBIQUITIN_PROTEIN_LIGASE_ACTIVITY	GOBP_REGULATION_OF_UBIQUITIN_PROTEIN_LIGASE_ACTIVITY		21	-0.691957	-1.52929	0.0230769	0.199036	1	1307	tags=33%, list=11%, signal=37%
GOBP_MITOCHONDRIAL_ELECTRON_TRANSPORT_CYTOCHROME_C_TO_OXYGEN	GOBP_MITOCHONDRIAL_ELECTRON_TRANSPORT_CYTOCHROME_C_TO_OXYGEN		17	-0.737405	-1.51767	0.0408163	0.199247	1	1992	tags=65%, list=16%, signal=77%
GOBP_PALLIUM_DEVELOPMENT	GOBP_PALLIUM_DEVELOPMENT		89	0.537564	1.31999	0.0658436	0.199472	1	1872	tags=24%, list=15%, signal=28%
GOBP_REGULATION_OF_MICROTUBULE_BASED_PROCESS	GOBP_REGULATION_OF_MICROTUBULE_BASED_PROCESS		153	0.503342	1.31968	0.0348259	0.19977	1	2033	tags=25%, list=17%, signal=29%
GOBP_PROTEIN_LOCALIZATION_TO_PHAGOPHORE_ASSEMBLY_SITE	GOBP_PROTEIN_LOCALIZATION_TO_PHAGOPHORE_ASSEMBLY_SITE		17	0.692677	1.31907	0.119328	0.200524	1	3253	tags=41%, list=27%, signal=56%
GOBP_CELL_VOLUME_HOMEOSTASIS	GOBP_CELL_VOLUME_HOMEOSTASIS		18	0.675498	1.31896	0.128039	0.200555	1	2123	tags=39%, list=18%, signal=47%
GOBP_NEGATIVE_REGULATION_OF_CD4_POSITIVE_ALPHA_BETA_T_CELL_ACTIVATION	GOBP_NEGATIVE_REGULATION_OF_CD4_POSITIVE_ALPHA_BETA_T_CELL_ACTIVATION		29	0.624453	1.31812	0.129808	0.201613	1	2167	tags=41%, list=18%, signal=50%
GOBP_REGULATION_OF_ESTABLISHMENT_OF_PROTEIN_LOCALIZATION	GOBP_REGULATION_OF_ESTABLISHMENT_OF_PROTEIN_LOCALIZATION		360	0.469478	1.31749	0.0169492	0.202351	1	1779	tags=14%, list=15%, signal=16%
GOBP_SIGNAL_TRANSDUCTION_IN_ABSENCE_OF_LIGAND	GOBP_SIGNAL_TRANSDUCTION_IN_ABSENCE_OF_LIGAND		44	0.585562	1.31717	0.0911809	0.20249	1	2046	tags=27%, list=17%, signal=33%
GOBP_PLACENTA_BLOOD_VESSEL_DEVELOPMENT	GOBP_PLACENTA_BLOOD_VESSEL_DEVELOPMENT		19	0.673957	1.31659	0.131148	0.202562	1	1841	tags=32%, list=15%, signal=37%
GOBP_POSITIVE_REGULATION_OF_NITRIC_OXIDE_METABOLIC_PROCESS	GOBP_POSITIVE_REGULATION_OF_NITRIC_OXIDE_METABOLIC_PROCESS		31	0.618258	1.317	0.128593	0.20259	1	2282	tags=35%, list=19%, signal=44%
GOBP_RESPONSE_TO_ANGIOTENSIN	GOBP_RESPONSE_TO_ANGIOTENSIN		16	0.687065	1.31624	0.129412	0.202601	1	1875	tags=38%, list=15%, signal=44%
GOBP_FIBROBLAST_GROWTH_FACTOR_RECEPTOR_SIGNALING_PATHWAY	GOBP_FIBROBLAST_GROWTH_FACTOR_RECEPTOR_SIGNALING_PATHWAY		31	0.615206	1.31635	0.123853	0.202602	1	1764	tags=29%, list=15%, signal=34%
GOBP_NEGATIVE_REGULATION_OF_CELL_GROWTH	GOBP_NEGATIVE_REGULATION_OF_CELL_GROWTH		116	0.507846	1.31644	0.0622463	0.202632	1	1503	tags=19%, list=12%, signal=21%
GOBP_REGULATION_OF_PROTEIN_LOCALIZATION_TO_NUCLEUS	GOBP_REGULATION_OF_PROTEIN_LOCALIZATION_TO_NUCLEUS		99	0.515277	1.31665	0.0521978	0.202636	1	2488	tags=26%, list=21%, signal=33%
GOBP_POSITIVE_REGULATION_OF_TRANSMEMBRANE_TRANSPORT	GOBP_POSITIVE_REGULATION_OF_TRANSMEMBRANE_TRANSPORT		111	0.517859	1.31718	0.0385126	0.202641	1	2045	tags=32%, list=17%, signal=38%
GOBP_LEUKOCYTE_CELL_CELL_ADHESION	GOBP_LEUKOCYTE_CELL_CELL_ADHESION		308	0.469977	1.31682	0.0170455	0.202712	1	2068	tags=31%, list=17%, signal=37%
GOBP_ANION_TRANSMEMBRANE_TRANSPORT	GOBP_ANION_TRANSMEMBRANE_TRANSPORT		131	0.504951	1.31669	0.052	0.202738	1	1956	tags=21%, list=16%, signal=24%
GOBP_MESENCHYME_DEVELOPMENT	GOBP_MESENCHYME_DEVELOPMENT		135	0.506758	1.31532	0.0505181	0.203776	1	2365	tags=32%, list=20%, signal=39%
GOBP_ERK1_AND_ERK2_CASCADE	GOBP_ERK1_AND_ERK2_CASCADE		161	0.495152	1.31513	0.0510204	0.203895	1	2008	tags=34%, list=17%, signal=40%
GOBP_MULTI_MULTICELLULAR_ORGANISM_PROCESS	GOBP_MULTI_MULTICELLULAR_ORGANISM_PROCESS		101	0.522739	1.31444	0.0541272	0.20432	1	2478	tags=32%, list=20%, signal=40%
GOBP_REGULATION_OF_APOPTOTIC_SIGNALING_PATHWAY	GOBP_REGULATION_OF_APOPTOTIC_SIGNALING_PATHWAY		265	0.472295	1.31453	0.0174825	0.204339	1	1957	tags=23%, list=16%, signal=27%
GOBP_REGULATION_OF_MACROPHAGE_DIFFERENTIATION	GOBP_REGULATION_OF_MACROPHAGE_DIFFERENTIATION		16	0.689368	1.31456	0.144026	0.204444	1	2264	tags=31%, list=19%, signal=38%
GOBP_ANION_TRANSPORT	GOBP_ANION_TRANSPORT		231	0.48224	1.31456	0.0217918	0.204604	1	1766	tags=17%, list=15%, signal=20%
GOBP_ORGANIC_ANION_TRANSPORT	GOBP_ORGANIC_ANION_TRANSPORT		172	0.494253	1.31385	0.0491184	0.204983	1	1654	tags=15%, list=14%, signal=17%
GOBP_NEGATIVE_REGULATION_OF_LIPID_STORAGE	GOBP_NEGATIVE_REGULATION_OF_LIPID_STORAGE		16	0.684149	1.31354	0.123103	0.205122	1	2762	tags=44%, list=23%, signal=57%
GOBP_NEGATIVE_REGULATION_OF_CELL_CYCLE_G1_S_PHASE_TRANSITION	GOBP_NEGATIVE_REGULATION_OF_CELL_CYCLE_G1_S_PHASE_TRANSITION		59	0.557138	1.31361	0.0744382	0.205183	1	2023	tags=20%, list=17%, signal=24%
GOBP_PROTEIN_LOCALIZATION_TO_VACUOLE	GOBP_PROTEIN_LOCALIZATION_TO_VACUOLE		66	0.54189	1.3133	0.0842697	0.205305	1	1691	tags=24%, list=14%, signal=28%
GOBP_PEPTIDYL_TYROSINE_DEPHOSPHORYLATION	GOBP_PEPTIDYL_TYROSINE_DEPHOSPHORYLATION		20	0.673647	1.31312	0.108108	0.205404	1	2624	tags=50%, list=22%, signal=64%
GOBP_REPLICATION_FORK_PROCESSING	GOBP_REPLICATION_FORK_PROCESSING		34	0.611257	1.31281	0.0885496	0.205713	1	843	tags=15%, list=7%, signal=16%
GOBP_REGULATION_OF_SPROUTING_ANGIOGENESIS	GOBP_REGULATION_OF_SPROUTING_ANGIOGENESIS		20	0.6622	1.31197	0.122896	0.205839	1	2224	tags=65%, list=18%, signal=79%
GOBP_POSITIVE_REGULATION_OF_GTPASE_ACTIVITY	GOBP_POSITIVE_REGULATION_OF_GTPASE_ACTIVITY		184	0.48781	1.31205	0.0411125	0.20589	1	1597	tags=22%, list=13%, signal=25%
GOBP_NEGATIVE_REGULATION_OF_MUSCLE_CELL_DIFFERENTIATION	GOBP_NEGATIVE_REGULATION_OF_MUSCLE_CELL_DIFFERENTIATION		33	0.597594	1.31178	0.100619	0.205951	1	2032	tags=30%, list=17%, signal=36%
GOBP_NEGATIVE_REGULATION_OF_CHEMOTAXIS	GOBP_NEGATIVE_REGULATION_OF_CHEMOTAXIS		33	0.61415	1.31252	0.117917	0.205982	1	2008	tags=36%, list=17%, signal=43%
GOBP_VISUAL_BEHAVIOR	GOBP_VISUAL_BEHAVIOR		25	0.632505	1.31207	0.110248	0.206018	1	2716	tags=32%, list=22%, signal=41%
GOBP_NEGATIVE_REGULATION_OF_INTRINSIC_APOPTOTIC_SIGNALING_PATHWAY_IN_RESPONSE_TO_DNA_DAMAGE	GOBP_NEGATIVE_REGULATION_OF_INTRINSIC_APOPTOTIC_SIGNALING_PATHWAY_IN_RESPONSE_TO_DNA_DAMAGE		23	0.64902	1.31226	0.122977	0.206053	1	782	tags=17%, list=6%, signal=19%
GOBP_REGULATION_OF_T_CELL_APOPTOTIC_PROCESS	GOBP_REGULATION_OF_T_CELL_APOPTOTIC_PROCESS		32	0.609778	1.31211	0.104037	0.206103	1	2725	tags=38%, list=23%, signal=48%
GOBP_REGULATION_OF_INTRINSIC_APOPTOTIC_SIGNALING_PATHWAY_IN_RESPONSE_TO_DNA_DAMAGE	GOBP_REGULATION_OF_INTRINSIC_APOPTOTIC_SIGNALING_PATHWAY_IN_RESPONSE_TO_DNA_DAMAGE		31	0.611127	1.31227	0.128167	0.2062	1	881	tags=19%, list=7%, signal=21%
GOBP_HISTONE_H3_K4_TRIMETHYLATION	GOBP_HISTONE_H3_K4_TRIMETHYLATION		17	0.689013	1.31123	0.119935	0.206446	1	1634	tags=35%, list=13%, signal=41%
GOBP_REGULATION_OF_MACROPHAGE_DERIVED_FOAM_CELL_DIFFERENTIATION	GOBP_REGULATION_OF_MACROPHAGE_DERIVED_FOAM_CELL_DIFFERENTIATION		19	0.65824	1.31128	0.125839	0.206525	1	1964	tags=42%, list=16%, signal=50%
GOBP_REGULATION_OF_TRANSCRIPTION_INVOLVED_IN_G1_S_TRANSITION_OF_MITOTIC_CELL_CYCLE	GOBP_REGULATION_OF_TRANSCRIPTION_INVOLVED_IN_G1_S_TRANSITION_OF_MITOTIC_CELL_CYCLE		18	0.661158	1.31049	0.127243	0.207352	1	2312	tags=50%, list=19%, signal=62%
GOBP_SPHINGOLIPID_METABOLIC_PROCESS	GOBP_SPHINGOLIPID_METABOLIC_PROCESS		103	0.512677	1.31023	0.0534247	0.207437	1	1960	tags=22%, list=16%, signal=26%
GOBP_MUSCLE_ADAPTATION	GOBP_MUSCLE_ADAPTATION		58	0.557815	1.31026	0.0868347	0.207544	1	2282	tags=29%, list=19%, signal=36%
GOBP_RIBOSOMAL_LARGE_SUBUNIT_ASSEMBLY	GOBP_RIBOSOMAL_LARGE_SUBUNIT_ASSEMBLY		24	-0.672384	-1.51001	0.0273973	0.20778	1	2514	tags=63%, list=21%, signal=79%
GOBP_RECEPTOR_RECYCLING	GOBP_RECEPTOR_RECYCLING		27	0.619477	1.30969	0.120313	0.207919	1	1204	tags=22%, list=10%, signal=25%
GOBP_NEGATIVE_REGULATION_OF_CELL_ACTIVATION	GOBP_NEGATIVE_REGULATION_OF_CELL_ACTIVATION		147	0.4997	1.30952	0.0484262	0.208008	1	2187	tags=31%, list=18%, signal=38%
GOBP_CELLULAR_RESPONSE_TO_KETONE	GOBP_CELLULAR_RESPONSE_TO_KETONE		71	0.542234	1.30973	0.0873925	0.208015	1	2491	tags=31%, list=21%, signal=39%
GOBP_REACTIVE_NITROGEN_SPECIES_METABOLIC_PROCESS	GOBP_REACTIVE_NITROGEN_SPECIES_METABOLIC_PROCESS		53	0.57358	1.30818	0.0938834	0.209858	1	2282	tags=36%, list=19%, signal=44%
GOBP_REGULATION_OF_CELL_ADHESION_MEDIATED_BY_INTEGRIN	GOBP_REGULATION_OF_CELL_ADHESION_MEDIATED_BY_INTEGRIN		30	0.617889	1.3075	0.129952	0.21057	1	1234	tags=30%, list=10%, signal=33%
GOBP_NUCLEOSIDE_DIPHOSPHATE_METABOLIC_PROCESS	GOBP_NUCLEOSIDE_DIPHOSPHATE_METABOLIC_PROCESS		94	0.519388	1.30758	0.0734072	0.210602	1	1897	tags=27%, list=16%, signal=31%
GOBP_MAINTENANCE_OF_LOCATION	GOBP_MAINTENANCE_OF_LOCATION		226	0.475786	1.30724	0.0272189	0.210637	1	2013	tags=29%, list=17%, signal=34%
GOBP_NOTCH_SIGNALING_PATHWAY	GOBP_NOTCH_SIGNALING_PATHWAY		100	0.518362	1.30734	0.0658762	0.21066	1	2334	tags=32%, list=19%, signal=39%
GOBP_DETECTION_OF_STIMULUS	GOBP_DETECTION_OF_STIMULUS		81	0.533594	1.30701	0.0934449	0.210821	1	1932	tags=25%, list=16%, signal=29%
GOBP_REGULATION_OF_POSTSYNAPTIC_MEMBRANE_NEUROTRANSMITTER_RECEPTOR_LEVELS	GOBP_REGULATION_OF_POSTSYNAPTIC_MEMBRANE_NEUROTRANSMITTER_RECEPTOR_LEVELS		34	0.605534	1.30677	0.110283	0.21105	1	1922	tags=29%, list=16%, signal=35%
GOBP_NEGATIVE_REGULATION_OF_T_CELL_APOPTOTIC_PROCESS	GOBP_NEGATIVE_REGULATION_OF_T_CELL_APOPTOTIC_PROCESS		19	0.663889	1.30624	0.131621	0.211515	1	2358	tags=32%, list=19%, signal=39%
GOBP_REGULATION_OF_NIK_NF_KAPPAB_SIGNALING	GOBP_REGULATION_OF_NIK_NF_KAPPAB_SIGNALING		78	0.534004	1.30632	0.077135	0.211559	1	1964	tags=22%, list=16%, signal=26%
GOBP_PHOSPHOLIPID_CATABOLIC_PROCESS	GOBP_PHOSPHOLIPID_CATABOLIC_PROCESS		37	0.587386	1.30577	0.103555	0.212061	1	1179	tags=22%, list=10%, signal=24%
GOBP_REGULATION_OF_MUSCLE_HYPERTROPHY	GOBP_REGULATION_OF_MUSCLE_HYPERTROPHY		36	0.593634	1.3056	0.109118	0.212145	1	1782	tags=25%, list=15%, signal=29%
GOBP_CELL_CYCLE_G1_S_PHASE_TRANSITION	GOBP_CELL_CYCLE_G1_S_PHASE_TRANSITION		190	0.48553	1.30523	0.0457921	0.212493	1	2023	tags=26%, list=17%, signal=30%
GOBP_POSITIVE_REGULATION_OF_MUSCLE_CONTRACTION	GOBP_POSITIVE_REGULATION_OF_MUSCLE_CONTRACTION		23	0.642316	1.30495	0.131537	0.212752	1	2664	tags=52%, list=22%, signal=67%
GOBP_REGULATION_OF_ESTABLISHMENT_OR_MAINTENANCE_OF_CELL_POLARITY	GOBP_REGULATION_OF_ESTABLISHMENT_OR_MAINTENANCE_OF_CELL_POLARITY		23	0.647825	1.30458	0.123418	0.213208	1	1977	tags=35%, list=16%, signal=41%
GOBP_REGULATION_OF_CYTOSOLIC_CALCIUM_ION_CONCENTRATION	GOBP_REGULATION_OF_CYTOSOLIC_CALCIUM_ION_CONCENTRATION		16	0.69799	1.30434	0.135048	0.213238	1	2937	tags=50%, list=24%, signal=66%
GOBP_MUSCLE_ORGAN_DEVELOPMENT	GOBP_MUSCLE_ORGAN_DEVELOPMENT		165	0.491159	1.30434	0.046332	0.21339	1	1538	tags=17%, list=13%, signal=19%
GOBP_CELL_PROJECTION_ASSEMBLY	GOBP_CELL_PROJECTION_ASSEMBLY		374	0.458794	1.30359	0.0148912	0.213912	1	2240	tags=24%, list=19%, signal=28%
GOBP_BIOMINERALIZATION	GOBP_BIOMINERALIZATION		91	0.518666	1.30368	0.0722071	0.213947	1	2437	tags=38%, list=20%, signal=48%
GOBP_T_CELL_ACTIVATION_INVOLVED_IN_IMMUNE_RESPONSE	GOBP_T_CELL_ACTIVATION_INVOLVED_IN_IMMUNE_RESPONSE		85	0.528688	1.3037	0.0701513	0.21408	1	1967	tags=32%, list=16%, signal=38%
GOBP_DNA_TEMPLATED_DNA_REPLICATION_MAINTENANCE_OF_FIDELITY	GOBP_DNA_TEMPLATED_DNA_REPLICATION_MAINTENANCE_OF_FIDELITY		42	0.58082	1.30309	0.0933333	0.214538	1	843	tags=12%, list=7%, signal=13%
GOBP_PROTEIN_LOCALIZATION_TO_SYNAPSE	GOBP_PROTEIN_LOCALIZATION_TO_SYNAPSE		31	0.604345	1.30285	0.114332	0.214553	1	1882	tags=19%, list=16%, signal=23%
GOBP_MYOBLAST_DIFFERENTIATION	GOBP_MYOBLAST_DIFFERENTIATION		68	0.542982	1.3029	0.0906433	0.214654	1	1977	tags=26%, list=16%, signal=31%
GOBP_GOLGI_TO_ENDOSOME_TRANSPORT	GOBP_GOLGI_TO_ENDOSOME_TRANSPORT		17	0.67361	1.30257	0.135417	0.214656	1	1638	tags=29%, list=14%, signal=34%
GOBP_CELLULAR_RESPONSE_TO_RETINOIC_ACID	GOBP_CELLULAR_RESPONSE_TO_RETINOIC_ACID		26	0.620822	1.30257	0.138763	0.214812	1	1848	tags=27%, list=15%, signal=32%
GOBP_POSITIVE_REGULATION_OF_MYELOID_LEUKOCYTE_MEDIATED_IMMUNITY	GOBP_POSITIVE_REGULATION_OF_MYELOID_LEUKOCYTE_MEDIATED_IMMUNITY		21	0.654816	1.30221	0.140753	0.214864	1	804	tags=24%, list=7%, signal=25%
GOBP_PROTEIN_LOCALIZATION_TO_EXTRACELLULAR_REGION	GOBP_PROTEIN_LOCALIZATION_TO_EXTRACELLULAR_REGION		206	0.483601	1.30185	0.0346535	0.214918	1	2264	tags=22%, list=19%, signal=27%
GOBP_INTRINSIC_APOPTOTIC_SIGNALING_PATHWAY_BY_P53_CLASS_MEDIATOR	GOBP_INTRINSIC_APOPTOTIC_SIGNALING_PATHWAY_BY_P53_CLASS_MEDIATOR		64	0.543581	1.30195	0.100575	0.214922	1	1628	tags=23%, list=13%, signal=27%
GOBP_ORGANIC_HYDROXY_COMPOUND_METABOLIC_PROCESS	GOBP_ORGANIC_HYDROXY_COMPOUND_METABOLIC_PROCESS		292	0.469285	1.30205	0.0236967	0.214944	1	2228	tags=22%, list=18%, signal=26%
GOBP_REGULATION_OF_LIPID_BIOSYNTHETIC_PROCESS	GOBP_REGULATION_OF_LIPID_BIOSYNTHETIC_PROCESS		102	0.522392	1.30223	0.0711354	0.215003	1	2869	tags=28%, list=24%, signal=37%
GOBP_DEVELOPMENT_OF_PRIMARY_SEXUAL_CHARACTERISTICS	GOBP_DEVELOPMENT_OF_PRIMARY_SEXUAL_CHARACTERISTICS		112	0.511953	1.30162	0.069863	0.215087	1	2046	tags=29%, list=17%, signal=34%
GOBP_CHROMOSOME_LOCALIZATION	GOBP_CHROMOSOME_LOCALIZATION		67	0.53664	1.30107	0.0950292	0.215723	1	2603	tags=30%, list=22%, signal=38%
GOBP_PERIPHERAL_NERVOUS_SYSTEM_DEVELOPMENT	GOBP_PERIPHERAL_NERVOUS_SYSTEM_DEVELOPMENT		31	0.610171	1.30051	0.123328	0.216246	1	2066	tags=35%, list=17%, signal=43%
GOBP_VENTRICULAR_SEPTUM_MORPHOGENESIS	GOBP_VENTRICULAR_SEPTUM_MORPHOGENESIS		21	0.654857	1.30054	0.148148	0.216365	1	2050	tags=33%, list=17%, signal=40%
GOBP_T_HELPER_17_CELL_DIFFERENTIATION	GOBP_T_HELPER_17_CELL_DIFFERENTIATION		22	0.634714	1.30029	0.140294	0.216418	1	2310	tags=36%, list=19%, signal=45%
GOBP_T_CELL_LINEAGE_COMMITMENT	GOBP_T_CELL_LINEAGE_COMMITMENT		22	0.643656	1.29997	0.14168	0.216583	1	1674	tags=27%, list=14%, signal=32%
GOBP_POSITIVE_REGULATION_OF_CELL_KILLING	GOBP_POSITIVE_REGULATION_OF_CELL_KILLING		47	0.573613	1.29998	0.103293	0.216719	1	1796	tags=34%, list=15%, signal=40%
GOBP_RIBONUCLEOSIDE_DIPHOSPHATE_METABOLIC_PROCESS	GOBP_RIBONUCLEOSIDE_DIPHOSPHATE_METABOLIC_PROCESS		84	0.51618	1.29966	0.0849057	0.21687	1	2376	tags=36%, list=20%, signal=44%
GOBP_PLATELET_MORPHOGENESIS	GOBP_PLATELET_MORPHOGENESIS		21	0.647033	1.29941	0.133333	0.217081	1	1051	tags=29%, list=9%, signal=31%
GOBP_REGULATION_OF_LIPID_METABOLIC_PROCESS	GOBP_REGULATION_OF_LIPID_METABOLIC_PROCESS		202	0.4867	1.29924	0.0445247	0.21717	1	2869	tags=32%, list=24%, signal=41%
GOBP_MICROTUBULE_DEPOLYMERIZATION	GOBP_MICROTUBULE_DEPOLYMERIZATION		25	0.626817	1.29876	0.127419	0.217686	1	2205	tags=40%, list=18%, signal=49%
GOBP_ACTIN_POLYMERIZATION_OR_DEPOLYMERIZATION	GOBP_ACTIN_POLYMERIZATION_OR_DEPOLYMERIZATION		142	0.496445	1.2984	0.0605296	0.218049	1	1764	tags=27%, list=15%, signal=31%
GOBP_REGULATION_OF_CYSTEINE_TYPE_ENDOPEPTIDASE_ACTIVITY_INVOLVED_IN_APOPTOTIC_SIGNALING_PATHWAY	GOBP_REGULATION_OF_CYSTEINE_TYPE_ENDOPEPTIDASE_ACTIVITY_INVOLVED_IN_APOPTOTIC_SIGNALING_PATHWAY		15	0.691182	1.29769	0.141935	0.218203	1	2403	tags=53%, list=20%, signal=66%
GOBP_TEMPERATURE_HOMEOSTASIS	GOBP_TEMPERATURE_HOMEOSTASIS		109	0.508588	1.29774	0.0772358	0.218267	1	2096	tags=23%, list=17%, signal=27%
GOBP_EMBRYONIC_CRANIAL_SKELETON_MORPHOGENESIS	GOBP_EMBRYONIC_CRANIAL_SKELETON_MORPHOGENESIS		19	0.658552	1.29806	0.144444	0.218282	1	2416	tags=47%, list=20%, signal=59%
GOBP_RESPONSE_TO_MISFOLDED_PROTEIN	GOBP_RESPONSE_TO_MISFOLDED_PROTEIN		24	0.631123	1.29814	0.116638	0.218306	1	2504	tags=25%, list=21%, signal=31%
GOBP_REGULATION_OF_TUBE_SIZE	GOBP_REGULATION_OF_TUBE_SIZE		58	0.552043	1.29781	0.101341	0.218317	1	2026	tags=26%, list=17%, signal=31%
GOBP_CD4_POSITIVE_OR_CD8_POSITIVE_ALPHA_BETA_T_CELL_LINEAGE_COMMITMENT	GOBP_CD4_POSITIVE_OR_CD8_POSITIVE_ALPHA_BETA_T_CELL_LINEAGE_COMMITMENT		19	0.646974	1.29789	0.167722	0.21836	1	1674	tags=32%, list=14%, signal=37%
GOBP_REGULATION_OF_BROWN_FAT_CELL_DIFFERENTIATION	GOBP_REGULATION_OF_BROWN_FAT_CELL_DIFFERENTIATION		15	0.690254	1.29694	0.130435	0.218834	1	2696	tags=53%, list=22%, signal=69%
GOBP_O_GLYCAN_PROCESSING	GOBP_O_GLYCAN_PROCESSING		27	0.614618	1.29698	0.129952	0.218918	1	1780	tags=30%, list=15%, signal=35%
GOBP_NEGATIVE_REGULATION_OF_MYELOID_CELL_DIFFERENTIATION	GOBP_NEGATIVE_REGULATION_OF_MYELOID_CELL_DIFFERENTIATION		59	0.546998	1.297	0.105114	0.219045	1	2638	tags=44%, list=22%, signal=56%
GOBP_CERAMIDE_BIOSYNTHETIC_PROCESS	GOBP_CERAMIDE_BIOSYNTHETIC_PROCESS		43	0.571584	1.29537	0.104566	0.219305	1	1960	tags=30%, list=16%, signal=36%
GOBP_CHROMOSOME_SEPARATION	GOBP_CHROMOSOME_SEPARATION		102	0.509432	1.29537	0.0784844	0.219462	1	2023	tags=22%, list=17%, signal=26%
GOBP_HEMATOPOIETIC_STEM_CELL_PROLIFERATION	GOBP_HEMATOPOIETIC_STEM_CELL_PROLIFERATION		22	0.652218	1.2955	0.137224	0.21956	1	2334	tags=41%, list=19%, signal=51%
GOBP_CERAMIDE_METABOLIC_PROCESS	GOBP_CERAMIDE_METABOLIC_PROCESS		65	0.529967	1.29508	0.0866373	0.219581	1	1960	tags=25%, list=16%, signal=29%
GOBP_CELLULAR_MONOVALENT_INORGANIC_CATION_HOMEOSTASIS	GOBP_CELLULAR_MONOVALENT_INORGANIC_CATION_HOMEOSTASIS		67	0.537299	1.29538	0.101813	0.219613	1	2122	tags=27%, list=18%, signal=32%
GOBP_NEGATIVE_REGULATION_OF_VIRAL_LIFE_CYCLE	GOBP_NEGATIVE_REGULATION_OF_VIRAL_LIFE_CYCLE		18	0.668919	1.29633	0.141136	0.219616	1	1483	tags=39%, list=12%, signal=44%
GOBP_PROTEIN_POLYUBIQUITINATION	GOBP_PROTEIN_POLYUBIQUITINATION		203	0.48388	1.29557	0.0331695	0.219631	1	1182	tags=13%, list=10%, signal=14%
GOBP_NEUTRAL_AMINO_ACID_TRANSPORT	GOBP_NEUTRAL_AMINO_ACID_TRANSPORT		30	0.613927	1.29616	0.105519	0.219707	1	1439	tags=20%, list=12%, signal=23%
GOBP_PROTEIN_ACETYLATION	GOBP_PROTEIN_ACETYLATION		188	0.477131	1.29582	0.0554871	0.219726	1	1916	tags=22%, list=16%, signal=26%
GOBP_POSITIVE_REGULATION_OF_SECRETION	GOBP_POSITIVE_REGULATION_OF_SECRETION		173	0.486325	1.29557	0.0464548	0.219791	1	2055	tags=22%, list=17%, signal=26%
GOBP_REGULATION_OF_CELL_CYCLE_PHASE_TRANSITION	GOBP_REGULATION_OF_CELL_CYCLE_PHASE_TRANSITION		314	0.463673	1.29583	0.022831	0.219878	1	1786	tags=20%, list=15%, signal=23%
GOBP_REGULATION_OF_MITOTIC_CELL_CYCLE	GOBP_REGULATION_OF_MITOTIC_CELL_CYCLE		353	0.457797	1.29476	0.0231023	0.219896	1	1786	tags=19%, list=15%, signal=22%
GOBP_NEGATIVE_REGULATION_OF_CELL_MATRIX_ADHESION	GOBP_NEGATIVE_REGULATION_OF_CELL_MATRIX_ADHESION		21	0.645214	1.29557	0.137224	0.219953	1	2103	tags=29%, list=17%, signal=35%
GOBP_HIPPO_SIGNALING	GOBP_HIPPO_SIGNALING		23	0.634161	1.29585	0.146497	0.220008	1	2093	tags=39%, list=17%, signal=47%
GOBP_REGULATION_OF_NEURON_DIFFERENTIATION	GOBP_REGULATION_OF_NEURON_DIFFERENTIATION		87	0.518286	1.29404	0.0919067	0.220813	1	1898	tags=29%, list=16%, signal=34%
GOBP_REGULATION_OF_CHROMOSOME_SEPARATION	GOBP_REGULATION_OF_CHROMOSOME_SEPARATION		86	0.519078	1.29387	0.0857538	0.220909	1	2023	tags=21%, list=17%, signal=25%
GOBP_POSITIVE_REGULATION_OF_EPITHELIAL_CELL_DIFFERENTIATION	GOBP_POSITIVE_REGULATION_OF_EPITHELIAL_CELL_DIFFERENTIATION		21	0.640161	1.293	0.14214	0.222039	1	1376	tags=33%, list=11%, signal=38%
GOBP_POSITIVE_REGULATION_OF_ORGANELLE_ASSEMBLY	GOBP_POSITIVE_REGULATION_OF_ORGANELLE_ASSEMBLY		66	0.535372	1.29276	0.0995542	0.222237	1	1779	tags=23%, list=15%, signal=26%
GOBP_POSITIVE_REGULATION_OF_APOPTOTIC_SIGNALING_PATHWAY	GOBP_POSITIVE_REGULATION_OF_APOPTOTIC_SIGNALING_PATHWAY		101	0.508534	1.29188	0.078637	0.223176	1	1957	tags=25%, list=16%, signal=29%
GOBP_REGULATION_OF_DOUBLE_STRAND_BREAK_REPAIR_VIA_NONHOMOLOGOUS_END_JOINING	GOBP_REGULATION_OF_DOUBLE_STRAND_BREAK_REPAIR_VIA_NONHOMOLOGOUS_END_JOINING		26	0.616638	1.29188	0.144361	0.223328	1	867	tags=19%, list=7%, signal=21%
GOBP_CARDIAC_MUSCLE_CELL_PROLIFERATION	GOBP_CARDIAC_MUSCLE_CELL_PROLIFERATION		22	0.635637	1.29141	0.158059	0.223375	1	2050	tags=45%, list=17%, signal=55%
GOBP_POSITIVE_REGULATION_OF_NIK_NF_KAPPAB_SIGNALING	GOBP_POSITIVE_REGULATION_OF_NIK_NF_KAPPAB_SIGNALING		52	0.558123	1.2916	0.103198	0.223421	1	1300	tags=17%, list=11%, signal=19%
GOBP_NEGATIVE_REGULATION_OF_ENDOPLASMIC_RETICULUM_STRESS_INDUCED_INTRINSIC_APOPTOTIC_SIGNALING_PATHWAY	GOBP_NEGATIVE_REGULATION_OF_ENDOPLASMIC_RETICULUM_STRESS_INDUCED_INTRINSIC_APOPTOTIC_SIGNALING_PATHWAY		16	0.673871	1.29142	0.16092	0.223537	1	1627	tags=38%, list=13%, signal=43%
GOBP_RESPONSE_TO_EPIDERMAL_GROWTH_FACTOR	GOBP_RESPONSE_TO_EPIDERMAL_GROWTH_FACTOR		33	0.598713	1.29112	0.126718	0.22364	1	2029	tags=39%, list=17%, signal=47%
GOBP_THYMUS_DEVELOPMENT	GOBP_THYMUS_DEVELOPMENT		35	0.590241	1.29087	0.116031	0.223841	1	2737	tags=34%, list=23%, signal=44%
GOBP_PLACENTA_DEVELOPMENT	GOBP_PLACENTA_DEVELOPMENT		88	0.519599	1.29033	0.0907877	0.223878	1	2026	tags=27%, list=17%, signal=33%
GOBP_NEGATIVE_CHEMOTAXIS	GOBP_NEGATIVE_CHEMOTAXIS		19	0.653355	1.29043	0.154472	0.223893	1	949	tags=21%, list=8%, signal=23%
GOBP_CELL_FATE_SPECIFICATION	GOBP_CELL_FATE_SPECIFICATION		32	0.608286	1.29062	0.126603	0.223898	1	1245	tags=28%, list=10%, signal=31%
GOBP_POSITIVE_REGULATION_OF_GLUCOSE_TRANSMEMBRANE_TRANSPORT	GOBP_POSITIVE_REGULATION_OF_GLUCOSE_TRANSMEMBRANE_TRANSPORT		23	0.635044	1.29043	0.147567	0.224051	1	3092	tags=39%, list=26%, signal=52%
GOBP_VIRAL_PROTEIN_PROCESSING	GOBP_VIRAL_PROTEIN_PROCESSING		28	0.60845	1.29062	0.137985	0.22406	1	1742	tags=32%, list=14%, signal=37%
GOBP_STRIATED_MUSCLE_ADAPTATION	GOBP_STRIATED_MUSCLE_ADAPTATION		18	0.651555	1.28975	0.139871	0.22463	1	2282	tags=44%, list=19%, signal=55%
GOBP_REGULATION_OF_NUCLEAR_TRANSCRIBED_MRNA_CATABOLIC_PROCESS_DEADENYLATION_DEPENDENT_DECAY	GOBP_REGULATION_OF_NUCLEAR_TRANSCRIBED_MRNA_CATABOLIC_PROCESS_DEADENYLATION_DEPENDENT_DECAY		22	0.625898	1.28953	0.14127	0.224832	1	2603	tags=41%, list=22%, signal=52%
GOBP_CELLULAR_RESPONSE_TO_THYROID_HORMONE_STIMULUS	GOBP_CELLULAR_RESPONSE_TO_THYROID_HORMONE_STIMULUS		15	0.68831	1.28926	0.145867	0.22509	1	3134	tags=53%, list=26%, signal=72%
GOBP_REGULATION_OF_T_HELPER_17_CELL_DIFFERENTIATION	GOBP_REGULATION_OF_T_HELPER_17_CELL_DIFFERENTIATION		15	0.68748	1.2891	0.158249	0.225192	1	2310	tags=40%, list=19%, signal=49%
GOBP_HIPPOCAMPUS_DEVELOPMENT	GOBP_HIPPOCAMPUS_DEVELOPMENT		43	0.577131	1.288	0.125547	0.226733	1	1872	tags=26%, list=15%, signal=30%
GOBP_MITOCHONDRIAL_DEPOLARIZATION	GOBP_MITOCHONDRIAL_DEPOLARIZATION		16	0.672873	1.2877	0.142379	0.227036	1	1804	tags=38%, list=15%, signal=44%
GOBP_NEGATIVE_REGULATION_OF_T_CELL_RECEPTOR_SIGNALING_PATHWAY	GOBP_NEGATIVE_REGULATION_OF_T_CELL_RECEPTOR_SIGNALING_PATHWAY		22	0.644858	1.28659	0.153727	0.228596	1	2008	tags=36%, list=17%, signal=44%
GOBP_SMALL_REGULATORY_NCRNA_3_END_PROCESSING	GOBP_SMALL_REGULATORY_NCRNA_3_END_PROCESSING		17	-0.723828	-1.49597	0.0441989	0.228706	1	1604	tags=35%, list=13%, signal=41%
GOBP_PROTEIN_TRANSMEMBRANE_IMPORT_INTO_INTRACELLULAR_ORGANELLE	GOBP_PROTEIN_TRANSMEMBRANE_IMPORT_INTO_INTRACELLULAR_ORGANELLE		31	-0.646296	-1.49317	0.0437318	0.229206	1	3038	tags=55%, list=25%, signal=73%
GOBP_MAST_CELL_MEDIATED_IMMUNITY	GOBP_MAST_CELL_MEDIATED_IMMUNITY		43	0.573602	1.28518	0.118871	0.229368	1	1987	tags=33%, list=16%, signal=39%
GOBP_PROTEIN_DESTABILIZATION	GOBP_PROTEIN_DESTABILIZATION		42	0.569236	1.28506	0.132018	0.229372	1	1779	tags=26%, list=15%, signal=31%
GOBP_REGULATION_OF_RECEPTOR_RECYCLING	GOBP_REGULATION_OF_RECEPTOR_RECYCLING		17	0.666916	1.28491	0.1489	0.229412	1	1204	tags=24%, list=10%, signal=26%
GOBP_CELLULAR_RESPONSE_TO_REACTIVE_OXYGEN_SPECIES	GOBP_CELLULAR_RESPONSE_TO_REACTIVE_OXYGEN_SPECIES		106	0.501723	1.28555	0.0900538	0.229423	1	2317	tags=29%, list=19%, signal=36%
GOBP_REGULATION_OF_ION_TRANSPORT	GOBP_REGULATION_OF_ION_TRANSPORT		308	0.461108	1.28479	0.0295119	0.229425	1	1729	tags=24%, list=14%, signal=27%
GOBP_REGULATION_OF_EXTRINSIC_APOPTOTIC_SIGNALING_PATHWAY_IN_ABSENCE_OF_LIGAND	GOBP_REGULATION_OF_EXTRINSIC_APOPTOTIC_SIGNALING_PATHWAY_IN_ABSENCE_OF_LIGAND		27	0.606358	1.28522	0.143333	0.229468	1	1731	tags=26%, list=14%, signal=30%
GOBP_NATURAL_KILLER_CELL_MEDIATED_IMMUNITY	GOBP_NATURAL_KILLER_CELL_MEDIATED_IMMUNITY		59	0.533935	1.28572	0.12029	0.229506	1	1528	tags=25%, list=13%, signal=29%
GOBP_NEGATIVE_REGULATION_OF_REGULATED_SECRETORY_PATHWAY	GOBP_NEGATIVE_REGULATION_OF_REGULATED_SECRETORY_PATHWAY		20	0.649195	1.2858	0.151713	0.229545	1	1560	tags=25%, list=13%, signal=29%
GOBP_MEMBRANE_RAFT_ORGANIZATION	GOBP_MEMBRANE_RAFT_ORGANIZATION		18	0.658106	1.28589	0.148148	0.229566	1	1956	tags=44%, list=16%, signal=53%
GOBP_POSITIVE_REGULATION_OF_CELL_CYCLE	GOBP_POSITIVE_REGULATION_OF_CELL_CYCLE		216	0.472357	1.28556	0.0410798	0.22958	1	1883	tags=23%, list=16%, signal=27%
GOBP_TRIGLYCERIDE_METABOLIC_PROCESS	GOBP_TRIGLYCERIDE_METABOLIC_PROCESS		54	0.547746	1.28522	0.0945946	0.229628	1	2762	tags=31%, list=23%, signal=41%
GOBP_EPIGENETIC_REGULATION_OF_GENE_EXPRESSION	GOBP_EPIGENETIC_REGULATION_OF_GENE_EXPRESSION		121	0.495531	1.28418	0.0811856	0.229735	1	1563	tags=17%, list=13%, signal=20%
GOBP_STEROID_METABOLIC_PROCESS	GOBP_STEROID_METABOLIC_PROCESS		164	0.484604	1.28525	0.0501882	0.22975	1	2491	tags=25%, list=21%, signal=31%
GOBP_POSITIVE_REGULATION_OF_VIRAL_LIFE_CYCLE	GOBP_POSITIVE_REGULATION_OF_VIRAL_LIFE_CYCLE		19	0.659457	1.28437	0.179229	0.229759	1	1761	tags=21%, list=15%, signal=25%
GOBP_REGULATION_OF_PROTEIN_BINDING	GOBP_REGULATION_OF_PROTEIN_BINDING		141	0.494777	1.28427	0.05148	0.229762	1	1779	tags=23%, list=15%, signal=26%
GOBP_REGULATION_OF_CELL_MORPHOGENESIS_INVOLVED_IN_DIFFERENTIATION	GOBP_REGULATION_OF_CELL_MORPHOGENESIS_INVOLVED_IN_DIFFERENTIATION		67	0.538349	1.28445	0.113737	0.229804	1	2103	tags=37%, list=17%, signal=45%
GOBP_MACROPHAGE_DIFFERENTIATION	GOBP_MACROPHAGE_DIFFERENTIATION		36	0.589899	1.284	0.135821	0.229853	1	2264	tags=36%, list=19%, signal=44%
GOBP_ENDOCYTIC_RECYCLING	GOBP_ENDOCYTIC_RECYCLING		69	0.534226	1.28382	0.0843023	0.229955	1	2928	tags=45%, list=24%, signal=59%
GOBP_HISTONE_H3_K4_METHYLATION	GOBP_HISTONE_H3_K4_METHYLATION		62	0.537112	1.28334	0.101156	0.230556	1	2636	tags=35%, list=22%, signal=45%
GOBP_TRANSCYTOSIS	GOBP_TRANSCYTOSIS		15	0.686933	1.28303	0.153846	0.230877	1	2865	tags=47%, list=24%, signal=61%
GOBP_CELLULAR_RESPONSE_TO_ACID_CHEMICAL	GOBP_CELLULAR_RESPONSE_TO_ACID_CHEMICAL		55	0.548963	1.28269	0.106569	0.230927	1	1690	tags=18%, list=14%, signal=21%
GOBP_PROTEIN_METHYLATION	GOBP_PROTEIN_METHYLATION		167	0.480362	1.28257	0.0573566	0.230944	1	1898	tags=20%, list=16%, signal=23%
GOBP_NEURON_MIGRATION	GOBP_NEURON_MIGRATION		80	0.522292	1.28245	0.0978723	0.230961	1	1895	tags=28%, list=16%, signal=32%
GOBP_ORGANELLE_TRANSPORT_ALONG_MICROTUBULE	GOBP_ORGANELLE_TRANSPORT_ALONG_MICROTUBULE		72	0.527953	1.28233	0.113833	0.231	1	1956	tags=25%, list=16%, signal=30%
GOBP_REGULATION_OF_ALCOHOL_BIOSYNTHETIC_PROCESS	GOBP_REGULATION_OF_ALCOHOL_BIOSYNTHETIC_PROCESS		29	0.611487	1.28274	0.156202	0.231003	1	1911	tags=38%, list=16%, signal=45%
GOBP_REGULATION_OF_SIGNALING_RECEPTOR_ACTIVITY	GOBP_REGULATION_OF_SIGNALING_RECEPTOR_ACTIVITY		77	0.531889	1.28283	0.0898716	0.231017	1	1985	tags=34%, list=16%, signal=40%
GOBP_ALCOHOL_BIOSYNTHETIC_PROCESS	GOBP_ALCOHOL_BIOSYNTHETIC_PROCESS		90	0.511247	1.2818	0.088033	0.231647	1	2020	tags=24%, list=17%, signal=29%
GOBP_PYRIMIDINE_NUCLEOSIDE_METABOLIC_PROCESS	GOBP_PYRIMIDINE_NUCLEOSIDE_METABOLIC_PROCESS		19	0.648659	1.28102	0.165605	0.232661	1	1688	tags=32%, list=14%, signal=37%
GOBP_REGULATION_OF_G_PROTEIN_COUPLED_RECEPTOR_SIGNALING_PATHWAY	GOBP_REGULATION_OF_G_PROTEIN_COUPLED_RECEPTOR_SIGNALING_PATHWAY		77	0.52269	1.28087	0.0862309	0.232723	1	1635	tags=26%, list=14%, signal=30%
GOBP_REGULATION_OF_CILIUM_ASSEMBLY	GOBP_REGULATION_OF_CILIUM_ASSEMBLY		67	0.5249	1.28056	0.0994318	0.232855	1	2003	tags=19%, list=17%, signal=23%
GOBP_SYNAPTIC_VESICLE_RECYCLING	GOBP_SYNAPTIC_VESICLE_RECYCLING		53	0.546117	1.28059	0.121302	0.232994	1	2928	tags=45%, list=24%, signal=59%
GOBP_REGULATION_OF_POSTSYNAPTIC_MEMBRANE_POTENTIAL	GOBP_REGULATION_OF_POSTSYNAPTIC_MEMBRANE_POTENTIAL		42	0.560275	1.28038	0.115152	0.233008	1	1668	tags=26%, list=14%, signal=30%
GOBP_POSITIVE_REGULATION_OF_TRANSPORTER_ACTIVITY	GOBP_POSITIVE_REGULATION_OF_TRANSPORTER_ACTIVITY		58	0.545195	1.28002	0.104965	0.23341	1	1179	tags=21%, list=10%, signal=23%
GOBP_AMINO_SUGAR_METABOLIC_PROCESS	GOBP_AMINO_SUGAR_METABOLIC_PROCESS		29	0.609902	1.27977	0.159744	0.233611	1	1039	tags=21%, list=9%, signal=23%
GOBP_PHOSPHOLIPID_TRANSPORT	GOBP_PHOSPHOLIPID_TRANSPORT		63	0.53479	1.27945	0.10069	0.233949	1	1847	tags=21%, list=15%, signal=24%
GOBP_NEGATIVE_REGULATION_OF_GTPASE_ACTIVITY	GOBP_NEGATIVE_REGULATION_OF_GTPASE_ACTIVITY		22	0.629797	1.27934	0.138042	0.233971	1	1551	tags=27%, list=13%, signal=31%
GOBP_FEMALE_SEX_DIFFERENTIATION	GOBP_FEMALE_SEX_DIFFERENTIATION		56	0.535349	1.27895	0.108187	0.23426	1	2046	tags=30%, list=17%, signal=36%
GOBP_REGULATION_OF_MICROTUBULE_DEPOLYMERIZATION	GOBP_REGULATION_OF_MICROTUBULE_DEPOLYMERIZATION		18	0.665393	1.27903	0.165033	0.234279	1	2205	tags=50%, list=18%, signal=61%
GOBP_INNER_MITOCHONDRIAL_MEMBRANE_ORGANIZATION	GOBP_INNER_MITOCHONDRIAL_MEMBRANE_ORGANIZATION		35	-0.610445	-1.48734	0.0302198	0.235103	1	2350	tags=34%, list=19%, signal=42%
GOBP_NEGATIVE_REGULATION_OF_STRESS_ACTIVATED_PROTEIN_KINASE_SIGNALING_CASCADE	GOBP_NEGATIVE_REGULATION_OF_STRESS_ACTIVATED_PROTEIN_KINASE_SIGNALING_CASCADE		34	0.584482	1.27828	0.136646	0.23511	1	2008	tags=29%, list=17%, signal=35%
GOBP_REGULATION_OF_RELEASE_OF_SEQUESTERED_CALCIUM_ION_INTO_CYTOSOL	GOBP_REGULATION_OF_RELEASE_OF_SEQUESTERED_CALCIUM_ION_INTO_CYTOSOL		42	0.567144	1.27776	0.137879	0.235456	1	1676	tags=31%, list=14%, signal=36%
GOBP_REGULATION_OF_ACTIN_FILAMENT_LENGTH	GOBP_REGULATION_OF_ACTIN_FILAMENT_LENGTH		111	0.496204	1.27777	0.0909091	0.235596	1	1764	tags=27%, list=15%, signal=31%
GOBP_REGULATION_OF_MEMBRANE_POTENTIAL	GOBP_REGULATION_OF_MEMBRANE_POTENTIAL		177	0.479409	1.27788	0.0584653	0.235613	1	1961	tags=25%, list=16%, signal=30%
GOBP_XENOBIOTIC_TRANSPORT	GOBP_XENOBIOTIC_TRANSPORT		21	0.641521	1.27696	0.153595	0.236376	1	1652	tags=33%, list=14%, signal=39%
GOBP_DENDRITE_EXTENSION	GOBP_DENDRITE_EXTENSION		18	0.66276	1.27674	0.152709	0.236399	1	1305	tags=33%, list=11%, signal=37%
GOBP_FC_GAMMA_RECEPTOR_SIGNALING_PATHWAY	GOBP_FC_GAMMA_RECEPTOR_SIGNALING_PATHWAY		31	0.593039	1.27703	0.149038	0.23643	1	1987	tags=39%, list=16%, signal=46%
GOBP_POSITIVE_REGULATION_OF_LIPID_METABOLIC_PROCESS	GOBP_POSITIVE_REGULATION_OF_LIPID_METABOLIC_PROCESS		85	0.512162	1.27681	0.0970588	0.236446	1	2869	tags=33%, list=24%, signal=43%
GOBP_DEFINITIVE_HEMOPOIESIS	GOBP_DEFINITIVE_HEMOPOIESIS		16	0.670359	1.27644	0.155405	0.236674	1	2875	tags=44%, list=24%, signal=57%
GOBP_NEURON_PROJECTION_ARBORIZATION	GOBP_NEURON_PROJECTION_ARBORIZATION		15	0.66991	1.27624	0.16879	0.236836	1	1635	tags=33%, list=14%, signal=38%
GOBP_REGULATION_OF_HETEROTYPIC_CELL_CELL_ADHESION	GOBP_REGULATION_OF_HETEROTYPIC_CELL_CELL_ADHESION		17	0.657998	1.27599	0.179811	0.237074	1	2332	tags=35%, list=19%, signal=44%
GOBP_REGULATION_OF_JNK_CASCADE	GOBP_REGULATION_OF_JNK_CASCADE		103	0.500426	1.27568	0.0711409	0.237233	1	1681	tags=23%, list=14%, signal=27%
GOBP_CARDIAC_CHAMBER_MORPHOGENESIS	GOBP_CARDIAC_CHAMBER_MORPHOGENESIS		48	0.558133	1.27531	0.129969	0.23732	1	2264	tags=33%, list=19%, signal=41%
GOBP_REGULATION_OF_SMOOTH_MUSCLE_CELL_DIFFERENTIATION	GOBP_REGULATION_OF_SMOOTH_MUSCLE_CELL_DIFFERENTIATION		19	0.649221	1.27573	0.150327	0.237331	1	2664	tags=47%, list=22%, signal=61%
GOBP_REGULATION_OF_TORC1_SIGNALING	GOBP_REGULATION_OF_TORC1_SIGNALING		39	0.573011	1.27531	0.137879	0.237483	1	526	tags=8%, list=4%, signal=8%
GOBP_ORGANELLE_DISASSEMBLY	GOBP_ORGANELLE_DISASSEMBLY		120	0.493291	1.2754	0.0899329	0.237531	1	1823	tags=22%, list=15%, signal=25%
GOBP_POSITIVE_REGULATION_OF_AXONOGENESIS	GOBP_POSITIVE_REGULATION_OF_AXONOGENESIS		46	0.558212	1.27483	0.10961	0.237562	1	3207	tags=41%, list=26%, signal=56%
GOBP_REGULATION_OF_HEMATOPOIETIC_PROGENITOR_CELL_DIFFERENTIATION	GOBP_REGULATION_OF_HEMATOPOIETIC_PROGENITOR_CELL_DIFFERENTIATION		33	0.586884	1.27489	0.145768	0.237615	1	1875	tags=36%, list=15%, signal=43%
GOBP_POSITIVE_REGULATION_OF_BIOMINERALIZATION	GOBP_POSITIVE_REGULATION_OF_BIOMINERALIZATION		30	0.603476	1.27498	0.160742	0.237672	1	2282	tags=47%, list=19%, signal=57%
GOBP_POSITIVE_REGULATION_OF_PEPTIDYL_THREONINE_PHOSPHORYLATION	GOBP_POSITIVE_REGULATION_OF_PEPTIDYL_THREONINE_PHOSPHORYLATION		20	0.633889	1.27462	0.149351	0.237716	1	2264	tags=40%, list=19%, signal=49%
GOBP_POSITIVE_REGULATION_OF_BONE_MINERALIZATION	GOBP_POSITIVE_REGULATION_OF_BONE_MINERALIZATION		25	0.617261	1.27421	0.165367	0.238082	1	2282	tags=48%, list=19%, signal=59%
GOBP_POSITIVE_REGULATION_OF_LEUKOCYTE_CELL_CELL_ADHESION	GOBP_POSITIVE_REGULATION_OF_LEUKOCYTE_CELL_CELL_ADHESION		215	0.466634	1.27427	0.0436893	0.238134	1	2068	tags=30%, list=17%, signal=36%
GOBP_REGULATION_OF_HISTONE_MODIFICATION	GOBP_REGULATION_OF_HISTONE_MODIFICATION		147	0.487847	1.27392	0.0738854	0.238364	1	2742	tags=31%, list=23%, signal=39%
GOBP_NATURAL_KILLER_CELL_DIFFERENTIATION	GOBP_NATURAL_KILLER_CELL_DIFFERENTIATION		21	0.629333	1.27378	0.15192	0.238379	1	1084	tags=24%, list=9%, signal=26%
GOBP_RESPONSE_TO_NERVE_GROWTH_FACTOR	GOBP_RESPONSE_TO_NERVE_GROWTH_FACTOR		29	0.603673	1.27362	0.16124	0.238481	1	1697	tags=34%, list=14%, signal=40%
GOBP_ORGAN_GROWTH	GOBP_ORGAN_GROWTH		73	0.520976	1.27343	0.121255	0.238612	1	2050	tags=36%, list=17%, signal=43%
GOBP_EPITHELIAL_TO_MESENCHYMAL_TRANSITION	GOBP_EPITHELIAL_TO_MESENCHYMAL_TRANSITION		88	0.518935	1.27277	0.107817	0.239309	1	2364	tags=32%, list=20%, signal=39%
GOBP_REGULATION_OF_B_CELL_MEDIATED_IMMUNITY	GOBP_REGULATION_OF_B_CELL_MEDIATED_IMMUNITY		51	0.551931	1.2728	0.130631	0.239421	1	1876	tags=24%, list=15%, signal=28%
GOBP_DETECTION_OF_BIOTIC_STIMULUS	GOBP_DETECTION_OF_BIOTIC_STIMULUS		23	0.620602	1.27248	0.152623	0.239445	1	2061	tags=43%, list=17%, signal=52%
GOBP_CELLULAR_RESPONSE_TO_VITAMIN	GOBP_CELLULAR_RESPONSE_TO_VITAMIN		15	0.677394	1.27235	0.146104	0.239491	1	3096	tags=60%, list=26%, signal=81%
GOBP_CARDIAC_CONDUCTION	GOBP_CARDIAC_CONDUCTION		37	0.573789	1.27249	0.128527	0.23959	1	2045	tags=41%, list=17%, signal=49%
GOBP_ACID_SECRETION	GOBP_ACID_SECRETION		21	0.636367	1.272	0.143317	0.239711	1	2537	tags=38%, list=21%, signal=48%
GOBP_CEREBELLAR_CORTEX_DEVELOPMENT	GOBP_CEREBELLAR_CORTEX_DEVELOPMENT		28	0.606136	1.27208	0.149371	0.239753	1	1697	tags=32%, list=14%, signal=37%
GOBP_PROTEIN_MATURATION	GOBP_PROTEIN_MATURATION		222	0.468277	1.27127	0.0488677	0.240644	1	2200	tags=23%, list=18%, signal=27%
GOBP_NEGATIVE_REGULATION_OF_OXIDATIVE_STRESS_INDUCED_NEURON_DEATH	GOBP_NEGATIVE_REGULATION_OF_OXIDATIVE_STRESS_INDUCED_NEURON_DEATH		15	0.671438	1.27086	0.163851	0.240983	1	866	tags=20%, list=7%, signal=22%
GOBP_REGULATION_OF_SUBSTRATE_ADHESION_DEPENDENT_CELL_SPREADING	GOBP_REGULATION_OF_SUBSTRATE_ADHESION_DEPENDENT_CELL_SPREADING		41	0.571743	1.2709	0.149925	0.241075	1	1868	tags=41%, list=15%, signal=49%
GOBP_PEPTIDYL_SERINE_MODIFICATION	GOBP_PEPTIDYL_SERINE_MODIFICATION		220	0.466992	1.27058	0.0453988	0.241251	1	2264	tags=26%, list=19%, signal=31%
GOBP_REGULATION_OF_PROGRAMMED_NECROTIC_CELL_DEATH	GOBP_REGULATION_OF_PROGRAMMED_NECROTIC_CELL_DEATH		24	0.610362	1.27014	0.165017	0.241844	1	2274	tags=38%, list=19%, signal=46%
GOBP_ALCOHOL_METABOLIC_PROCESS	GOBP_ALCOHOL_METABOLIC_PROCESS		214	0.467131	1.26949	0.0578313	0.242657	1	2228	tags=21%, list=18%, signal=26%
GOBP_FOREBRAIN_GENERATION_OF_NEURONS	GOBP_FOREBRAIN_GENERATION_OF_NEURONS		21	0.628944	1.26889	0.144481	0.243427	1	2069	tags=43%, list=17%, signal=52%
GOBP_NEGATIVE_REGULATION_OF_SMALL_MOLECULE_METABOLIC_PROCESS	GOBP_NEGATIVE_REGULATION_OF_SMALL_MOLECULE_METABOLIC_PROCESS		60	0.544052	1.26807	0.11463	0.244566	1	1608	tags=28%, list=13%, signal=33%
GOBP_POST_GOLGI_VESICLE_MEDIATED_TRANSPORT	GOBP_POST_GOLGI_VESICLE_MEDIATED_TRANSPORT		94	0.501643	1.26721	0.109312	0.245756	1	2262	tags=29%, list=19%, signal=35%
GOBP_MESENCHYMAL_CELL_DIFFERENTIATION	GOBP_MESENCHYMAL_CELL_DIFFERENTIATION		119	0.496263	1.26684	0.0798969	0.246174	1	2365	tags=30%, list=20%, signal=37%
GOBP_PIGMENT_BIOSYNTHETIC_PROCESS	GOBP_PIGMENT_BIOSYNTHETIC_PROCESS		35	0.568637	1.26667	0.136842	0.246323	1	1907	tags=31%, list=16%, signal=37%
GOBP_REGULATION_OF_CD4_POSITIVE_ALPHA_BETA_T_CELL_DIFFERENTIATION	GOBP_REGULATION_OF_CD4_POSITIVE_ALPHA_BETA_T_CELL_DIFFERENTIATION		45	0.5575	1.26645	0.120357	0.246499	1	2068	tags=36%, list=17%, signal=43%
GOBP_REGULATION_OF_CHROMOSOME_SEGREGATION	GOBP_REGULATION_OF_CHROMOSOME_SEGREGATION		100	0.500159	1.2662	0.0896104	0.246571	1	2023	tags=20%, list=17%, signal=24%
GOBP_SPHINGOLIPID_BIOSYNTHETIC_PROCESS	GOBP_SPHINGOLIPID_BIOSYNTHETIC_PROCESS		66	0.528832	1.26629	0.122333	0.246592	1	1960	tags=24%, list=16%, signal=29%
GOBP_POSITIVE_REGULATION_OF_NEURON_APOPTOTIC_PROCESS	GOBP_POSITIVE_REGULATION_OF_NEURON_APOPTOTIC_PROCESS		38	0.569846	1.26602	0.14242	0.246722	1	2599	tags=32%, list=21%, signal=40%
GOBP_REGULATION_OF_TRIGLYCERIDE_BIOSYNTHETIC_PROCESS	GOBP_REGULATION_OF_TRIGLYCERIDE_BIOSYNTHETIC_PROCESS		16	0.65623	1.26552	0.168896	0.247343	1	1006	tags=13%, list=8%, signal=14%
GOBP_PROTEIN_TARGETING_TO_VACUOLE	GOBP_PROTEIN_TARGETING_TO_VACUOLE		40	0.577619	1.26533	0.133433	0.247486	1	3052	tags=48%, list=25%, signal=63%
GOBP_AXIS_SPECIFICATION	GOBP_AXIS_SPECIFICATION		30	0.592522	1.26505	0.143975	0.247786	1	2025	tags=37%, list=17%, signal=44%
GOBP_REGULATION_OF_MACROPHAGE_ACTIVATION	GOBP_REGULATION_OF_MACROPHAGE_ACTIVATION		38	0.571458	1.26474	0.152542	0.247957	1	1006	tags=18%, list=8%, signal=20%
GOBP_CARDIAC_MUSCLE_CONTRACTION	GOBP_CARDIAC_MUSCLE_CONTRACTION		64	0.527236	1.26462	0.105915	0.247972	1	2045	tags=31%, list=17%, signal=37%
GOBP_MRNA_CATABOLIC_PROCESS	GOBP_MRNA_CATABOLIC_PROCESS		207	0.462358	1.26475	0.062963	0.248107	1	1990	tags=21%, list=16%, signal=25%
GOBP_REGULATION_OF_PROTEIN_IMPORT_INTO_NUCLEUS	GOBP_REGULATION_OF_PROTEIN_IMPORT_INTO_NUCLEUS		41	0.553537	1.26438	0.157975	0.248198	1	1312	tags=15%, list=11%, signal=16%
GOBP_SIGNALING_RECEPTOR_LIGAND_PRECURSOR_PROCESSING	GOBP_SIGNALING_RECEPTOR_LIGAND_PRECURSOR_PROCESSING		21	0.6235	1.26416	0.165854	0.248369	1	1355	tags=29%, list=11%, signal=32%
GOBP_NEGATIVE_REGULATION_OF_CYCLIN_DEPENDENT_PROTEIN_SERINE_THREONINE_KINASE_ACTIVITY	GOBP_NEGATIVE_REGULATION_OF_CYCLIN_DEPENDENT_PROTEIN_SERINE_THREONINE_KINASE_ACTIVITY		24	0.608597	1.26401	0.165574	0.248434	1	1206	tags=17%, list=10%, signal=18%
GOBP_MONOSACCHARIDE_CATABOLIC_PROCESS	GOBP_MONOSACCHARIDE_CATABOLIC_PROCESS		30	0.591851	1.26364	0.157975	0.248847	1	1520	tags=20%, list=13%, signal=23%
GOBP_OSTEOBLAST_PROLIFERATION	GOBP_OSTEOBLAST_PROLIFERATION		19	0.631102	1.26338	0.172007	0.249078	1	2282	tags=37%, list=19%, signal=45%
GOBP_REGULATION_OF_RESPONSE_TO_DNA_DAMAGE_STIMULUS	GOBP_REGULATION_OF_RESPONSE_TO_DNA_DAMAGE_STIMULUS		257	0.459688	1.26283	0.0514019	0.249593	1	1946	tags=19%, list=16%, signal=23%
GOBP_NEGATIVE_REGULATION_OF_T_HELPER_CELL_DIFFERENTIATION	GOBP_NEGATIVE_REGULATION_OF_T_HELPER_CELL_DIFFERENTIATION		15	0.666116	1.26293	0.171141	0.249605	1	2068	tags=47%, list=17%, signal=56%

## Sheet: gsea_MPOvsPR3_HALLMARK
NAME	GS<br> follow link to MSigDB	GS DETAILS	SIZE	ES	NES	NOM p-val	FDR q-val	FWER p-val	RANK AT MAX	LEADING EDGE
HALLMARK_INTERFERON_ALPHA_RESPONSE	HALLMARK_INTERFERON_ALPHA_RESPONSE	Details ...	91	0.864869	2.15969	0	0	0	800	tags=46%, list=7%, signal=49%
HALLMARK_INTERFERON_GAMMA_RESPONSE	HALLMARK_INTERFERON_GAMMA_RESPONSE	Details ...	186	0.777104	2.09864	0	0	0	1219	tags=39%, list=10%, signal=42%
HALLMARK_HEME_METABOLISM	HALLMARK_HEME_METABOLISM	Details ...	172	0.702619	1.8753	0	0	0	1340	tags=28%, list=11%, signal=32%
HALLMARK_MITOTIC_SPINDLE	HALLMARK_MITOTIC_SPINDLE	Details ...	168	0.649875	1.72809	0	0.0023944	0.008	2680	tags=41%, list=22%, signal=52%
HALLMARK_APICAL_JUNCTION	HALLMARK_APICAL_JUNCTION	Details ...	119	0.638102	1.64483	0	0.00717726	0.036	2576	tags=39%, list=21%, signal=49%
HALLMARK_OXIDATIVE_PHOSPHORYLATION	HALLMARK_OXIDATIVE_PHOSPHORYLATION	Details ...	193	-0.535973	-1.66066	0	0.0085425	0.015	2051	tags=36%, list=17%, signal=42%
HALLMARK_KRAS_SIGNALING_DN	HALLMARK_KRAS_SIGNALING_DN	Details ...	61	0.685828	1.64745	0.00140056	0.00861272	0.036	1122	tags=21%, list=9%, signal=23%
HALLMARK_INFLAMMATORY_RESPONSE	HALLMARK_INFLAMMATORY_RESPONSE	Details ...	137	0.606829	1.58198	0.00255102	0.0162914	0.109	1998	tags=36%, list=17%, signal=42%
HALLMARK_MYOGENESIS	HALLMARK_MYOGENESIS	Details ...	110	0.615643	1.57543	0.00537634	0.0165261	0.124	1793	tags=27%, list=15%, signal=32%
HALLMARK_HEDGEHOG_SIGNALING	HALLMARK_HEDGEHOG_SIGNALING	Details ...	18	0.810954	1.58824	0.0134454	0.016574	0.097	344	tags=28%, list=3%, signal=29%
HALLMARK_TNFA_SIGNALING_VIA_NFKB	HALLMARK_TNFA_SIGNALING_VIA_NFKB	Details ...	153	0.588301	1.5604	0.0025974	0.0182562	0.147	2025	tags=31%, list=17%, signal=37%
HALLMARK_WNT_BETA_CATENIN_SIGNALING	HALLMARK_WNT_BETA_CATENIN_SIGNALING	Details ...	32	0.719812	1.5452	0.00770416	0.0202088	0.178	1806	tags=38%, list=15%, signal=44%
HALLMARK_APICAL_SURFACE	HALLMARK_APICAL_SURFACE	Details ...	25	0.748094	1.51824	0.0272	0.0264918	0.237	2081	tags=36%, list=17%, signal=43%
HALLMARK_APOPTOSIS	HALLMARK_APOPTOSIS	Details ...	132	0.568519	1.47778	0.00677507	0.0311747	0.351	1848	tags=27%, list=15%, signal=31%
HALLMARK_UNFOLDED_PROTEIN_RESPONSE	HALLMARK_UNFOLDED_PROTEIN_RESPONSE	Details ...	101	0.588091	1.48271	0.00544218	0.0319138	0.336	2330	tags=23%, list=19%, signal=28%
HALLMARK_COMPLEMENT	HALLMARK_COMPLEMENT	Details ...	157	0.561093	1.49263	0.0037594	0.0332162	0.313	2229	tags=34%, list=18%, signal=41%
HALLMARK_TGF_BETA_SIGNALING	HALLMARK_TGF_BETA_SIGNALING	Details ...	43	0.654623	1.4841	0.0281481	0.0335663	0.332	2282	tags=33%, list=19%, signal=40%
HALLMARK_IL6_JAK_STAT3_SIGNALING	HALLMARK_IL6_JAK_STAT3_SIGNALING	Details ...	62	0.598367	1.43411	0.0413105	0.0410219	0.514	1938	tags=37%, list=16%, signal=44%
HALLMARK_UV_RESPONSE_DN	HALLMARK_UV_RESPONSE_DN		95	0.569422	1.42832	0.0202429	0.0421737	0.54	2548	tags=35%, list=21%, signal=44%
HALLMARK_KRAS_SIGNALING_UP	HALLMARK_KRAS_SIGNALING_UP	Details ...	119	0.552178	1.43489	0.0106383	0.0428182	0.513	2209	tags=35%, list=18%, signal=43%
HALLMARK_P53_PATHWAY	HALLMARK_P53_PATHWAY	Details ...	159	0.54277	1.44241	0.00749064	0.0441456	0.485	1592	tags=24%, list=13%, signal=27%
HALLMARK_COAGULATION	HALLMARK_COAGULATION		73	0.579986	1.41413	0.0213068	0.0445192	0.61	1493	tags=23%, list=12%, signal=26%
HALLMARK_XENOBIOTIC_METABOLISM	HALLMARK_XENOBIOTIC_METABOLISM	Details ...	127	0.554094	1.43555	0.0151707	0.045011	0.511	1194	tags=18%, list=10%, signal=20%
HALLMARK_ESTROGEN_RESPONSE_EARLY	HALLMARK_ESTROGEN_RESPONSE_EARLY		125	0.552147	1.41648	0.00806452	0.0452785	0.594	1911	tags=25%, list=16%, signal=29%
HALLMARK_ANDROGEN_RESPONSE	HALLMARK_ANDROGEN_RESPONSE		82	0.564731	1.4066	0.015493	0.0461324	0.637	1993	tags=23%, list=16%, signal=28%
HALLMARK_HYPOXIA	HALLMARK_HYPOXIA		133	0.501427	1.32277	0.036036	0.101715	0.902	2694	tags=33%, list=22%, signal=42%
HALLMARK_EPITHELIAL_MESENCHYMAL_TRANSITION	HALLMARK_EPITHELIAL_MESENCHYMAL_TRANSITION		89	0.522482	1.30849	0.0803324	0.109363	0.927	1249	tags=25%, list=10%, signal=27%
HALLMARK_PROTEIN_SECRETION	HALLMARK_PROTEIN_SECRETION		88	0.49693	1.2429	0.131436	0.183697	0.991	2786	tags=33%, list=23%, signal=42%
HALLMARK_G2M_CHECKPOINT	HALLMARK_G2M_CHECKPOINT		154	0.462789	1.22697	0.112944	0.198002	0.995	2290	tags=21%, list=19%, signal=26%
HALLMARK_ESTROGEN_RESPONSE_LATE	HALLMARK_ESTROGEN_RESPONSE_LATE		115	0.468739	1.19208	0.164042	0.242338	0.999	1705	tags=21%, list=14%, signal=24%

## Sheet: gsea_MPOvsPR3_KEGG
NAME	GS<br> follow link to MSigDB	GS DETAILS	SIZE	ES	NES	NOM p-val	FDR q-val	FWER p-val	RANK AT MAX	LEADING EDGE
KEGG_RIBOSOME	KEGG_RIBOSOME	Details ...	84	-0.807466	-2.23944	0	0	0	1841	tags=79%, list=15%, signal=92%
KEGG_LEUKOCYTE_TRANSENDOTHELIAL_MIGRATION	KEGG_LEUKOCYTE_TRANSENDOTHELIAL_MIGRATION	Details ...	74	0.68065	1.65419	0.00141243	0.083292	0.206	2427	tags=43%, list=20%, signal=54%
KEGG_BIOSYNTHESIS_OF_UNSATURATED_FATTY_ACIDS	KEGG_BIOSYNTHESIS_OF_UNSATURATED_FATTY_ACIDS	Details ...	16	-0.801994	-1.67312	0.00527705	0.086433	0.171	4	tags=6%, list=0%, signal=6%
KEGG_REGULATION_OF_ACTIN_CYTOSKELETON	KEGG_REGULATION_OF_ACTIN_CYTOSKELETON	Details ...	137	0.638672	1.65974	0	0.113513	0.189	1904	tags=37%, list=16%, signal=44%
KEGG_FC_GAMMA_R_MEDIATED_PHAGOCYTOSIS	KEGG_FC_GAMMA_R_MEDIATED_PHAGOCYTOSIS	Details ...	78	0.615531	1.50911	0.00979021	0.117916	0.844	2238	tags=36%, list=18%, signal=44%
KEGG_VASCULAR_SMOOTH_MUSCLE_CONTRACTION	KEGG_VASCULAR_SMOOTH_MUSCLE_CONTRACTION	Details ...	61	0.628872	1.49169	0.0218341	0.119973	0.895	1784	tags=26%, list=15%, signal=31%
KEGG_ERBB_SIGNALING_PATHWAY	KEGG_ERBB_SIGNALING_PATHWAY	Details ...	65	0.625916	1.49498	0.0235294	0.121615	0.888	2787	tags=46%, list=23%, signal=60%
KEGG_ENDOCYTOSIS	KEGG_ENDOCYTOSIS	Details ...	146	0.574632	1.51083	0.00759494	0.122949	0.837	1961	tags=24%, list=16%, signal=28%
KEGG_GAP_JUNCTION	KEGG_GAP_JUNCTION	Details ...	51	0.646069	1.49755	0.0190058	0.125521	0.882	1784	tags=33%, list=15%, signal=39%
KEGG_RIG_I_LIKE_RECEPTOR_SIGNALING_PATHWAY	KEGG_RIG_I_LIKE_RECEPTOR_SIGNALING_PATHWAY	Details ...	48	0.677898	1.54361	0.0144928	0.126357	0.708	1964	tags=27%, list=16%, signal=32%
KEGG_JAK_STAT_SIGNALING_PATHWAY	KEGG_JAK_STAT_SIGNALING_PATHWAY		77	0.600072	1.47061	0.0122283	0.127325	0.935	2100	tags=35%, list=17%, signal=42%
KEGG_ADHERENS_JUNCTION	KEGG_ADHERENS_JUNCTION		52	0.631244	1.46533	0.0287356	0.128887	0.944	2320	tags=37%, list=19%, signal=45%
KEGG_NEUROTROPHIN_SIGNALING_PATHWAY	KEGG_NEUROTROPHIN_SIGNALING_PATHWAY		102	0.583483	1.47415	0.0146082	0.129009	0.929	2663	tags=35%, list=22%, signal=45%
KEGG_GLYCOSAMINOGLYCAN_BIOSYNTHESIS_CHONDROITIN_SULFATE	KEGG_GLYCOSAMINOGLYCAN_BIOSYNTHESIS_CHONDROITIN_SULFATE	Details ...	19	0.774449	1.51225	0.0240385	0.129889	0.834	1275	tags=37%, list=11%, signal=41%
KEGG_NATURAL_KILLER_CELL_MEDIATED_CYTOTOXICITY	KEGG_NATURAL_KILLER_CELL_MEDIATED_CYTOTOXICITY	Details ...	98	0.604997	1.51661	0.00664011	0.132294	0.817	1904	tags=29%, list=16%, signal=34%
KEGG_TOLL_LIKE_RECEPTOR_SIGNALING_PATHWAY	KEGG_TOLL_LIKE_RECEPTOR_SIGNALING_PATHWAY	Details ...	75	0.623482	1.52356	0.017192	0.134231	0.8	2663	tags=41%, list=22%, signal=53%
KEGG_ACUTE_MYELOID_LEUKEMIA	KEGG_ACUTE_MYELOID_LEUKEMIA	Details ...	53	0.629307	1.47464	0.0252226	0.13469	0.928	2683	tags=43%, list=22%, signal=56%
KEGG_CHRONIC_MYELOID_LEUKEMIA	KEGG_CHRONIC_MYELOID_LEUKEMIA	Details ...	63	0.66382	1.5466	0.00994318	0.135115	0.7	2683	tags=46%, list=22%, signal=59%
KEGG_ECM_RECEPTOR_INTERACTION	KEGG_ECM_RECEPTOR_INTERACTION	Details ...	33	0.70696	1.5274	0.015949	0.139501	0.783	1892	tags=39%, list=16%, signal=47%
KEGG_CITRATE_CYCLE_TCA_CYCLE	KEGG_CITRATE_CYCLE_TCA_CYCLE		27	0.691436	1.42575	0.0470958	0.144503	0.983	575	tags=11%, list=5%, signal=12%
KEGG_TIGHT_JUNCTION	KEGG_TIGHT_JUNCTION		74	0.597199	1.44727	0.0271041	0.147168	0.966	2554	tags=34%, list=21%, signal=43%
KEGG_INOSITOL_PHOSPHATE_METABOLISM	KEGG_INOSITOL_PHOSPHATE_METABOLISM		46	0.628077	1.42637	0.0354505	0.148621	0.983	2119	tags=26%, list=18%, signal=32%
KEGG_ABC_TRANSPORTERS	KEGG_ABC_TRANSPORTERS		25	0.695983	1.43373	0.0508475	0.149021	0.979	1995	tags=48%, list=16%, signal=57%
KEGG_PATHWAYS_IN_CANCER	KEGG_PATHWAYS_IN_CANCER	Details ...	207	0.575049	1.54714	0	0.151213	0.699	2100	tags=32%, list=17%, signal=38%
KEGG_FC_EPSILON_RI_SIGNALING_PATHWAY	KEGG_FC_EPSILON_RI_SIGNALING_PATHWAY		58	0.608739	1.42681	0.0359281	0.153588	0.983	2643	tags=38%, list=22%, signal=48%
KEGG_PANCREATIC_CANCER	KEGG_PANCREATIC_CANCER		56	0.608856	1.43775	0.0245665	0.154585	0.976	2643	tags=41%, list=22%, signal=52%
KEGG_TYPE_II_DIABETES_MELLITUS	KEGG_TYPE_II_DIABETES_MELLITUS		29	0.669445	1.43381	0.0453834	0.154712	0.979	1904	tags=31%, list=16%, signal=37%
KEGG_LYSOSOME	KEGG_LYSOSOME	Details ...	111	0.600078	1.55584	0.00268817	0.155853	0.658	2227	tags=30%, list=18%, signal=36%
KEGG_HEDGEHOG_SIGNALING_PATHWAY	KEGG_HEDGEHOG_SIGNALING_PATHWAY		21	0.694339	1.4022	0.0750408	0.171283	0.995	1356	tags=24%, list=11%, signal=27%
KEGG_FOCAL_ADHESION	KEGG_FOCAL_ADHESION	Details ...	115	0.611743	1.55631	0	0.180822	0.653	2643	tags=37%, list=22%, signal=47%
KEGG_BASAL_CELL_CARCINOMA	KEGG_BASAL_CELL_CARCINOMA	Details ...	24	0.773046	1.58389	0.00823723	0.184506	0.497	1034	tags=25%, list=9%, signal=27%
KEGG_GLYCOSAMINOGLYCAN_DEGRADATION	KEGG_GLYCOSAMINOGLYCAN_DEGRADATION		17	0.71617	1.38718	0.079932	0.188452	0.997	929	tags=18%, list=8%, signal=19%
KEGG_COMPLEMENT_AND_COAGULATION_CASCADES	KEGG_COMPLEMENT_AND_COAGULATION_CASCADES	Details ...	30	0.734573	1.56369	0.00934579	0.196066	0.605	566	tags=17%, list=5%, signal=17%
KEGG_MELANOGENESIS	KEGG_MELANOGENESIS		54	0.586918	1.37382	0.0719323	0.204179	0.998	1932	tags=24%, list=16%, signal=29%
KEGG_DORSO_VENTRAL_AXIS_FORMATION	KEGG_DORSO_VENTRAL_AXIS_FORMATION		15	0.733976	1.36321	0.0958678	0.215856	1	3160	tags=80%, list=26%, signal=108%
KEGG_NOTCH_SIGNALING_PATHWAY	KEGG_NOTCH_SIGNALING_PATHWAY	Details ...	40	0.744375	1.66086	0.0046083	0.219859	0.184	1836	tags=43%, list=15%, signal=50%
KEGG_PROSTATE_CANCER	KEGG_PROSTATE_CANCER		72	0.558053	1.35711	0.0686567	0.219927	1	1964	tags=26%, list=16%, signal=31%
KEGG_PORPHYRIN_AND_CHLOROPHYLL_METABOLISM	KEGG_PORPHYRIN_AND_CHLOROPHYLL_METABOLISM		20	0.687045	1.35356	0.0834671	0.220271	1	640	tags=15%, list=5%, signal=16%
KEGG_LONG_TERM_DEPRESSION	KEGG_LONG_TERM_DEPRESSION		40	0.595728	1.34687	0.0847701	0.224726	1	2937	tags=38%, list=24%, signal=49%
KEGG_NOD_LIKE_RECEPTOR_SIGNALING_PATHWAY	KEGG_NOD_LIKE_RECEPTOR_SIGNALING_PATHWAY		51	0.57828	1.34294	0.0918518	0.22524	1	1971	tags=25%, list=16%, signal=30%
KEGG_EPITHELIAL_CELL_SIGNALING_IN_HELICOBACTER_PYLORI_INFECTION	KEGG_EPITHELIAL_CELL_SIGNALING_IN_HELICOBACTER_PYLORI_INFECTION		51	0.575151	1.32274	0.0870229	0.241361	1	2427	tags=37%, list=20%, signal=46%
KEGG_ARRHYTHMOGENIC_RIGHT_VENTRICULAR_CARDIOMYOPATHY_ARVC	KEGG_ARRHYTHMOGENIC_RIGHT_VENTRICULAR_CARDIOMYOPATHY_ARVC		37	0.599561	1.32494	0.0917574	0.2436	1	1892	tags=35%, list=16%, signal=42%
KEGG_NON_SMALL_CELL_LUNG_CANCER	KEGG_NON_SMALL_CELL_LUNG_CANCER		47	0.585994	1.32793	0.0953079	0.244984	1	3175	tags=53%, list=26%, signal=72%

## Sheet: gsea_MPOvspr3_Reactome
NAME	GS<br> follow link to MSigDB	GS DETAILS	SIZE	ES	NES	NOM p-val	FDR q-val	FWER p-val	RANK AT MAX	LEADING EDGE
REACTOME_INTERFERON_ALPHA_BETA_SIGNALING	REACTOME_INTERFERON_ALPHA_BETA_SIGNALING	Details ...	57	0.8743	2.02404	0	0	0	1128	tags=51%, list=9%, signal=56%
REACTOME_INTERFERON_SIGNALING	REACTOME_INTERFERON_SIGNALING	Details ...	167	0.73819	1.96828	0	0	0	1140	tags=31%, list=9%, signal=34%
REACTOME_SRP_DEPENDENT_COTRANSLATIONAL_PROTEIN_TARGETING_TO_MEMBRANE	REACTOME_SRP_DEPENDENT_COTRANSLATIONAL_PROTEIN_TARGETING_TO_MEMBRANE	Details ...	108	-0.778553	-2.31227	0	0	0	1849	tags=69%, list=15%, signal=81%
REACTOME_SELENOAMINO_ACID_METABOLISM	REACTOME_SELENOAMINO_ACID_METABOLISM	Details ...	96	-0.792067	-2.29251	0	0	0	1841	tags=72%, list=15%, signal=84%
REACTOME_EUKARYOTIC_TRANSLATION_ELONGATION	REACTOME_EUKARYOTIC_TRANSLATION_ELONGATION	Details ...	87	-0.813332	-2.27254	0	0	0	1841	tags=79%, list=15%, signal=93%
REACTOME_RRNA_PROCESSING	REACTOME_RRNA_PROCESSING	Details ...	195	-0.716406	-2.2246	0	0	0	2048	tags=47%, list=17%, signal=56%
REACTOME_TRANSLATION	REACTOME_TRANSLATION	Details ...	265	-0.688282	-2.21336	0	0	0	2312	tags=54%, list=19%, signal=65%
REACTOME_RESPONSE_OF_EIF2AK4_GCN2_TO_AMINO_ACID_DEFICIENCY	REACTOME_RESPONSE_OF_EIF2AK4_GCN2_TO_AMINO_ACID_DEFICIENCY	Details ...	96	-0.769151	-2.20028	0	0	0	1841	tags=72%, list=15%, signal=84%
REACTOME_EUKARYOTIC_TRANSLATION_INITIATION	REACTOME_EUKARYOTIC_TRANSLATION_INITIATION	Details ...	114	-0.727125	-2.15229	0	0	0	1971	tags=65%, list=16%, signal=77%
REACTOME_SARS_COV_2_MODULATES_HOST_TRANSLATION_MACHINERY	REACTOME_SARS_COV_2_MODULATES_HOST_TRANSLATION_MACHINERY	Details ...	48	-0.804689	-2.07375	0	0	0	1398	tags=69%, list=12%, signal=77%
REACTOME_MITOCHONDRIAL_TRANSLATION	REACTOME_MITOCHONDRIAL_TRANSLATION	Details ...	94	-0.724698	-2.07145	0	0	0	2709	tags=62%, list=22%, signal=79%
REACTOME_NONSENSE_MEDIATED_DECAY_NMD	REACTOME_NONSENSE_MEDIATED_DECAY_NMD	Details ...	111	-0.681743	-2.00171	0	0	0	1841	tags=62%, list=15%, signal=73%
REACTOME_REGULATION_OF_EXPRESSION_OF_SLITS_AND_ROBOS	REACTOME_REGULATION_OF_EXPRESSION_OF_SLITS_AND_ROBOS	Details ...	154	-0.655827	-1.98832	0	6.89e-05	0.001	1841	tags=50%, list=15%, signal=58%
REACTOME_CELLULAR_RESPONSE_TO_STARVATION	REACTOME_CELLULAR_RESPONSE_TO_STARVATION	Details ...	141	-0.653344	-1.94558	0	0.000299	0.005	1841	tags=50%, list=15%, signal=59%
REACTOME_FCGR3A_MEDIATED_IL10_SYNTHESIS	REACTOME_FCGR3A_MEDIATED_IL10_SYNTHESIS	Details ...	70	0.780719	1.89217	0	0.000907465	0.004	1784	tags=44%, list=15%, signal=52%
REACTOME_FCGR_ACTIVATION	REACTOME_FCGR_ACTIVATION	Details ...	51	0.796142	1.85958	0	0.000934549	0.009	1577	tags=47%, list=13%, signal=54%
REACTOME_IMMUNOREGULATORY_INTERACTIONS_BETWEEN_A_LYMPHOID_AND_A_NON_LYMPHOID_CELL	REACTOME_IMMUNOREGULATORY_INTERACTIONS_BETWEEN_A_LYMPHOID_AND_A_NON_LYMPHOID_CELL	Details ...	142	0.717535	1.87446	0	0.000990924	0.007	1675	tags=36%, list=14%, signal=41%
REACTOME_SCAVENGING_OF_HEME_FROM_PLASMA	REACTOME_SCAVENGING_OF_HEME_FROM_PLASMA	Details ...	47	0.812265	1.867	0	0.00101357	0.008	1577	tags=55%, list=13%, signal=63%
REACTOME_BINDING_AND_UPTAKE_OF_LIGANDS_BY_SCAVENGER_RECEPTORS	REACTOME_BINDING_AND_UPTAKE_OF_LIGANDS_BY_SCAVENGER_RECEPTORS	Details ...	61	0.789481	1.8645	0	0.001028	0.009	1577	tags=51%, list=13%, signal=58%
REACTOME_CDC42_GTPASE_CYCLE	REACTOME_CDC42_GTPASE_CYCLE	Details ...	112	0.71829	1.85775	0	0.00104291	0.011	1582	tags=33%, list=13%, signal=38%
REACTOME_COMPLEMENT_CASCADE	REACTOME_COMPLEMENT_CASCADE	Details ...	66	0.793538	1.88219	0	0.00113248	0.007	1577	tags=42%, list=13%, signal=49%
REACTOME_FCERI_MEDIATED_MAPK_ACTIVATION	REACTOME_FCERI_MEDIATED_MAPK_ACTIVATION	Details ...	69	0.769067	1.84683	0	0.0011335	0.015	1816	tags=45%, list=15%, signal=53%
REACTOME_DDX58_IFIH1_MEDIATED_INDUCTION_OF_INTERFERON_ALPHA_BETA	REACTOME_DDX58_IFIH1_MEDIATED_INDUCTION_OF_INTERFERON_ALPHA_BETA	Details ...	66	0.792771	1.90094	0	0.00113433	0.004	804	tags=26%, list=7%, signal=27%
REACTOME_CELL_SURFACE_INTERACTIONS_AT_THE_VASCULAR_WALL	REACTOME_CELL_SURFACE_INTERACTIONS_AT_THE_VASCULAR_WALL	Details ...	128	0.706822	1.8408	0	0.00120573	0.017	1506	tags=33%, list=12%, signal=37%
REACTOME_INITIAL_TRIGGERING_OF_COMPLEMENT	REACTOME_INITIAL_TRIGGERING_OF_COMPLEMENT	Details ...	50	0.803328	1.84771	0	0.00121447	0.015	1577	tags=48%, list=13%, signal=55%
REACTOME_ANTIVIRAL_MECHANISM_BY_IFN_STIMULATED_GENES	REACTOME_ANTIVIRAL_MECHANISM_BY_IFN_STIMULATED_GENES	Details ...	79	0.756086	1.85086	0	0.00121994	0.014	1140	tags=30%, list=9%, signal=33%
REACTOME_PARASITE_INFECTION	REACTOME_PARASITE_INFECTION	Details ...	90	0.755201	1.88317	0	0.00132123	0.007	1581	tags=41%, list=13%, signal=47%
REACTOME_LEISHMANIA_INFECTION	REACTOME_LEISHMANIA_INFECTION	Details ...	186	0.680067	1.83208	0	0.00132296	0.021	1784	tags=35%, list=15%, signal=41%
REACTOME_CD22_MEDIATED_BCR_REGULATION	REACTOME_CD22_MEDIATED_BCR_REGULATION	Details ...	44	0.819683	1.83542	0	0.00133435	0.02	1577	tags=52%, list=13%, signal=60%
REACTOME_FCGAMMA_RECEPTOR_FCGR_DEPENDENT_PHAGOCYTOSIS	REACTOME_FCGAMMA_RECEPTOR_FCGR_DEPENDENT_PHAGOCYTOSIS	Details ...	115	0.7052	1.829	0	0.00143027	0.024	1779	tags=39%, list=15%, signal=45%
REACTOME_ANTI_INFLAMMATORY_RESPONSE_FAVOURING_LEISHMANIA_PARASITE_INFECTION	REACTOME_ANTI_INFLAMMATORY_RESPONSE_FAVOURING_LEISHMANIA_PARASITE_INFECTION	Details ...	114	0.753464	1.9068	0	0.00151244	0.004	1784	tags=38%, list=15%, signal=44%
REACTOME_RAC1_GTPASE_CYCLE	REACTOME_RAC1_GTPASE_CYCLE		134	0.688918	1.8072	0	0.00186932	0.038	1749	tags=34%, list=14%, signal=39%
REACTOME_RHOA_GTPASE_CYCLE	REACTOME_RHOA_GTPASE_CYCLE		106	0.712922	1.80797	0	0.00195429	0.038	1635	tags=27%, list=14%, signal=31%
REACTOME_ROLE_OF_LAT2_NTAL_LAB_ON_CALCIUM_MOBILIZATION	REACTOME_ROLE_OF_LAT2_NTAL_LAB_ON_CALCIUM_MOBILIZATION		53	0.787098	1.80895	0	0.00199329	0.037	1577	tags=49%, list=13%, signal=56%
REACTOME_FCERI_MEDIATED_CA_2_MOBILIZATION	REACTOME_FCERI_MEDIATED_CA_2_MOBILIZATION	Details ...	69	0.740336	1.8099	0	0.00209296	0.037	1903	tags=43%, list=16%, signal=51%
REACTOME_ANTIGEN_ACTIVATES_B_CELL_RECEPTOR_BCR_LEADING_TO_GENERATION_OF_SECOND_MESSENGERS	REACTOME_ANTIGEN_ACTIVATES_B_CELL_RECEPTOR_BCR_LEADING_TO_GENERATION_OF_SECOND_MESSENGERS		68	0.753587	1.79747	0	0.00264201	0.055	1636	tags=44%, list=14%, signal=51%
REACTOME_ACTIVATION_OF_THE_MRNA_UPON_BINDING_OF_THE_CAP_BINDING_COMPLEX_AND_EIFS_AND_SUBSEQUENT_BINDING_TO_43S	REACTOME_ACTIVATION_OF_THE_MRNA_UPON_BINDING_OF_THE_CAP_BINDING_COMPLEX_AND_EIFS_AND_SUBSEQUENT_BINDING_TO_43S	Details ...	58	-0.686587	-1.84888	0	0.00288442	0.048	1398	tags=48%, list=12%, signal=54%
REACTOME_RHOJ_GTPASE_CYCLE	REACTOME_RHOJ_GTPASE_CYCLE		41	0.783402	1.78337	0	0.00331542	0.076	1749	tags=46%, list=14%, signal=54%
REACTOME_POTENTIAL_THERAPEUTICS_FOR_SARS	REACTOME_POTENTIAL_THERAPEUTICS_FOR_SARS		127	0.691721	1.78374	0	0.00344293	0.076	1635	tags=31%, list=14%, signal=36%
REACTOME_HEMOSTASIS	REACTOME_HEMOSTASIS		434	0.627347	1.78609	0	0.00348851	0.074	1779	tags=31%, list=15%, signal=35%
REACTOME_RHOB_GTPASE_CYCLE	REACTOME_RHOB_GTPASE_CYCLE		45	0.77645	1.77915	0.00152207	0.00356011	0.084	1635	tags=40%, list=14%, signal=46%
REACTOME_RHOC_GTPASE_CYCLE	REACTOME_RHOC_GTPASE_CYCLE		53	0.770563	1.77109	0	0.00415215	0.104	1635	tags=34%, list=14%, signal=39%
REACTOME_CREATION_OF_C4_AND_C2_ACTIVATORS	REACTOME_CREATION_OF_C4_AND_C2_ACTIVATORS		45	0.803302	1.77263	0	0.00418046	0.101	1577	tags=49%, list=13%, signal=56%
REACTOME_ROLE_OF_PHOSPHOLIPIDS_IN_PHAGOCYTOSIS	REACTOME_ROLE_OF_PHOSPHOLIPIDS_IN_PHAGOCYTOSIS		63	0.74401	1.76765	0	0.00434712	0.112	1636	tags=43%, list=14%, signal=49%
REACTOME_RAC3_GTPASE_CYCLE	REACTOME_RAC3_GTPASE_CYCLE		68	0.73363	1.76276	0	0.00466473	0.123	1749	tags=38%, list=14%, signal=44%
REACTOME_RHO_GTPASE_CYCLE	REACTOME_RHO_GTPASE_CYCLE		337	0.628171	1.75508	0	0.00517637	0.141	1779	tags=24%, list=15%, signal=27%
REACTOME_CHONDROITIN_SULFATE_DERMATAN_SULFATE_METABOLISM	REACTOME_CHONDROITIN_SULFATE_DERMATAN_SULFATE_METABOLISM		32	0.805682	1.74902	0	0.00598334	0.164	1275	tags=34%, list=11%, signal=38%
REACTOME_GLYCOSAMINOGLYCAN_METABOLISM	REACTOME_GLYCOSAMINOGLYCAN_METABOLISM		73	0.719923	1.7459	0	0.00623453	0.173	1275	tags=27%, list=11%, signal=30%
REACTOME_NEGATIVE_REGULATORS_OF_DDX58_IFIH1_SIGNALING	REACTOME_NEGATIVE_REGULATORS_OF_DDX58_IFIH1_SIGNALING		35	0.802558	1.74416	0	0.00633996	0.181	804	tags=26%, list=7%, signal=27%
REACTOME_SIGNALING_BY_ROBO_RECEPTORS	REACTOME_SIGNALING_BY_ROBO_RECEPTORS	Details ...	181	-0.577969	-1.80024	0	0.0075084	0.132	1841	tags=43%, list=15%, signal=49%
REACTOME_INFLUENZA_INFECTION	REACTOME_INFLUENZA_INFECTION	Details ...	149	-0.597233	-1.79518	0	0.00763562	0.139	1841	tags=51%, list=15%, signal=59%
REACTOME_RORA_ACTIVATES_GENE_EXPRESSION	REACTOME_RORA_ACTIVATES_GENE_EXPRESSION		18	0.880614	1.72295	0	0.00931173	0.259	921	tags=44%, list=8%, signal=48%
REACTOME_REGULATION_OF_LIPID_METABOLISM_BY_PPARALPHA	REACTOME_REGULATION_OF_LIPID_METABOLISM_BY_PPARALPHA		94	0.691329	1.71637	0	0.0102801	0.291	1413	tags=22%, list=12%, signal=25%
REACTOME_RUNX1_REGULATES_GENES_INVOLVED_IN_MEGAKARYOCYTE_DIFFERENTIATION_AND_PLATELET_FUNCTION	REACTOME_RUNX1_REGULATES_GENES_INVOLVED_IN_MEGAKARYOCYTE_DIFFERENTIATION_AND_PLATELET_FUNCTION		36	0.779153	1.70367	0	0.0131167	0.358	1901	tags=44%, list=16%, signal=53%
REACTOME_TRANSCRIPTIONAL_REGULATION_OF_WHITE_ADIPOCYTE_DIFFERENTIATION	REACTOME_TRANSCRIPTIONAL_REGULATION_OF_WHITE_ADIPOCYTE_DIFFERENTIATION		69	0.703585	1.69813	0	0.0145481	0.393	921	tags=20%, list=8%, signal=22%
REACTOME_RHOQ_GTPASE_CYCLE	REACTOME_RHOQ_GTPASE_CYCLE		46	0.744897	1.69378	0	0.0154833	0.42	1749	tags=35%, list=14%, signal=41%
REACTOME_METABOLISM_OF_AMINO_ACIDS_AND_DERIVATIVES	REACTOME_METABOLISM_OF_AMINO_ACIDS_AND_DERIVATIVES	Details ...	257	-0.540677	-1.75316	0	0.0159245	0.296	1841	tags=35%, list=15%, signal=41%
REACTOME_TRAF6_MEDIATED_IRF7_ACTIVATION	REACTOME_TRAF6_MEDIATED_IRF7_ACTIVATION		16	0.892396	1.68355	0.00323625	0.0183842	0.487	804	tags=31%, list=7%, signal=33%
REACTOME_PLATELET_AGGREGATION_PLUG_FORMATION	REACTOME_PLATELET_AGGREGATION_PLUG_FORMATION		23	0.816488	1.67187	0	0.0223711	0.572	1816	tags=61%, list=15%, signal=71%
REACTOME_RHOD_GTPASE_CYCLE	REACTOME_RHOD_GTPASE_CYCLE		39	0.747291	1.66858	0.00459418	0.0230885	0.597	1177	tags=26%, list=10%, signal=28%
REACTOME_BMAL1_CLOCK_NPAS2_ACTIVATES_CIRCADIAN_GENE_EXPRESSION	REACTOME_BMAL1_CLOCK_NPAS2_ACTIVATES_CIRCADIAN_GENE_EXPRESSION		20	0.837203	1.66256	0.00157729	0.0250515	0.638	921	tags=35%, list=8%, signal=38%
REACTOME_EXTRACELLULAR_MATRIX_ORGANIZATION	REACTOME_EXTRACELLULAR_MATRIX_ORGANIZATION		128	0.636281	1.65471	0	0.0283357	0.689	2462	tags=45%, list=20%, signal=56%
REACTOME_NR1H2_AND_NR1H3_MEDIATED_SIGNALING	REACTOME_NR1H2_AND_NR1H3_MEDIATED_SIGNALING		35	0.753704	1.64469	0.0015748	0.0329891	0.755	1898	tags=46%, list=16%, signal=54%
REACTOME_SIGNALING_BY_VEGF	REACTOME_SIGNALING_BY_VEGF		84	0.653694	1.61971	0.0027027	0.0481064	0.893	1892	tags=33%, list=16%, signal=39%
REACTOME_NUCLEOTIDE_BINDING_DOMAIN_LEUCINE_RICH_REPEAT_CONTAINING_RECEPTOR_NLR_SIGNALING_PATHWAYS	REACTOME_NUCLEOTIDE_BINDING_DOMAIN_LEUCINE_RICH_REPEAT_CONTAINING_RECEPTOR_NLR_SIGNALING_PATHWAYS		54	0.689752	1.62048	0	0.0484641	0.892	1357	tags=30%, list=11%, signal=33%
REACTOME_RHOF_GTPASE_CYCLE	REACTOME_RHOF_GTPASE_CYCLE		30	0.764705	1.6213	0.00967742	0.0486945	0.889	1177	tags=33%, list=10%, signal=37%
REACTOME_FCERI_MEDIATED_NF_KB_ACTIVATION	REACTOME_FCERI_MEDIATED_NF_KB_ACTIVATION		116	0.63325	1.61489	0	0.0505718	0.908	1577	tags=26%, list=13%, signal=29%
REACTOME_G_ALPHA_12_13_SIGNALLING_EVENTS	REACTOME_G_ALPHA_12_13_SIGNALLING_EVENTS		57	0.670473	1.60494	0.00729927	0.0582805	0.937	1822	tags=23%, list=15%, signal=27%
REACTOME_INTEGRIN_SIGNALING	REACTOME_INTEGRIN_SIGNALING		21	0.808782	1.60324	0.00480769	0.0588858	0.943	1816	tags=57%, list=15%, signal=67%
REACTOME_FC_EPSILON_RECEPTOR_FCERI_SIGNALING	REACTOME_FC_EPSILON_RECEPTOR_FCERI_SIGNALING		164	0.602869	1.60106	0	0.0598346	0.95	1816	tags=25%, list=15%, signal=29%
REACTOME_RAC2_GTPASE_CYCLE	REACTOME_RAC2_GTPASE_CYCLE		68	0.671058	1.59723	0.00431035	0.059958	0.958	1749	tags=31%, list=14%, signal=36%
REACTOME_NR1H3_NR1H2_REGULATE_GENE_EXPRESSION_LINKED_TO_CHOLESTEROL_TRANSPORT_AND_EFFLUX	REACTOME_NR1H3_NR1H2_REGULATE_GENE_EXPRESSION_LINKED_TO_CHOLESTEROL_TRANSPORT_AND_EFFLUX		30	0.753486	1.59842	0.00764526	0.059992	0.953	1898	tags=43%, list=16%, signal=51%
REACTOME_SENSORY_PERCEPTION	REACTOME_SENSORY_PERCEPTION		84	0.650436	1.59944	0.00138313	0.0601995	0.951	2006	tags=31%, list=17%, signal=37%
REACTOME_INTEGRIN_CELL_SURFACE_INTERACTIONS	REACTOME_INTEGRIN_CELL_SURFACE_INTERACTIONS		40	0.708738	1.59285	0.00776398	0.062954	0.965	1940	tags=50%, list=16%, signal=59%
REACTOME_RNA_POLYMERASE_III_CHAIN_ELONGATION	REACTOME_RNA_POLYMERASE_III_CHAIN_ELONGATION	Details ...	17	-0.787101	-1.65686	0.00952381	0.063576	0.758	1844	tags=41%, list=15%, signal=49%
REACTOME_HEPARAN_SULFATE_HEPARIN_HS_GAG_METABOLISM	REACTOME_HEPARAN_SULFATE_HEPARIN_HS_GAG_METABOLISM		29	0.746295	1.58904	0.0124611	0.0641467	0.97	1210	tags=28%, list=10%, signal=31%
REACTOME_PLATELET_ACTIVATION_SIGNALING_AND_AGGREGATION	REACTOME_PLATELET_ACTIVATION_SIGNALING_AND_AGGREGATION		183	0.598922	1.58935	0	0.0649853	0.97	1816	tags=32%, list=15%, signal=37%
REACTOME_TRAF6_MEDIATED_NF_KB_ACTIVATION	REACTOME_TRAF6_MEDIATED_NF_KB_ACTIVATION		23	0.78143	1.58184	0.00802568	0.0677225	0.977	804	tags=26%, list=7%, signal=28%
REACTOME_AMYLOID_FIBER_FORMATION	REACTOME_AMYLOID_FIBER_FORMATION		32	0.739373	1.58363	0.00776398	0.0682351	0.977	700	tags=28%, list=6%, signal=30%
REACTOME_SIGNALING_BY_RHO_GTPASES_MIRO_GTPASES_AND_RHOBTB3	REACTOME_SIGNALING_BY_RHO_GTPASES_MIRO_GTPASES_AND_RHOBTB3		500	0.551137	1.58247	0	0.0682676	0.977	1779	tags=22%, list=15%, signal=25%
REACTOME_SARS_COV_2_ACTIVATES_MODULATES_INNATE_AND_ADAPTIVE_IMMUNE_RESPONSES	REACTOME_SARS_COV_2_ACTIVATES_MODULATES_INNATE_AND_ADAPTIVE_IMMUNE_RESPONSES		103	0.62122	1.57595	0.00530504	0.0719232	0.985	1606	tags=26%, list=13%, signal=30%
REACTOME_AQUAPORIN_MEDIATED_TRANSPORT	REACTOME_AQUAPORIN_MEDIATED_TRANSPORT		27	0.749893	1.57206	0.0109204	0.0736593	0.99	1784	tags=26%, list=15%, signal=30%
REACTOME_RESPONSE_TO_ELEVATED_PLATELET_CYTOSOLIC_CA2	REACTOME_RESPONSE_TO_ELEVATED_PLATELET_CYTOSOLIC_CA2		89	0.626998	1.57303	0.00416667	0.0739024	0.989	1445	tags=29%, list=12%, signal=33%
REACTOME_RUNX1_INTERACTS_WITH_CO_FACTORS_WHOSE_PRECISE_EFFECT_ON_RUNX1_TARGETS_IS_NOT_KNOWN	REACTOME_RUNX1_INTERACTS_WITH_CO_FACTORS_WHOSE_PRECISE_EFFECT_ON_RUNX1_TARGETS_IS_NOT_KNOWN		35	0.721433	1.56464	0.0140845	0.0803927	0.995	1929	tags=34%, list=16%, signal=41%
REACTOME_FLT3_SIGNALING_IN_DISEASE	REACTOME_FLT3_SIGNALING_IN_DISEASE		27	0.740382	1.55717	0.00780031	0.0854151	0.999	534	tags=22%, list=4%, signal=23%
REACTOME_TRANSCRIPTIONAL_ACTIVITY_OF_SMAD2_SMAD3_SMAD4_HETEROTRIMER	REACTOME_TRANSCRIPTIONAL_ACTIVITY_OF_SMAD2_SMAD3_SMAD4_HETEROTRIMER		46	0.678959	1.55532	0.00879765	0.0858431	1	705	tags=22%, list=6%, signal=23%
REACTOME_DOWNREGULATION_OF_SMAD2_3_SMAD4_TRANSCRIPTIONAL_ACTIVITY	REACTOME_DOWNREGULATION_OF_SMAD2_3_SMAD4_TRANSCRIPTIONAL_ACTIVITY		28	0.739316	1.55722	0.0111465	0.0865711	0.999	705	tags=21%, list=6%, signal=23%
REACTOME_SIGNALING_BY_THE_B_CELL_RECEPTOR_BCR	REACTOME_SIGNALING_BY_THE_B_CELL_RECEPTOR_BCR		146	0.592785	1.55819	0.00125313	0.0868328	0.999	1764	tags=25%, list=15%, signal=29%
REACTOME_SENSORY_PROCESSING_OF_SOUND	REACTOME_SENSORY_PROCESSING_OF_SOUND		37	0.699571	1.5481	0.0120846	0.089358	1	2149	tags=38%, list=18%, signal=46%
REACTOME_IRE1ALPHA_ACTIVATES_CHAPERONES	REACTOME_IRE1ALPHA_ACTIVATES_CHAPERONES		44	0.68048	1.54907	0.0152905	0.0893945	1	1870	tags=32%, list=15%, signal=37%
REACTOME_AMINO_ACID_TRANSPORT_ACROSS_THE_PLASMA_MEMBRANE	REACTOME_AMINO_ACID_TRANSPORT_ACROSS_THE_PLASMA_MEMBRANE		18	0.783323	1.54593	0.0166667	0.0893992	1	1439	tags=28%, list=12%, signal=31%
REACTOME_OVARIAN_TUMOR_DOMAIN_PROTEASES	REACTOME_OVARIAN_TUMOR_DOMAIN_PROTEASES		33	0.7146	1.54663	0.0151515	0.0897283	1	2023	tags=36%, list=17%, signal=44%
REACTOME_KINESINS	REACTOME_KINESINS		31	0.736601	1.54931	0.00777605	0.0904174	1	1142	tags=35%, list=9%, signal=39%
REACTOME_NRAGE_SIGNALS_DEATH_THROUGH_JNK	REACTOME_NRAGE_SIGNALS_DEATH_THROUGH_JNK		45	0.67705	1.55038	0.0134529	0.0904193	1	2711	tags=36%, list=22%, signal=46%
REACTOME_VASOPRESSIN_REGULATES_RENAL_WATER_HOMEOSTASIS_VIA_AQUAPORINS	REACTOME_VASOPRESSIN_REGULATES_RENAL_WATER_HOMEOSTASIS_VIA_AQUAPORINS		25	0.758017	1.5427	0.0114379	0.0906164	1	1784	tags=28%, list=15%, signal=33%
REACTOME_REGULATION_OF_NF_KAPPA_B_SIGNALING	REACTOME_REGULATION_OF_NF_KAPPA_B_SIGNALING		18	0.792342	1.54338	0.0160772	0.0909677	1	1307	tags=28%, list=11%, signal=31%
REACTOME_INFLAMMASOMES	REACTOME_INFLAMMASOMES		21	0.775178	1.53998	0.00819672	0.0913118	1	1606	tags=52%, list=13%, signal=60%
REACTOME_PRE_NOTCH_EXPRESSION_AND_PROCESSING	REACTOME_PRE_NOTCH_EXPRESSION_AND_PROCESSING		44	0.677308	1.53872	0.00445104	0.0915344	1	1941	tags=39%, list=16%, signal=46%
REACTOME_SIGNALING_BY_ALK	REACTOME_SIGNALING_BY_ALK		21	0.776099	1.54047	0.0145867	0.0919433	1	1821	tags=43%, list=15%, signal=50%
REACTOME_COPI_DEPENDENT_GOLGI_TO_ER_RETROGRADE_TRAFFIC	REACTOME_COPI_DEPENDENT_GOLGI_TO_ER_RETROGRADE_TRAFFIC		69	0.63507	1.53595	0.00573888	0.0937689	1	1142	tags=25%, list=9%, signal=27%
REACTOME_INTERFERON_GAMMA_SIGNALING	REACTOME_INTERFERON_GAMMA_SIGNALING		75	0.616457	1.53299	0.0128205	0.0946691	1	1121	tags=31%, list=9%, signal=34%
REACTOME_INTERLEUKIN_2_FAMILY_SIGNALING	REACTOME_INTERLEUKIN_2_FAMILY_SIGNALING		34	0.711611	1.53385	0.0152905	0.0948829	1	1904	tags=41%, list=16%, signal=49%
REACTOME_DEGRADATION_OF_THE_EXTRACELLULAR_MATRIX	REACTOME_DEGRADATION_OF_THE_EXTRACELLULAR_MATRIX		50	0.666736	1.52932	0.00302115	0.0952373	1	2786	tags=50%, list=23%, signal=65%
REACTOME_REGULATION_OF_CHOLESTEROL_BIOSYNTHESIS_BY_SREBP_SREBF	REACTOME_REGULATION_OF_CHOLESTEROL_BIOSYNTHESIS_BY_SREBP_SREBF		54	0.654245	1.52983	0.0224888	0.0957261	1	921	tags=22%, list=8%, signal=24%
REACTOME_HEME_SIGNALING	REACTOME_HEME_SIGNALING		43	0.674096	1.52713	0.0120301	0.0966712	1	921	tags=23%, list=8%, signal=25%
REACTOME_SIGNALING_BY_NOTCH3	REACTOME_SIGNALING_BY_NOTCH3		35	0.714773	1.52992	0.0106383	0.0967868	1	1811	tags=40%, list=15%, signal=47%
REACTOME_SIGNALING_BY_RECEPTOR_TYROSINE_KINASES	REACTOME_SIGNALING_BY_RECEPTOR_TYROSINE_KINASES		334	0.540534	1.52495	0.00111732	0.0981542	1	2320	tags=31%, list=19%, signal=38%
REACTOME_MITOCHONDRIAL_PROTEIN_IMPORT	REACTOME_MITOCHONDRIAL_PROTEIN_IMPORT	Details ...	58	-0.616246	-1.61484	0	0.0983264	0.901	1511	tags=29%, list=12%, signal=33%
REACTOME_SIGNALING_BY_MODERATE_KINASE_ACTIVITY_BRAF_MUTANTS	REACTOME_SIGNALING_BY_MODERATE_KINASE_ACTIVITY_BRAF_MUTANTS		35	0.695605	1.51933	0.0182094	0.0997651	1	2643	tags=40%, list=22%, signal=51%
REACTOME_REGULATION_OF_INSULIN_LIKE_GROWTH_FACTOR_IGF_TRANSPORT_AND_UPTAKE_BY_INSULIN_LIKE_GROWTH_FACTOR_BINDING_PROTEINS_IGFBPS	REACTOME_REGULATION_OF_INSULIN_LIKE_GROWTH_FACTOR_IGF_TRANSPORT_AND_UPTAKE_BY_INSULIN_LIKE_GROWTH_FACTOR_BINDING_PROTEINS_IGFBPS		53	0.649522	1.52283	0.017991	0.0998361	1	1703	tags=30%, list=14%, signal=35%
REACTOME_INTERLEUKIN_4_AND_INTERLEUKIN_13_SIGNALING	REACTOME_INTERLEUKIN_4_AND_INTERLEUKIN_13_SIGNALING		78	0.619578	1.51985	0.0110345	0.100046	1	2071	tags=35%, list=17%, signal=41%
REACTOME_G_PROTEIN_MEDIATED_EVENTS	REACTOME_G_PROTEIN_MEDIATED_EVENTS		38	0.681428	1.52082	0.00927357	0.100051	1	1943	tags=26%, list=16%, signal=31%
REACTOME_SEMAPHORIN_INTERACTIONS	REACTOME_SEMAPHORIN_INTERACTIONS		46	0.664806	1.52148	0.0114778	0.10025	1	949	tags=17%, list=8%, signal=19%
REACTOME_GOLGI_TO_ER_RETROGRADE_TRANSPORT	REACTOME_GOLGI_TO_ER_RETROGRADE_TRANSPORT		100	0.600666	1.51636	0.00660502	0.102098	1	1142	tags=20%, list=9%, signal=22%
REACTOME_TAK1_DEPENDENT_IKK_AND_NF_KAPPA_B_ACTIVATION	REACTOME_TAK1_DEPENDENT_IKK_AND_NF_KAPPA_B_ACTIVATION		41	0.679582	1.51212	0.0235294	0.105951	1	1964	tags=32%, list=16%, signal=38%
REACTOME_DISEASES_ASSOCIATED_WITH_GLYCOSAMINOGLYCAN_METABOLISM	REACTOME_DISEASES_ASSOCIATED_WITH_GLYCOSAMINOGLYCAN_METABOLISM		18	0.780876	1.50834	0.0165289	0.109475	1	1275	tags=28%, list=11%, signal=31%
REACTOME_SIGNALING_BY_MET	REACTOME_SIGNALING_BY_MET		51	0.65808	1.50493	0.011713	0.112533	1	1816	tags=31%, list=15%, signal=37%
REACTOME_MITOCHONDRIAL_FATTY_ACID_BETA_OXIDATION	REACTOME_MITOCHONDRIAL_FATTY_ACID_BETA_OXIDATION	Details ...	29	-0.68278	-1.59704	0.0112676	0.11341	0.941	2140	tags=38%, list=18%, signal=46%
REACTOME_PLASMA_LIPOPROTEIN_ASSEMBLY_REMODELING_AND_CLEARANCE	REACTOME_PLASMA_LIPOPROTEIN_ASSEMBLY_REMODELING_AND_CLEARANCE		45	0.671027	1.49964	0.0161054	0.114016	1	1355	tags=29%, list=11%, signal=32%
REACTOME_HDMS_DEMETHYLATE_HISTONES	REACTOME_HDMS_DEMETHYLATE_HISTONES		22	0.742962	1.4998	0.0238908	0.114912	1	1329	tags=32%, list=11%, signal=36%
REACTOME_CD209_DC_SIGN_SIGNALING	REACTOME_CD209_DC_SIGN_SIGNALING		18	0.766103	1.49748	0.0292208	0.115579	1	1229	tags=33%, list=10%, signal=37%
REACTOME_SIGNALING_BY_CYTOSOLIC_FGFR1_FUSION_MUTANTS	REACTOME_SIGNALING_BY_CYTOSOLIC_FGFR1_FUSION_MUTANTS		17	0.782239	1.50012	0.0311526	0.115604	1	871	tags=29%, list=7%, signal=32%
REACTOME_RHOG_GTPASE_CYCLE	REACTOME_RHOG_GTPASE_CYCLE		55	0.640879	1.50045	0.014556	0.116387	1	1580	tags=25%, list=13%, signal=29%
REACTOME_DEPOSITION_OF_NEW_CENPA_CONTAINING_NUCLEOSOMES_AT_THE_CENTROMERE	REACTOME_DEPOSITION_OF_NEW_CENPA_CONTAINING_NUCLEOSOMES_AT_THE_CENTROMERE	Details ...	16	-0.777398	-1.58777	0.027248	0.11875	0.952	775	tags=19%, list=6%, signal=20%
REACTOME_THE_NLRP3_INFLAMMASOME	REACTOME_THE_NLRP3_INFLAMMASOME		16	0.764225	1.48607	0.0243506	0.121221	1	1606	tags=50%, list=13%, signal=58%
REACTOME_DISEASES_OF_GLYCOSYLATION	REACTOME_DISEASES_OF_GLYCOSYLATION		71	0.612379	1.48621	0.0141643	0.122041	1	1363	tags=18%, list=11%, signal=21%
REACTOME_FACTORS_INVOLVED_IN_MEGAKARYOCYTE_DEVELOPMENT_AND_PLATELET_PRODUCTION	REACTOME_FACTORS_INVOLVED_IN_MEGAKARYOCYTE_DEVELOPMENT_AND_PLATELET_PRODUCTION		100	0.59152	1.48621	0.01321	0.12314	1	1774	tags=29%, list=15%, signal=34%
REACTOME_TRIGLYCERIDE_METABOLISM	REACTOME_TRIGLYCERIDE_METABOLISM		17	0.766563	1.48195	0.0336538	0.123529	1	1265	tags=29%, list=10%, signal=33%
REACTOME_SIGNALING_BY_PTK6	REACTOME_SIGNALING_BY_PTK6		36	0.689732	1.48658	0.0265625	0.12363	1	1821	tags=31%, list=15%, signal=36%
REACTOME_GPER1_SIGNALING	REACTOME_GPER1_SIGNALING		29	0.704579	1.48329	0.0256798	0.123785	1	1816	tags=34%, list=15%, signal=40%
REACTOME_TNFR1_INDUCED_NFKAPPAB_SIGNALING_PATHWAY	REACTOME_TNFR1_INDUCED_NFKAPPAB_SIGNALING_PATHWAY		29	0.696479	1.48792	0.0390016	0.124088	1	327	tags=14%, list=3%, signal=14%
REACTOME_GLUCAGON_SIGNALING_IN_METABOLIC_REGULATION	REACTOME_GLUCAGON_SIGNALING_IN_METABOLIC_REGULATION		20	0.747138	1.48213	0.0421394	0.124297	1	1784	tags=30%, list=15%, signal=35%
REACTOME_ECM_PROTEOGLYCANS	REACTOME_ECM_PROTEOGLYCANS		20	0.741967	1.48864	0.0466321	0.124348	1	2313	tags=60%, list=19%, signal=74%
REACTOME_RIP_MEDIATED_NFKB_ACTIVATION_VIA_ZBP1	REACTOME_RIP_MEDIATED_NFKB_ACTIVATION_VIA_ZBP1		15	0.756027	1.48666	0.0507365	0.124712	1	2191	tags=53%, list=18%, signal=65%
REACTOME_REGULATION_OF_MECP2_EXPRESSION_AND_ACTIVITY	REACTOME_REGULATION_OF_MECP2_EXPRESSION_AND_ACTIVITY		28	0.717413	1.48895	0.0401786	0.125041	1	1858	tags=32%, list=15%, signal=38%
REACTOME_REGULATION_OF_INSULIN_SECRETION	REACTOME_REGULATION_OF_INSULIN_SECRETION		44	0.659162	1.47899	0.0307018	0.125395	1	1668	tags=23%, list=14%, signal=26%
REACTOME_NEUTROPHIL_DEGRANULATION	REACTOME_NEUTROPHIL_DEGRANULATION		435	0.521856	1.47801	0	0.125706	1	2210	tags=29%, list=18%, signal=34%
REACTOME_SIGNALING_BY_EGFR	REACTOME_SIGNALING_BY_EGFR		36	0.668196	1.4893	0.0135542	0.125779	1	1816	tags=39%, list=15%, signal=46%
REACTOME_FORMATION_OF_FIBRIN_CLOT_CLOTTING_CASCADE	REACTOME_FORMATION_OF_FIBRIN_CLOT_CLOTTING_CASCADE		18	0.769602	1.47899	0.0293103	0.126467	1	895	tags=28%, list=7%, signal=30%
REACTOME_REGULATION_OF_TNFR1_SIGNALING	REACTOME_REGULATION_OF_TNFR1_SIGNALING		33	0.683031	1.4668	0.0242057	0.137484	1	327	tags=12%, list=3%, signal=12%
REACTOME_EPH_EPHRIN_MEDIATED_REPULSION_OF_CELLS	REACTOME_EPH_EPHRIN_MEDIATED_REPULSION_OF_CELLS		35	0.662361	1.46236	0.021309	0.137484	1	2829	tags=40%, list=23%, signal=52%
REACTOME_RAB_REGULATION_OF_TRAFFICKING	REACTOME_RAB_REGULATION_OF_TRAFFICKING		110	0.577798	1.46308	0.0130548	0.137569	1	2954	tags=37%, list=24%, signal=49%
REACTOME_FORMATION_OF_THE_BETA_CATENIN_TCF_TRANSACTIVATING_COMPLEX	REACTOME_FORMATION_OF_THE_BETA_CATENIN_TCF_TRANSACTIVATING_COMPLEX		29	0.691437	1.46829	0.0356037	0.137679	1	2066	tags=34%, list=17%, signal=41%
REACTOME_DEATH_RECEPTOR_SIGNALLING	REACTOME_DEATH_RECEPTOR_SIGNALLING		123	0.569419	1.46904	0.0104167	0.137685	1	1847	tags=18%, list=15%, signal=21%
REACTOME_DISEASES_OF_SIGNAL_TRANSDUCTION_BY_GROWTH_FACTOR_RECEPTORS_AND_SECOND_MESSENGERS	REACTOME_DISEASES_OF_SIGNAL_TRANSDUCTION_BY_GROWTH_FACTOR_RECEPTORS_AND_SECOND_MESSENGERS		338	0.519615	1.45849	0	0.137919	1	2320	tags=28%, list=19%, signal=34%
REACTOME_INTRA_GOLGI_AND_RETROGRADE_GOLGI_TO_ER_TRAFFIC	REACTOME_INTRA_GOLGI_AND_RETROGRADE_GOLGI_TO_ER_TRAFFIC		165	0.553548	1.46723	0.00128205	0.138064	1	1532	tags=19%, list=13%, signal=21%
REACTOME_SIGNALING_BY_NOTCH2	REACTOME_SIGNALING_BY_NOTCH2		26	0.698004	1.45901	0.0424837	0.138167	1	1027	tags=27%, list=8%, signal=29%
REACTOME_RESOLUTION_OF_D_LOOP_STRUCTURES_THROUGH_SYNTHESIS_DEPENDENT_STRAND_ANNEALING_SDSA	REACTOME_RESOLUTION_OF_D_LOOP_STRUCTURES_THROUGH_SYNTHESIS_DEPENDENT_STRAND_ANNEALING_SDSA		17	0.750809	1.46119	0.0507365	0.138195	1	1513	tags=24%, list=12%, signal=27%
REACTOME_INSERTION_OF_TAIL_ANCHORED_PROTEINS_INTO_THE_ENDOPLASMIC_RETICULUM_MEMBRANE	REACTOME_INSERTION_OF_TAIL_ANCHORED_PROTEINS_INTO_THE_ENDOPLASMIC_RETICULUM_MEMBRANE		19	0.749329	1.46027	0.0412044	0.138434	1	625	tags=16%, list=5%, signal=17%
REACTOME_P75_NTR_RECEPTOR_MEDIATED_SIGNALLING	REACTOME_P75_NTR_RECEPTOR_MEDIATED_SIGNALLING		81	0.589509	1.45954	0.0225352	0.138501	1	1964	tags=22%, list=16%, signal=26%
REACTOME_RECYCLING_PATHWAY_OF_L1	REACTOME_RECYCLING_PATHWAY_OF_L1		32	0.658233	1.46317	0.0402477	0.138546	1	1922	tags=38%, list=16%, signal=44%
REACTOME_CONSTITUTIVE_SIGNALING_BY_AKT1_E17K_IN_CANCER	REACTOME_CONSTITUTIVE_SIGNALING_BY_AKT1_E17K_IN_CANCER		25	0.700096	1.46522	0.0425867	0.138781	1	2046	tags=40%, list=17%, signal=48%
REACTOME_DEUBIQUITINATION	REACTOME_DEUBIQUITINATION		211	0.539601	1.46448	0.00350877	0.13881	1	2050	tags=21%, list=17%, signal=25%
REACTOME_METABOLISM_OF_CARBOHYDRATES	REACTOME_METABOLISM_OF_CARBOHYDRATES		203	0.535547	1.46339	0.00845411	0.139313	1	1862	tags=22%, list=15%, signal=25%
REACTOME_RNA_POLYMERASE_III_TRANSCRIPTION_INITIATION_FROM_TYPE_1_PROMOTER	REACTOME_RNA_POLYMERASE_III_TRANSCRIPTION_INITIATION_FROM_TYPE_1_PROMOTER		27	-0.687497	-1.56799	0.0163488	0.139376	0.976	1844	tags=33%, list=15%, signal=39%
REACTOME_LISTERIA_MONOCYTOGENES_ENTRY_INTO_HOST_CELLS	REACTOME_LISTERIA_MONOCYTOGENES_ENTRY_INTO_HOST_CELLS		16	0.772038	1.45555	0.023569	0.140868	1	592	tags=31%, list=5%, signal=33%
REACTOME_CHROMATIN_MODIFYING_ENZYMES	REACTOME_CHROMATIN_MODIFYING_ENZYMES		193	0.541409	1.45292	0.00729927	0.142446	1	1929	tags=25%, list=16%, signal=30%
REACTOME_SENSORY_PROCESSING_OF_SOUND_BY_OUTER_HAIR_CELLS_OF_THE_COCHLEA	REACTOME_SENSORY_PROCESSING_OF_SOUND_BY_OUTER_HAIR_CELLS_OF_THE_COCHLEA		26	0.695304	1.44747	0.0443038	0.142711	1	2320	tags=46%, list=19%, signal=57%
REACTOME_PKMTS_METHYLATE_HISTONE_LYSINES	REACTOME_PKMTS_METHYLATE_HISTONE_LYSINES		40	0.647499	1.44537	0.0429448	0.142765	1	1686	tags=30%, list=14%, signal=35%
REACTOME_CIRCADIAN_CLOCK	REACTOME_CIRCADIAN_CLOCK		60	0.605411	1.44815	0.0333817	0.142882	1	921	tags=20%, list=8%, signal=22%
REACTOME_DAG_AND_IP3_SIGNALING	REACTOME_DAG_AND_IP3_SIGNALING		29	0.685296	1.45332	0.0350318	0.14293	1	3150	tags=41%, list=26%, signal=56%
REACTOME_COPI_MEDIATED_ANTEROGRADE_TRANSPORT	REACTOME_COPI_MEDIATED_ANTEROGRADE_TRANSPORT		82	0.586636	1.44875	0.0191781	0.143019	1	1141	tags=17%, list=9%, signal=19%
REACTOME_REGULATION_OF_TP53_ACTIVITY_THROUGH_ACETYLATION	REACTOME_REGULATION_OF_TP53_ACTIVITY_THROUGH_ACETYLATION		30	0.691714	1.4465	0.0489731	0.14304	1	1745	tags=33%, list=14%, signal=39%
REACTOME_SIGNALING_BY_TGFB_FAMILY_MEMBERS	REACTOME_SIGNALING_BY_TGFB_FAMILY_MEMBERS		89	0.576196	1.44573	0.0134771	0.143225	1	2282	tags=33%, list=19%, signal=40%
REACTOME_ACTIVATION_OF_GENE_EXPRESSION_BY_SREBF_SREBP	REACTOME_ACTIVATION_OF_GENE_EXPRESSION_BY_SREBF_SREBP		41	0.647447	1.45135	0.0457317	0.143608	1	1413	tags=27%, list=12%, signal=30%
REACTOME_INFECTION_WITH_MYCOBACTERIUM_TUBERCULOSIS	REACTOME_INFECTION_WITH_MYCOBACTERIUM_TUBERCULOSIS		25	0.697025	1.44882	0.039185	0.143897	1	1164	tags=32%, list=10%, signal=35%
REACTOME_CELL_DEATH_SIGNALLING_VIA_NRAGE_NRIF_AND_NADE	REACTOME_CELL_DEATH_SIGNALLING_VIA_NRAGE_NRIF_AND_NADE		62	0.614578	1.44264	0.021645	0.144565	1	1517	tags=19%, list=13%, signal=22%
REACTOME_CLASS_B_2_SECRETIN_FAMILY_RECEPTORS	REACTOME_CLASS_B_2_SECRETIN_FAMILY_RECEPTORS		28	0.68381	1.44907	0.0364238	0.144655	1	859	tags=18%, list=7%, signal=19%
REACTOME_SIGNALING_BY_BRAF_AND_RAF1_FUSIONS	REACTOME_SIGNALING_BY_BRAF_AND_RAF1_FUSIONS		54	0.620091	1.44958	0.0368732	0.144948	1	2643	tags=33%, list=22%, signal=42%
REACTOME_CLATHRIN_MEDIATED_ENDOCYTOSIS	REACTOME_CLATHRIN_MEDIATED_ENDOCYTOSIS		113	0.568792	1.44309	0.00922266	0.144955	1	2102	tags=28%, list=17%, signal=34%
REACTOME_RHOH_GTPASE_CYCLE	REACTOME_RHOH_GTPASE_CYCLE		32	0.676522	1.43954	0.0330189	0.147009	1	2076	tags=31%, list=17%, signal=38%
REACTOME_UB_SPECIFIC_PROCESSING_PROTEASES	REACTOME_UB_SPECIFIC_PROCESSING_PROTEASES		145	0.545577	1.44012	0.015544	0.147031	1	1536	tags=15%, list=13%, signal=17%
REACTOME_TBC_RABGAPS	REACTOME_TBC_RABGAPS		41	0.642468	1.43845	0.0352761	0.147588	1	2350	tags=24%, list=19%, signal=30%
REACTOME_THE_ROLE_OF_NEF_IN_HIV_1_REPLICATION_AND_DISEASE_PATHOGENESIS	REACTOME_THE_ROLE_OF_NEF_IN_HIV_1_REPLICATION_AND_DISEASE_PATHOGENESIS		27	0.682764	1.43724	0.0430622	0.148245	1	2586	tags=41%, list=21%, signal=52%
REACTOME_BASIGIN_INTERACTIONS	REACTOME_BASIGIN_INTERACTIONS		15	0.75171	1.43429	0.0545455	0.151465	1	505	tags=20%, list=4%, signal=21%
REACTOME_NOTCH3_INTRACELLULAR_DOMAIN_REGULATES_TRANSCRIPTION	REACTOME_NOTCH3_INTRACELLULAR_DOMAIN_REGULATES_TRANSCRIPTION		16	0.746183	1.43147	0.0473773	0.154518	1	950	tags=44%, list=8%, signal=47%
REACTOME_OTHER_INTERLEUKIN_SIGNALING	REACTOME_OTHER_INTERLEUKIN_SIGNALING		17	0.755382	1.43051	0.0531732	0.154884	1	2100	tags=35%, list=17%, signal=43%
REACTOME_MAP2K_AND_MAPK_ACTIVATION	REACTOME_MAP2K_AND_MAPK_ACTIVATION		32	0.6709	1.42912	0.0433437	0.156144	1	1320	tags=22%, list=11%, signal=24%
REACTOME_REGULATION_OF_RUNX1_EXPRESSION_AND_ACTIVITY	REACTOME_REGULATION_OF_RUNX1_EXPRESSION_AND_ACTIVITY		16	0.749102	1.42808	0.0746753	0.15678	1	2624	tags=63%, list=22%, signal=80%
REACTOME_TRANSCRIPTIONAL_REGULATION_BY_MECP2	REACTOME_TRANSCRIPTIONAL_REGULATION_BY_MECP2		40	0.63167	1.42581	0.0586466	0.158925	1	2478	tags=35%, list=20%, signal=44%
REACTOME_METABOLISM_OF_FAT_SOLUBLE_VITAMINS	REACTOME_METABOLISM_OF_FAT_SOLUBLE_VITAMINS		17	0.741518	1.42479	0.0629032	0.159411	1	1765	tags=41%, list=15%, signal=48%
REACTOME_RESPIRATORY_ELECTRON_TRANSPORT	REACTOME_RESPIRATORY_ELECTRON_TRANSPORT		98	-0.527636	-1.54464	0	0.161547	0.993	1968	tags=51%, list=16%, signal=60%
REACTOME_G_ALPHA_Z_SIGNALLING_EVENTS	REACTOME_G_ALPHA_Z_SIGNALLING_EVENTS		25	0.691052	1.42231	0.0679305	0.161841	1	1784	tags=24%, list=15%, signal=28%
REACTOME_CARGO_RECOGNITION_FOR_CLATHRIN_MEDIATED_ENDOCYTOSIS	REACTOME_CARGO_RECOGNITION_FOR_CLATHRIN_MEDIATED_ENDOCYTOSIS		78	0.582338	1.42157	0.0319001	0.161914	1	1764	tags=26%, list=15%, signal=30%
REACTOME_NEGATIVE_REGULATION_OF_MET_ACTIVITY	REACTOME_NEGATIVE_REGULATION_OF_MET_ACTIVITY		18	0.734234	1.42067	0.0653266	0.162132	1	1764	tags=39%, list=15%, signal=45%
REACTOME_METABOLISM_OF_PORPHYRINS	REACTOME_METABOLISM_OF_PORPHYRINS		18	0.730661	1.4148	0.0783699	0.165285	1	1390	tags=22%, list=11%, signal=25%
REACTOME_SPHINGOLIPID_METABOLISM	REACTOME_SPHINGOLIPID_METABOLISM		61	0.597033	1.41787	0.0410184	0.16544	1	1374	tags=20%, list=11%, signal=22%
REACTOME_EGFR_DOWNREGULATION	REACTOME_EGFR_DOWNREGULATION		18	0.731389	1.41664	0.088	0.165452	1	1764	tags=50%, list=15%, signal=58%
REACTOME_RMTS_METHYLATE_HISTONE_ARGININES	REACTOME_RMTS_METHYLATE_HISTONE_ARGININES		28	0.681818	1.41572	0.0525502	0.165847	1	1929	tags=29%, list=16%, signal=34%
REACTOME_OXIDATIVE_STRESS_INDUCED_SENESCENCE	REACTOME_OXIDATIVE_STRESS_INDUCED_SENESCENCE		59	0.588837	1.41352	0.0396947	0.165991	1	1872	tags=22%, list=15%, signal=26%
REACTOME_TRANSCRIPTIONAL_REGULATION_OF_GRANULOPOIESIS	REACTOME_TRANSCRIPTIONAL_REGULATION_OF_GRANULOPOIESIS		30	0.66921	1.4149	0.0626959	0.166141	1	1848	tags=47%, list=15%, signal=55%
REACTOME_NUCLEAR_SIGNALING_BY_ERBB4	REACTOME_NUCLEAR_SIGNALING_BY_ERBB4		18	0.730019	1.41681	0.0580645	0.166229	1	2683	tags=39%, list=22%, signal=50%
REACTOME_RESPIRATORY_ELECTRON_TRANSPORT_ATP_SYNTHESIS_BY_CHEMIOSMOTIC_COUPLING_AND_HEAT_PRODUCTION_BY_UNCOUPLING_PROTEINS	REACTOME_RESPIRATORY_ELECTRON_TRANSPORT_ATP_SYNTHESIS_BY_CHEMIOSMOTIC_COUPLING_AND_HEAT_PRODUCTION_BY_UNCOUPLING_PROTEINS		118	-0.519442	-1.54575	0	0.167062	0.993	1968	tags=51%, list=16%, signal=60%
REACTOME_VEGFR2_MEDIATED_VASCULAR_PERMEABILITY	REACTOME_VEGFR2_MEDIATED_VASCULAR_PERMEABILITY		23	0.700325	1.40936	0.0669935	0.171268	1	1880	tags=35%, list=16%, signal=41%
REACTOME_METABOLISM_OF_STEROIDS	REACTOME_METABOLISM_OF_STEROIDS		100	0.558617	1.40755	0.0246238	0.171849	1	1413	tags=18%, list=12%, signal=20%
REACTOME_ZBP1_DAI_MEDIATED_INDUCTION_OF_TYPE_I_IFNS	REACTOME_ZBP1_DAI_MEDIATED_INDUCTION_OF_TYPE_I_IFNS		18	0.726862	1.408	0.0662139	0.172211	1	2191	tags=44%, list=18%, signal=54%
REACTOME_PHOSPHORYLATION_OF_THE_APC_C	REACTOME_PHOSPHORYLATION_OF_THE_APC_C		18	-0.72965	-1.53263	0.040404	0.17342	0.999	2386	tags=39%, list=20%, signal=48%
REACTOME_CA_DEPENDENT_EVENTS	REACTOME_CA_DEPENDENT_EVENTS		25	0.689603	1.40551	0.0427892	0.173815	1	3150	tags=40%, list=26%, signal=54%
REACTOME_RAS_PROCESSING	REACTOME_RAS_PROCESSING		21	0.701304	1.40412	0.055205	0.173949	1	269	tags=10%, list=2%, signal=10%
REACTOME_ONCOGENIC_MAPK_SIGNALING	REACTOME_ONCOGENIC_MAPK_SIGNALING		66	0.582955	1.4046	0.0390173	0.174193	1	2643	tags=32%, list=22%, signal=40%
REACTOME_TOLL_LIKE_RECEPTOR_CASCADES	REACTOME_TOLL_LIKE_RECEPTOR_CASCADES		147	0.538765	1.40031	0.0102302	0.177875	1	2247	tags=31%, list=19%, signal=38%
REACTOME_NOTCH3_ACTIVATION_AND_TRANSMISSION_OF_SIGNAL_TO_THE_NUCLEUS	REACTOME_NOTCH3_ACTIVATION_AND_TRANSMISSION_OF_SIGNAL_TO_THE_NUCLEUS		19	0.715406	1.40064	0.0500782	0.178343	1	1350	tags=26%, list=11%, signal=30%
REACTOME_RNA_POLYMERASE_I_PROMOTER_ESCAPE	REACTOME_RNA_POLYMERASE_I_PROMOTER_ESCAPE		25	-0.658564	-1.52449	0.0326087	0.178857	1	1745	tags=36%, list=14%, signal=42%
REACTOME_INHIBITION_OF_THE_PROTEOLYTIC_ACTIVITY_OF_APC_C_REQUIRED_FOR_THE_ONSET_OF_ANAPHASE_BY_MITOTIC_SPINDLE_CHECKPOINT_COMPONENTS	REACTOME_INHIBITION_OF_THE_PROTEOLYTIC_ACTIVITY_OF_APC_C_REQUIRED_FOR_THE_ONSET_OF_ANAPHASE_BY_MITOTIC_SPINDLE_CHECKPOINT_COMPONENTS		18	-0.732252	-1.51839	0.0410959	0.18127	1	2386	tags=44%, list=20%, signal=55%
REACTOME_TNF_SIGNALING	REACTOME_TNF_SIGNALING		42	0.620399	1.39262	0.0575221	0.186966	1	327	tags=10%, list=3%, signal=10%
REACTOME_TP53_REGULATES_TRANSCRIPTION_OF_CELL_CYCLE_GENES	REACTOME_TP53_REGULATES_TRANSCRIPTION_OF_CELL_CYCLE_GENES		38	0.622728	1.38986	0.0699405	0.187311	1	1259	tags=21%, list=10%, signal=23%
REACTOME_ACTIVATED_NOTCH1_TRANSMITS_SIGNAL_TO_THE_NUCLEUS	REACTOME_ACTIVATED_NOTCH1_TRANSMITS_SIGNAL_TO_THE_NUCLEUS		24	0.679256	1.38915	0.0743034	0.187376	1	1836	tags=29%, list=15%, signal=34%
REACTOME_ER_TO_GOLGI_ANTEROGRADE_TRANSPORT	REACTOME_ER_TO_GOLGI_ANTEROGRADE_TRANSPORT		131	0.536314	1.39357	0.0117801	0.187533	1	1703	tags=21%, list=14%, signal=25%
REACTOME_GROWTH_HORMONE_RECEPTOR_SIGNALING	REACTOME_GROWTH_HORMONE_RECEPTOR_SIGNALING		17	0.734421	1.39273	0.0639731	0.187847	1	1692	tags=41%, list=14%, signal=48%
REACTOME_RND1_GTPASE_CYCLE	REACTOME_RND1_GTPASE_CYCLE		26	0.666307	1.38988	0.0522152	0.18831	1	872	tags=15%, list=7%, signal=17%
REACTOME_RAB_GEFS_EXCHANGE_GTP_FOR_GDP_ON_RABS	REACTOME_RAB_GEFS_EXCHANGE_GTP_FOR_GDP_ON_RABS		80	0.562342	1.39014	0.042838	0.188877	1	2954	tags=41%, list=24%, signal=54%
REACTOME_TRANSLATION_OF_SARSCOV1_STRUCTURAL_PROTEINS	REACTOME_TRANSLATION_OF_SARSCOV1_STRUCTURAL_PROTEINS		28	0.661198	1.38749	0.0561622	0.189257	1	1768	tags=46%, list=15%, signal=54%
REACTOME_SUMOYLATION	REACTOME_SUMOYLATION		147	0.53212	1.39023	0.0214376	0.189767	1	2044	tags=22%, list=17%, signal=27%
REACTOME_SIGNALING_BY_TGF_BETA_RECEPTOR_COMPLEX	REACTOME_SIGNALING_BY_TGF_BETA_RECEPTOR_COMPLEX		78	0.564969	1.3856	0.0410765	0.191482	1	2282	tags=33%, list=19%, signal=41%
REACTOME_FOXO_MEDIATED_TRANSCRIPTION	REACTOME_FOXO_MEDIATED_TRANSCRIPTION		50	0.603101	1.38201	0.0491071	0.19213	1	2282	tags=34%, list=19%, signal=42%
REACTOME_DAP12_INTERACTIONS	REACTOME_DAP12_INTERACTIONS		35	0.634705	1.38381	0.0640244	0.19227	1	2939	tags=40%, list=24%, signal=53%
REACTOME_ATTENUATION_PHASE	REACTOME_ATTENUATION_PHASE		21	0.693439	1.38443	0.0952381	0.192324	1	1474	tags=24%, list=12%, signal=27%
REACTOME_CARGO_CONCENTRATION_IN_THE_ER	REACTOME_CARGO_CONCENTRATION_IN_THE_ER		29	0.646038	1.3823	0.0746032	0.192707	1	2169	tags=31%, list=18%, signal=38%
REACTOME_NON_INTEGRIN_MEMBRANE_ECM_INTERACTIONS	REACTOME_NON_INTEGRIN_MEMBRANE_ECM_INTERACTIONS		21	0.694496	1.38262	0.0668896	0.19322	1	624	tags=19%, list=5%, signal=20%
REACTOME_SULFUR_AMINO_ACID_METABOLISM	REACTOME_SULFUR_AMINO_ACID_METABOLISM		19	-0.708727	-1.5074	0.0330789	0.193376	1	2273	tags=42%, list=19%, signal=52%
REACTOME_CELL_CELL_COMMUNICATION	REACTOME_CELL_CELL_COMMUNICATION		61	0.579359	1.37951	0.0573427	0.194113	1	2716	tags=48%, list=22%, signal=61%
REACTOME_TRANSLATION_OF_SARSCOV2_STRUCTURAL_PROTEINS	REACTOME_TRANSLATION_OF_SARSCOV2_STRUCTURAL_PROTEINS		52	0.595419	1.37858	0.0624093	0.194433	1	2843	tags=44%, list=23%, signal=58%
REACTOME_NOTCH4_INTRACELLULAR_DOMAIN_REGULATES_TRANSCRIPTION	REACTOME_NOTCH4_INTRACELLULAR_DOMAIN_REGULATES_TRANSCRIPTION		16	0.720281	1.37958	0.0807249	0.194992	1	1242	tags=44%, list=10%, signal=49%
REACTOME_AZATHIOPRINE_ADME	REACTOME_AZATHIOPRINE_ADME		18	-0.70365	-1.50162	0.0350404	0.196182	1	1269	tags=28%, list=10%, signal=31%
REACTOME_INTERLEUKIN_RECEPTOR_SHC_SIGNALING	REACTOME_INTERLEUKIN_RECEPTOR_SHC_SIGNALING		20	0.699076	1.3747	0.0858506	0.196413	1	2187	tags=45%, list=18%, signal=55%
REACTOME_RESPONSE_OF_MTB_TO_PHAGOCYTOSIS	REACTOME_RESPONSE_OF_MTB_TO_PHAGOCYTOSIS		22	0.681776	1.3759	0.0904605	0.196573	1	1164	tags=32%, list=10%, signal=35%
REACTOME_EPHRIN_SIGNALING	REACTOME_EPHRIN_SIGNALING		16	0.720797	1.37632	0.0910543	0.196934	1	2081	tags=44%, list=17%, signal=53%
REACTOME_NOTCH2_ACTIVATION_AND_TRANSMISSION_OF_SIGNAL_TO_THE_NUCLEUS	REACTOME_NOTCH2_ACTIVATION_AND_TRANSMISSION_OF_SIGNAL_TO_THE_NUCLEUS		17	0.727529	1.37475	0.0770548	0.197315	1	1027	tags=24%, list=8%, signal=26%
REACTOME_MATURATION_OF_SARSCOV2_NUCLEOPROTEIN	REACTOME_MATURATION_OF_SARSCOV2_NUCLEOPROTEIN		15	0.727552	1.37236	0.107425	0.199064	1	2710	tags=60%, list=22%, signal=77%
REACTOME_DEFECTIVE_INTRINSIC_PATHWAY_FOR_APOPTOSIS	REACTOME_DEFECTIVE_INTRINSIC_PATHWAY_FOR_APOPTOSIS		21	0.675678	1.36939	0.0893761	0.201575	1	2046	tags=33%, list=17%, signal=40%
REACTOME_TRANSCRIPTIONAL_ACTIVATION_OF_MITOCHONDRIAL_BIOGENESIS	REACTOME_TRANSCRIPTIONAL_ACTIVATION_OF_MITOCHONDRIAL_BIOGENESIS		51	0.591257	1.36863	0.0726172	0.201828	1	921	tags=20%, list=8%, signal=21%
REACTOME_SARS_COV_INFECTIONS	REACTOME_SARS_COV_INFECTIONS		357	0.48644	1.36965	0.00445434	0.202103	1	1635	tags=23%, list=14%, signal=26%
REACTOME_RNA_POLYMERASE_I_TRANSCRIPTION_TERMINATION	REACTOME_RNA_POLYMERASE_I_TRANSCRIPTION_TERMINATION		24	-0.663823	-1.49404	0.0444444	0.20228	1	1745	tags=38%, list=14%, signal=44%
REACTOME_L1CAM_INTERACTIONS	REACTOME_L1CAM_INTERACTIONS		68	0.568307	1.36774	0.0573888	0.202358	1	1922	tags=32%, list=16%, signal=38%
REACTOME_SIGNALING_BY_PDGF	REACTOME_SIGNALING_BY_PDGF		35	0.620688	1.36715	0.072643	0.202439	1	2683	tags=51%, list=22%, signal=66%
REACTOME_TRANSMISSION_ACROSS_CHEMICAL_SYNAPSES	REACTOME_TRANSMISSION_ACROSS_CHEMICAL_SYNAPSES		124	0.525379	1.36487	0.0273794	0.205004	1	2261	tags=22%, list=19%, signal=27%
REACTOME_SEMA4D_IN_SEMAPHORIN_SIGNALING	REACTOME_SEMA4D_IN_SEMAPHORIN_SIGNALING		20	0.685047	1.36226	0.0996564	0.208185	1	949	tags=25%, list=8%, signal=27%
REACTOME_SIGNALING_BY_NTRKS	REACTOME_SIGNALING_BY_NTRKS		97	0.535192	1.35929	0.0371353	0.212338	1	3281	tags=47%, list=27%, signal=65%
REACTOME_TRANSCRIPTIONAL_REGULATION_BY_RUNX1	REACTOME_TRANSCRIPTIONAL_REGULATION_BY_RUNX1		158	0.515884	1.35792	0.0168612	0.213745	1	2017	tags=27%, list=17%, signal=31%
REACTOME_TRANSPORT_TO_THE_GOLGI_AND_SUBSEQUENT_MODIFICATION	REACTOME_TRANSPORT_TO_THE_GOLGI_AND_SUBSEQUENT_MODIFICATION		152	0.512791	1.35249	0.0233415	0.216528	1	2523	tags=28%, list=21%, signal=34%
REACTOME_SARS_COV_1_INFECTION	REACTOME_SARS_COV_1_INFECTION		46	0.597732	1.35351	0.0593343	0.216922	1	1768	tags=35%, list=15%, signal=41%
REACTOME_SMAD2_SMAD3_SMAD4_HETEROTRIMER_REGULATES_TRANSCRIPTION	REACTOME_SMAD2_SMAD3_SMAD4_HETEROTRIMER_REGULATES_TRANSCRIPTION		32	0.628858	1.35526	0.089141	0.217046	1	666	tags=19%, list=6%, signal=20%
REACTOME_TOLL_LIKE_RECEPTOR_9_TLR9_CASCADE	REACTOME_TOLL_LIKE_RECEPTOR_9_TLR9_CASCADE		100	0.536139	1.35266	0.0402685	0.217246	1	2132	tags=28%, list=18%, signal=34%
REACTOME_INTERCONVERSION_OF_NUCLEOTIDE_DI_AND_TRIPHOSPHATES	REACTOME_INTERCONVERSION_OF_NUCLEOTIDE_DI_AND_TRIPHOSPHATES		24	-0.65935	-1.47713	0.0381471	0.21746	1	2739	tags=42%, list=23%, signal=54%
REACTOME_APOPTOTIC_CLEAVAGE_OF_CELLULAR_PROTEINS	REACTOME_APOPTOTIC_CLEAVAGE_OF_CELLULAR_PROTEINS		26	0.647349	1.35355	0.100154	0.217894	1	2149	tags=35%, list=18%, signal=42%
REACTOME_SIGNALING_BY_INTERLEUKINS	REACTOME_SIGNALING_BY_INTERLEUKINS		347	0.478543	1.35359	0.00670391	0.218841	1	2100	tags=27%, list=17%, signal=31%
REACTOME_SIGNALING_BY_NUCLEAR_RECEPTORS	REACTOME_SIGNALING_BY_NUCLEAR_RECEPTORS		175	0.507397	1.3487	0.0261194	0.220721	1	2966	tags=35%, list=25%, signal=46%
REACTOME_VXPX_CARGO_TARGETING_TO_CILIUM	REACTOME_VXPX_CARGO_TARGETING_TO_CILIUM		17	0.70137	1.349	0.105705	0.221218	1	2118	tags=35%, list=17%, signal=43%
REACTOME_MRNA_DECAY_BY_3_TO_5_EXORIBONUCLEASE	REACTOME_MRNA_DECAY_BY_3_TO_5_EXORIBONUCLEASE		16	-0.720503	-1.47098	0.0542636	0.22146	1	1961	tags=38%, list=16%, signal=45%
REACTOME_ONCOGENE_INDUCED_SENESCENCE	REACTOME_ONCOGENE_INDUCED_SENESCENCE		30	0.629383	1.34709	0.0889236	0.222495	1	2074	tags=37%, list=17%, signal=44%
REACTOME_ELASTIC_FIBRE_FORMATION	REACTOME_ELASTIC_FIBRE_FORMATION		20	0.678926	1.34644	0.103226	0.222677	1	2364	tags=65%, list=20%, signal=81%
REACTOME_RRNA_MODIFICATION_IN_THE_NUCLEUS_AND_CYTOSOL	REACTOME_RRNA_MODIFICATION_IN_THE_NUCLEUS_AND_CYTOSOL		57	-0.558459	-1.47787	0.0166667	0.223225	1	2269	tags=30%, list=19%, signal=37%
REACTOME_RHOU_GTPASE_CYCLE	REACTOME_RHOU_GTPASE_CYCLE		35	0.608341	1.34412	0.0742942	0.225616	1	1779	tags=37%, list=15%, signal=43%
REACTOME_SIGNALING_BY_ERBB4	REACTOME_SIGNALING_BY_ERBB4		35	0.615973	1.34044	0.0953846	0.230891	1	1816	tags=26%, list=15%, signal=30%
REACTOME_SIGNALING_BY_FLT3_ITD_AND_TKD_MUTANTS	REACTOME_SIGNALING_BY_FLT3_ITD_AND_TKD_MUTANTS		15	0.698081	1.33897	0.113636	0.231247	1	534	tags=20%, list=4%, signal=21%
REACTOME_COPI_INDEPENDENT_GOLGI_TO_ER_RETROGRADE_TRAFFIC	REACTOME_COPI_INDEPENDENT_GOLGI_TO_ER_RETROGRADE_TRAFFIC		39	0.601389	1.33957	0.0882825	0.23129	1	840	tags=15%, list=7%, signal=16%
REACTOME_SEMA4D_INDUCED_CELL_MIGRATION_AND_GROWTH_CONE_COLLAPSE	REACTOME_SEMA4D_INDUCED_CELL_MIGRATION_AND_GROWTH_CONE_COLLAPSE		17	0.692367	1.33703	0.12812	0.233578	1	949	tags=29%, list=8%, signal=32%
REACTOME_NEUROTRANSMITTER_RECEPTORS_AND_POSTSYNAPTIC_SIGNAL_TRANSMISSION	REACTOME_NEUROTRANSMITTER_RECEPTORS_AND_POSTSYNAPTIC_SIGNAL_TRANSMISSION		93	0.530169	1.33507	0.0575342	0.235976	1	2261	tags=23%, list=19%, signal=28%
REACTOME_RAF_ACTIVATION	REACTOME_RAF_ACTIVATION		31	0.621369	1.33399	0.115506	0.236965	1	2797	tags=35%, list=23%, signal=46%
REACTOME_MYD88_INDEPENDENT_TLR4_CASCADE	REACTOME_MYD88_INDEPENDENT_TLR4_CASCADE		102	0.531313	1.33155	0.0621622	0.240265	1	2305	tags=29%, list=19%, signal=36%
REACTOME_G_ALPHA_S_SIGNALLING_EVENTS	REACTOME_G_ALPHA_S_SIGNALLING_EVENTS		61	0.559658	1.33062	0.0647482	0.240874	1	1816	tags=21%, list=15%, signal=25%
REACTOME_MET_PROMOTES_CELL_MOTILITY	REACTOME_MET_PROMOTES_CELL_MOTILITY		17	0.687129	1.32991	0.144828	0.241132	1	1779	tags=29%, list=15%, signal=34%
REACTOME_THROMBIN_SIGNALLING_THROUGH_PROTEINASE_ACTIVATED_RECEPTORS_PARS	REACTOME_THROMBIN_SIGNALLING_THROUGH_PROTEINASE_ACTIVATED_RECEPTORS_PARS		21	0.653675	1.32646	0.124585	0.245062	1	1779	tags=19%, list=15%, signal=22%
REACTOME_GLYCOSPHINGOLIPID_METABOLISM	REACTOME_GLYCOSPHINGOLIPID_METABOLISM		31	0.61807	1.32698	0.0896226	0.245184	1	1325	tags=19%, list=11%, signal=22%
REACTOME_HSF1_DEPENDENT_TRANSACTIVATION	REACTOME_HSF1_DEPENDENT_TRANSACTIVATION		27	0.638617	1.32476	0.115506	0.246864	1	1674	tags=22%, list=14%, signal=26%
REACTOME_MISCELLANEOUS_TRANSPORT_AND_BINDING_EVENTS	REACTOME_MISCELLANEOUS_TRANSPORT_AND_BINDING_EVENTS		17	0.701676	1.32319	0.128926	0.247498	1	1133	tags=24%, list=9%, signal=26%
REACTOME_ESTROGEN_DEPENDENT_NUCLEAR_EVENTS_DOWNSTREAM_OF_ESR_MEMBRANE_SIGNALING	REACTOME_ESTROGEN_DEPENDENT_NUCLEAR_EVENTS_DOWNSTREAM_OF_ESR_MEMBRANE_SIGNALING		17	0.686238	1.32321	0.10311	0.248508	1	2650	tags=47%, list=22%, signal=60%
REACTOME_TRANSCRIPTIONAL_REGULATION_BY_THE_AP_2_TFAP2_FAMILY_OF_TRANSCRIPTION_FACTORS	REACTOME_TRANSCRIPTIONAL_REGULATION_BY_THE_AP_2_TFAP2_FAMILY_OF_TRANSCRIPTION_FACTORS		23	0.641452	1.32169	0.111635	0.249055	1	2286	tags=43%, list=19%, signal=53%
